# Supplementary material for: Evidence of the Giant Barocaloric Effect in the PVA-Slime System by Molecular Dynamics Simulations
Source: ACS Omega. 2025 Aug 23;10(35):39580–8. doi: 10.1021/acsomega.5c02475 (PMC12423886; doi:10.1021/acsomega.5c02475)
Supplement: Supplementary file 1 [file ao5c02475_si_001.zip]

Archive with 14 entries (11 files):
- SI_paper/
- SI_paper/Slime/
- SI_paper/Slime/Slime_500K-500MPa.gro
- SI_paper/Slime/atom_ITP.itp
- SI_paper/Slime/Slime_TOP.top
- SI_paper/Slime/Na_ITP.itp
- SI_paper/Slime/BO4_ITP.itp
- SI_paper/Slime/NPT-500K-50MPa.mdp
- SI_paper/PVA-pure/
- SI_paper/PVA-pure/PVA_GMX.itp
- SI_paper/PVA-pure/NPT-400K-500MPa.mdp
- SI_paper/PVA-pure/PVA_NPT-400K-500MPa.gro
- SI_paper/PVA-pure/PVA_GMX.top
- Fig S1.docx
