# Supplementary material for: Evidence of the Giant Barocaloric Effect in the PVA-Slime System by Molecular Dynamics Simulations
Source: ACS Omega. 2025 Aug 23;10(35):39580–8. doi: 10.1021/acsomega.5c02475 (PMC12423886; doi:10.1021/acsomega.5c02475)
Supplement: Supplementary file 1 [file ao5c02475_si_001.zip › SI_paper/Slime/Slime_500K-500MPa.gro]

NA
 5850
    1BO4      H    1   0.708   2.577   2.679  2.4566 -0.4890 -3.0084
    1BO4      C    2   0.728   2.528   2.782  0.4669  0.7337 -0.9581
    1BO4     C1    3   0.614   2.438   2.825 -0.0091  0.6192  0.7879
    1BO4     C2    4   0.476   2.502   2.834 -0.1405 -0.6434  1.2120
    1BO4     C3    5   0.397   2.378   2.853  0.1199 -0.5468  0.9757
    1BO4     C4    6   0.253   2.392   2.797  0.0386 -0.2416 -0.0864
    1BO4     C5    7   0.154   2.276   2.806  1.3131 -0.2343 -0.4031
    1BO4     C6    8   0.111   2.252   2.938 -0.3497  0.2746  0.1400
    1BO4     C7    9   0.047   2.118   2.928  0.7643 -0.2744 -1.0717
    1BO4     C8   10   3.656   2.053   3.042 -0.0760  0.0648 -0.6127
    1BO4     C9   11   3.595   1.915   3.003 -0.6470  0.0851  0.8437
    1BO4    C10   12   3.612   1.808   3.110  0.0178 -0.7160  0.4865
    1BO4    C11   13   0.017   1.712   3.028 -0.9834 -0.1782  0.4503
    1BO4    C12   14   0.037   1.572   3.079 -0.1379  0.3133 -0.2338
    1BO4    C13   15   3.573   1.505   3.064  1.6045  0.4119 -0.6305
    1BO4    C14   16   3.581   1.366   3.105 -0.1179 -0.1840 -1.0859
    1BO4    C15   17   3.454   1.293   3.072  0.7119 -0.1652 -0.3753
    1BO4    C16   18   3.473   1.144   3.106 -0.3107  0.7143  0.6090
    1BO4    C17   19   3.451   1.101   3.249  0.2363 -0.3367  0.1494
    1BO4      O   20   3.442   1.320   2.938  0.1051 -0.2644 -0.1037
    1BO4      B   21   3.430   1.449   2.925 -0.0463  0.6899  0.7428
    1BO4     O1   22   3.341   1.471   3.019 -0.2087 -0.2753  0.0583
    1BO4    C18   23   3.288   1.596   3.012 -0.5441  0.7092 -0.3555
    1BO4    C19   24   3.211   1.609   3.144  0.2650  0.5921 -0.5338
    1BO4     H1   25   3.243   1.683   3.211 -2.4425  2.8856 -0.6870
    1BO4    C20   26   3.204   1.562   2.901  0.1593 -0.1533  0.3136
    1BO4    C21   27   3.284   1.569   2.790 -0.3348 -0.6449  0.1829
    1BO4    C22   28   3.316   1.705   2.722  0.1633  0.1916 -0.1109
    1BO4    C23   29   3.465   1.722   2.741 -0.5367  0.1137  0.3625
    1BO4    C24   30   3.523   1.792   2.630 -0.0123  0.2465  0.4036
    1BO4    C25   31   3.645   1.822   2.705 -0.3169  0.2103 -0.4242
    1BO4    C26   32   0.088   1.818   2.611 -0.3912 -0.5853 -1.0283
    1BO4    C27   33   0.198   1.898   2.669 -0.0380  0.2390  0.5691
    1BO4    C28   34   0.278   1.828   2.774 -0.4702  0.4451 -0.1502
    1BO4    C29   35   0.345   1.934   2.853 -0.4037  0.3550  0.0629
    1BO4    C30   36   0.496   1.937   2.854  0.9718 -0.7515  1.0754
    1BO4    C31   37   0.505   2.090   2.887 -0.7036 -0.3478 -0.0347
    1BO4    C32   38   0.642   2.130   2.935  0.1052 -0.2789  1.2509
    1BO4    C33   39   0.729   2.133   2.814 -0.1148  0.0265 -0.0406
    1BO4    C34   40   0.867   2.172   2.846 -1.1042  0.1502 -0.1307
    1BO4     O2   41   0.661   2.225   2.731  0.4189  0.6001 -0.0450
    1BO4     B1   42   0.571   2.255   2.818 -0.3259  0.9545 -0.1517
    1BO4     O3   43   0.613   2.343   2.734  0.0991 -0.0839 -0.5525
    1BO4     O4   44   0.516   2.158   2.769  0.3226  0.1283  0.0631
    1BO4     O5   45   0.463   2.295   2.757 -0.3379 -0.4852  0.7721
    1BO4     O6   46   0.323   2.043   2.779  0.4033  0.2918 -0.0217
    1BO4     B2   47   0.199   2.070   2.799  0.6175 -0.4416  0.0090
    1BO4     O7   48   0.222   2.183   2.751  0.2602 -1.3762 -0.3895
    1BO4     O8   49   0.130   2.009   2.702  0.2303 -1.1054  0.4064
    1BO4     O9   50   0.169   2.059   2.920  0.0090 -0.0551 -1.4194
    1BO4    O10   51   3.666   1.710   2.773  0.5346 -0.7377 -1.2134
    1BO4     B3   52   3.609   1.775   2.872 -0.5938  0.7572  0.0330
    1BO4    O11   53   3.494   1.810   2.842 -0.1128 -0.2171 -0.5156
    1BO4    O12   54   3.606   1.670   2.941  0.2692 -0.3889 -0.4641
    1BO4    O13   55   0.011   1.863   2.917  0.1965  0.7141  0.0859
    1BO4    O14   56   3.395   1.486   2.805  0.5027  0.2062  0.0503
    1BO4    O15   57   3.552   1.493   2.936  0.6754  0.1851 -0.6289
    1BO4     H2   58   0.732   2.592   2.872  0.4694 -3.0575  1.8040
    1BO4     H3   59   0.817   2.474   2.778  1.7965  1.6180  1.0168
    1BO4     H4   60   0.645   2.389   2.919 -4.8595 -0.3800  0.2283
    1BO4     H5   61   0.450   2.551   2.745 -3.7804  0.3044  2.6200
    1BO4     H6   62   0.482   2.573   2.906  3.3589  0.3315 -0.9625
    1BO4     H7   63   0.404   2.329   2.947 -0.8059  0.4010 -1.9302
    1BO4     H8   64   0.253   2.418   2.688 -2.2184 -0.8252 -0.9974
    1BO4     H9   65   0.215   2.480   2.853  2.3610  0.8206  1.3318
    1BO4    H10   66   0.059   2.297   2.749 -4.2341 -1.0705  1.0618
    1BO4    H11   67   0.178   2.246   3.023  1.5549  0.2862  1.0646
    1BO4    H12   68   0.042   2.328   2.963 -0.3108  1.2690  0.7452
    1BO4    H13   69   3.666   2.104   2.833 -1.3500  0.7236  1.2365
    1BO4    H14   70   3.573   2.113   3.083 -0.4583  2.2135 -0.5820
    1BO4    H15   71   0.059   2.046   3.125  2.6181  1.6687 -1.4381
    1BO4    H16   72   3.490   1.926   2.976  1.1624  1.1166  3.0648
    1BO4    H17   73   3.521   1.771   3.152  0.9102  1.4396  0.0248
    1BO4    H18   74   3.655   1.840   3.205  0.0007  0.6209 -2.4972
    1BO4    H19   75   0.117   1.761   2.993  0.7518 -0.2787  0.7111
    1BO4    H20   76   0.061   1.595   3.185  1.3841  1.3696  5.1733
    1BO4    H21   77   0.117   1.523   3.026 -0.7616  0.0660  5.1012
    1BO4    H22   78   3.500   1.560   3.111 -1.6252 -1.1229 -2.9167
    1BO4    H23   79   3.585   1.359   3.207 -1.6150  0.2741  0.6910
    1BO4    H24   80   3.666   1.314   3.066 -0.8246  1.2865  1.7025
    1BO4    H25   81   3.375   1.334   3.131  1.0076  4.2825  1.3126
    1BO4    H26   82   3.577   1.130   3.071 -2.4725  4.9700  1.7497
    1BO4    H27   83   3.408   1.086   3.034 -1.1744 -1.7107  0.3117
    1BO4    H28   84   3.539   1.138   3.306 -0.9499 -1.3717  1.1470
    1BO4    H29   85   3.444   0.991   3.263  4.6283  3.2955  0.7656
    1BO4    H30   86   3.371   1.157   3.285 -0.5783  0.3991  2.4458
    1BO4    H31   87   3.365   1.677   3.004 -2.4491  1.8664 -0.7954
    1BO4    H32   88   3.235   1.518   3.207  0.9703 -0.1177 -0.4545
    1BO4    H33   89   3.101   1.621   3.132  1.0826 -1.4208  1.7300
    1BO4    H34   90   3.125   1.637   2.886 -1.7855 -0.6487 -0.6913
    1BO4    H35   91   3.167   1.468   2.929  0.4281 -0.0509 -2.8289
    1BO4    H36   92   3.228   1.520   2.712  0.7302 -0.2986  3.6659
    1BO4    H37   93   3.266   1.788   2.764 -3.5516 -1.5220  0.9458
    1BO4    H38   94   3.280   1.705   2.616  1.0408  1.0664 -1.7314
    1BO4    H39   95   3.512   1.626   2.734  2.1229  0.9239  2.2927
    1BO4    H40   96   3.529   1.727   2.545 -1.0565 -0.7852 -0.1000
    1BO4    H41   97   3.462   1.886   2.610  0.5013 -1.4541  3.3227
    1BO4    H42   98   3.621   1.909   2.757  1.2894  2.9485 -0.7424
    1BO4    H43   99   0.073   1.881   2.521  3.3556  1.2173  0.9475
    1BO4    H44  100   0.120   1.724   2.591 -0.5755  0.8209 -1.6355
    1BO4    H45  101   0.282   1.925   2.608  1.4070  0.3741  2.1418
    1BO4    H46  102   0.346   1.760   2.720 -1.6850 -0.4756 -2.1026
    1BO4    H47  103   0.223   1.763   2.834 -1.8769 -2.6474 -0.5913
    1BO4    H48  104   0.314   1.950   2.955 -2.4137 -0.2641 -0.7488
    1BO4    H49  105   0.525   1.936   2.748 -3.0796  0.3689  1.4357
    1BO4    H50  106   0.545   1.868   2.917 -1.0818  0.9856 -0.8709
    1BO4    H51  107   0.425   2.133   2.944 -0.8876  0.9339 -0.9348
    1BO4    H52  108   0.694   2.055   2.999  4.2231 -1.5100  1.2182
    1BO4    H53  109   0.639   2.212   3.009 -1.4256  1.8693 -2.4211
    1BO4    H54  110   0.731   2.028   2.778  0.5569 -2.8788  3.0019
    1BO4    H55  111   0.897   2.181   2.948  4.1935  0.8890  0.4723
    1BO4    H56  112   0.896   2.263   2.797 -1.0573  0.6181 -1.2337
    1BO4    H57  113   0.928   2.086   2.800 -2.0106 -0.5032 -0.2299
    2BO4      H  114   3.167   0.984   3.343  0.8793  1.2147 -0.7586
    2BO4      C  115   3.192   0.917   3.435 -0.2034 -0.2644  0.1266
    2BO4     C1  116   3.278   0.975   3.549 -0.9264 -0.4742 -0.7576
    2BO4     C2  117   3.241   1.106   3.619 -0.3450  0.1266  0.8658
    2BO4     C3  118   3.325   1.118   0.062  0.4826 -0.0898 -0.2036
    2BO4     C4  119   3.267   1.232   0.136 -0.0561 -0.1804  0.1955
    2BO4     C5  120   3.338   1.274   0.260  0.3112  0.0735 -0.1355
    2BO4     C6  121   3.488   1.289   0.263  0.7377 -0.7552  0.8329
    2BO4     C7  122   3.550   1.186   0.351 -1.1768 -0.4485  0.2459
    2BO4     C8  123   0.014   1.130   0.301 -0.8703 -0.8324 -0.5642
    2BO4     C9  124   0.080   1.055   0.401  0.6772 -0.5837  0.8127
    2BO4    C10  125   0.089   0.918   0.374  0.3161  0.9381  0.3266
    2BO4    C11  126   0.135   0.842   0.485 -0.1578  1.0720 -0.0184
    2BO4    C12  127   0.266   0.765   0.489 -0.6552  0.5378 -0.1041
    2BO4    C13  128   0.385   0.858   0.456 -0.1750  0.1199 -0.4335
    2BO4    C14  129   0.507   0.778   0.445  0.7619  0.1076  0.0481
    2BO4    C15  130   0.602   0.783   0.565  0.3105 -0.7549 -0.3626
    2BO4    C16  131   0.717   0.678   0.602 -0.6267 -0.4054  0.7106
    2BO4    C17  132   0.858   0.739   0.571 -0.5303  1.0216  0.2126
    2BO4      O  133   0.490   0.777   0.652  0.0723 -1.3883 -0.0636
    2BO4      B  134   0.448   0.908   0.654 -0.2850  0.6064  0.1903
    2BO4     O1  135   0.540   0.989   0.690  0.3095  0.1684  1.2841
    2BO4    C18  136   0.534   0.991   0.828 -0.1741 -1.0044 -0.9220
    2BO4    C19  137   0.681   0.976   0.848 -0.3635  0.1130  0.1593
    2BO4     H1  138   0.718   0.882   0.802  0.1989  0.9413 -0.7015
    2BO4    C20  139   0.458   0.878   0.880  0.0560  1.2757  0.4939
    2BO4    C21  140   0.326   0.864   0.809  0.3317  0.0580 -0.1030
    2BO4    C22  141   0.214   0.933   0.882  0.2758  0.0521 -0.3597
    2BO4    C23  142   0.100   0.944   0.776  0.4281 -0.7246 -0.6537
    2BO4    C24  143   3.650   1.005   0.830 -0.4170 -0.0028  0.2762
    2BO4    C25  144   3.580   1.015   0.702  0.2146  0.2180  0.1844
    2BO4    C26  145   3.431   1.003   0.734  0.0032 -0.6115  0.8567
    2BO4    C27  146   3.339   1.007   0.607 -0.3426 -0.4241  1.0269
    2BO4    C28  147   3.341   0.886   0.541  0.9976 -0.2086  0.2370
    2BO4    C29  148   3.393   0.924   0.410 -0.0608 -0.2359  1.2133
    2BO4    C30  149   3.404   0.799   0.317  0.6176 -0.1731  1.1348
    2BO4    C31  150   3.434   0.853   0.182 -0.4342 -0.2636 -0.7213
    2BO4    C32  151   3.532   0.771   0.115 -0.0070 -0.1891  0.2057
    2BO4    C33  152   3.500   0.812   3.654 -1.4279  0.8373 -0.2130
    2BO4    C34  153   3.622   0.840   3.573  1.0784 -0.1767  0.1452
    2BO4     O2  154   3.458   0.935   0.003 -0.2553  1.8254 -0.2896
    2BO4     B1  155   3.346   0.922   0.046  0.4584 -0.5716 -0.8792
    2BO4     O3  156   3.252   0.875   3.637 -0.7438  0.1693  0.1498
    2BO4     O4  157   3.331   0.809   0.108  0.5152  0.0560 -0.0005
    2BO4     O5  158   3.290   0.998   0.127  0.0448 -0.2768  0.6076
    2BO4     O6  159   3.287   1.007   0.372 -0.0312  0.1933 -0.2845
    2BO4     B2  160   3.357   1.108   0.390  0.0107 -0.6776 -0.0407
    2BO4     O7  161   3.290   1.214   0.382 -0.0807 -0.3961  0.0808
    2BO4     O8  162   3.395   1.112   0.525 -0.5364  0.3166 -0.2155
    2BO4     O9  163   3.457   1.098   0.311  0.2552 -0.9008  0.2866
    2BO4    O10  164   3.632   0.909   0.630  0.6821 -0.1845  0.8826
    2BO4     B3  165   0.047   0.989   0.590 -0.1656 -0.2296 -0.4209
    2BO4    O11  166   0.132   1.036   0.683  0.1438  0.5777 -0.9301
    2BO4    O12  167   0.166   0.943   0.566 -0.2130 -0.0346  0.7592
    2BO4    O13  168   0.012   1.074   0.512  0.5072  0.1980  0.3792
    2BO4    O14  169   0.348   0.948   0.717 -0.4675  0.6154 -0.3195
    2BO4    O15  170   0.429   0.967   0.538  0.4429 -0.1766 -0.3849
    2BO4     H2  171   3.248   0.831   3.395 -1.4988  0.9376  2.1719
    2BO4     H3  172   3.088   0.884   3.480  1.2399 -2.0683 -2.5484
    2BO4     H4  173   3.380   0.975   3.514  1.5251  0.4754 -0.2026
    2BO4     H5  174   3.141   1.098   3.641  2.6502 -1.0276 -3.6344
    2BO4     H6  175   3.247   1.187   3.546  0.7352 -1.9219 -1.4724
    2BO4     H7  176   3.436   1.133   0.054 -0.2135  0.3460 -3.1910
    2BO4     H8  177   3.162   1.216   0.166 -0.7682 -1.2478 -2.8689
    2BO4     H9  178   3.256   1.326   0.075  0.8113 -0.2047 -2.3752
    2BO4    H10  179   3.302   1.381   0.270 -4.1389  4.0359  1.1611
    2BO4    H11  180   3.515   1.291   0.153 -0.2281  4.9392 -2.1151
    2BO4    H12  181   3.520   1.393   0.305  0.0948  2.3053 -0.4609
    2BO4    H13  182   3.540   1.210   0.458 -0.1392 -1.0133  0.0313
    2BO4    H14  183   0.086   1.210   0.259  3.8630  5.3943  1.4670
    2BO4    H15  184   3.659   1.076   0.207  2.2458  1.5159 -4.0130
    2BO4    H16  185   0.178   1.099   0.406  2.1856  2.2005 -1.7129
    2BO4    H17  186   0.160   0.901   0.285  3.0247  0.3987  0.8318
    2BO4    H18  187   3.668   0.865   0.345  0.6394  0.0288  1.0913
    2BO4    H19  188   0.042   0.780   0.521  0.0761 -0.2483 -6.0424
    2BO4    H20  189   0.263   0.706   0.405 -0.2039 -0.1839  2.4268
    2BO4    H21  190   0.285   0.708   0.587  0.3215 -3.5125  1.3967
    2BO4    H22  191   0.361   0.897   0.353 -0.3970 -0.9774  0.2689
    2BO4    H23  192   0.557   0.817   0.360  2.0212  0.5962  6.0630
    2BO4    H24  193   0.480   0.673   0.418  1.6427 -3.6951  3.2976
    2BO4    H25  194   0.644   0.878   0.564 -4.1820 -0.4095  2.7106
    2BO4    H26  195   0.715   0.587   0.539  1.1998 -3.7421  0.6439
    2BO4    H27  196   0.711   0.658   0.706  0.0601 -0.5173  0.7310
    2BO4    H28  197   0.866   0.787   0.468  1.0492  1.3048  0.3921
    2BO4    H29  198   0.925   0.651   0.576  0.0506 -3.6170  0.8698
    2BO4    H30  199   0.874   0.812   0.649  1.7322 -0.8705  2.4998
    2BO4    H31  200   0.500   1.078   0.867 -1.5182 -3.8684 -0.9837
    2BO4    H32  201   0.694   0.954   0.950  1.0258  0.8609 -0.1414
    2BO4    H33  202   0.745   1.059   0.814 -0.5454 -0.4633 -0.5105
    2BO4    H34  203   0.443   0.894   0.992 -0.3543  1.5438  2.0460
    2BO4    H35  204   0.520   0.785   0.853 -1.7169  1.2647  0.7053
    2BO4    H36  205   0.295   0.760   0.789  1.2691 -1.5793 -3.3749
    2BO4    H37  206   0.264   1.032   0.904 -2.2949 -0.9030  1.9268
    2BO4    H38  207   0.186   0.883   0.980 -2.7803 -2.4017 -1.1343
    2BO4    H39  208   0.083   0.855   0.737  0.2364  0.7697 -0.2484
    2BO4    H40  209   3.585   0.935   0.890 -0.2115  4.0762 -2.4732
    2BO4    H41  210   3.665   1.107   0.866 -4.3553  0.9806  0.6758
    2BO4    H42  211   3.591   1.105   0.647 -0.7483  0.6095 -1.6869
    2BO4    H43  212   3.399   1.091   0.801 -1.3290 -1.6712  0.1424
    2BO4    H44  213   3.405   0.915   0.779  2.3012  2.5947  5.8828
    2BO4    H45  214   3.241   1.036   0.640  2.9633 -0.3107 -1.9412
    2BO4    H46  215   3.246   0.839   0.543  1.9858 -2.0192 -0.0735
    2BO4    H47  216   3.421   0.822   0.579  2.9425 -0.5987 -2.0325
    2BO4    H48  217   3.489   0.958   0.419 -3.6799  0.8774 -1.6039
    2BO4    H49  218   3.303   0.756   0.316  0.1346 -0.0674 -0.6273
    2BO4    H50  219   3.480   0.732   0.345  0.9770  3.6311  0.2135
    2BO4    H51  220   3.464   0.960   0.175  0.2725 -0.3392 -3.6068
    2BO4    H52  221   3.515   0.663   0.123 -0.8457 -0.0835  0.9002
    2BO4    H53  222   3.628   0.794   0.141  0.6968 -3.5727  1.3600
    2BO4    H54  223   3.422   0.753   3.601  1.1647 -1.9417  0.4653
    2BO4    H55  224   3.585   0.891   3.486 -2.0316  2.4245 -1.6112
    2BO4    H56  225   0.000   0.749   3.551 -0.8023  2.3774 -2.8739
    2BO4    H57  226   0.003   0.912   3.636 -4.0653  0.3733 -2.9559
    3BO4      H  227   2.395   1.263   0.433 -1.7254  1.9301 -0.6639
    3BO4      C  228   2.354   1.189   0.364  1.0489 -0.8469 -0.2976
    3BO4     C1  229   2.215   1.208   0.325 -0.1693  0.1526 -0.1101
    3BO4     C2  230   2.154   1.099   0.240 -0.4029  0.8282  0.3056
    3BO4     C3  231   2.008   1.128   0.237 -0.4981  0.1261  0.7384
    3BO4     C4  232   1.921   1.005   0.262  0.5188 -0.1110 -0.1293
    3BO4     C5  233   1.766   1.026   0.256  0.4577  0.1635 -0.5228
    3BO4     C6  234   1.732   1.106   0.146  0.8236  0.2695 -1.2312
    3BO4     C7  235   1.597   1.139   0.188  0.2394  0.2944  0.3979
    3BO4     C8  236   1.501   1.182   0.079 -0.6013 -0.2618  0.1025
    3BO4     C9  237   1.384   1.090   0.073 -0.6006 -0.9593 -0.5574
    3BO4    C10  238   1.279   1.117   0.176 -0.3210  0.1450  0.6984
    3BO4    C11  239   1.169   1.024   0.160 -0.4784 -0.3822 -0.4612
    3BO4    C12  240   1.070   1.070   0.065 -0.0192  0.8741 -0.2445
    3BO4    C13  241   0.969   0.979   0.019  0.3982  0.0643 -0.0909
    3BO4    C14  242   0.902   0.903   0.107 -0.1110  0.5515  0.7743
    3BO4    C15  243   0.813   0.809   0.034  0.8146  0.1221  0.1811
    3BO4    C16  244   0.708   0.729   0.114  0.3078  0.3891 -0.6166
    3BO4    C17  245   0.658   0.587   0.064  0.2775 -0.5997  0.2074
    3BO4      O  246   0.928   0.729   0.009  0.7592 -0.1548 -0.6418
    3BO4      B  247   1.022   0.783   3.613  0.1226  0.1540  0.1435
    3BO4     O1  248   0.998   0.747   3.493  0.5972  0.4419  0.4455
    3BO4    C18  249   1.032   0.616   3.497  1.6125  0.4168 -0.0692
    3BO4    C19  250   0.902   0.575   3.442  1.1163 -0.1794  0.3111
    3BO4     H1  251   0.841   0.652   3.491 -1.6120 -1.2298  0.9431
    3BO4    C20  252   1.070   0.548   3.622  0.4556  0.0737  1.0019
    3BO4    C21  253   1.123   0.645   0.038 -0.3238  0.5149  0.0438
    3BO4    C22  254   1.250   0.597   0.116 -0.2047  0.5478  0.8678
    3BO4    C23  255   1.276   0.736   0.183  1.1897 -0.3509  0.2842
    3BO4    C24  256   1.366   0.709   0.296  0.2747 -0.0980  0.1461
    3BO4    C25  257   1.410   0.852   0.315  1.8857 -0.4573  0.7915
    3BO4    C26  258   1.407   0.899   0.459  0.2057 -0.5595  0.7320
    3BO4    C27  259   1.533   0.978   0.474 -0.1354 -0.9150 -1.4603
    3BO4    C28  260   1.536   1.056   0.602  0.6103  0.7495  0.6310
    3BO4    C29  261   1.655   1.139   0.590 -0.5354 -0.6559 -1.3481
    3BO4    C30  262   1.790   1.071   0.584 -0.4711 -0.1872 -0.0671
    3BO4    C31  263   1.880   1.176   0.546 -0.3420  0.0571 -0.2828
    3BO4    C32  264   1.944   1.234   0.662  0.1586 -0.0750  0.0372
    3BO4    C33  265   2.068   1.278   0.612  0.0819 -1.5532  0.9165
    3BO4    C34  266   2.103   1.411   0.661 -0.3667  0.4652  0.5424
    3BO4     O2  267   2.024   1.314   0.488 -0.0315 -0.3669  0.0851
    3BO4     B1  268   2.044   1.202   0.439  1.3774 -0.5335 -0.3819
    3BO4     O3  269   2.155   1.152   0.440 -0.5672  0.1213  0.4631
    3BO4     O4  270   1.997   1.108   0.515  0.1158  0.0733 -0.0618
    3BO4     O5  271   1.982   1.226   0.331  0.3091  0.4812 -0.0440
    3BO4     O6  272   1.633   1.222   0.482  0.9441 -0.1567  0.4106
    3BO4     B2  273   1.636   1.149   0.378  0.6950  0.0131 -0.3102
    3BO4     O7  274   1.744   1.082   0.375  0.3814  0.5724  0.5350
    3BO4     O8  275   1.522   1.092   0.403 -0.0184 -0.2308  0.3809
    3BO4     O9  276   1.617   1.235   0.285  0.2839  0.7301  0.1229
    3BO4    O10  277   1.295   0.900   0.272 -0.5437  0.1969  0.2649
    3BO4     B3  278   1.323   0.927   0.156 -0.1224  0.0118  0.5086
    3BO4    O11  279   1.350   0.812   0.101  1.0151 -0.4849  0.7615
    3BO4    O12  280   1.238   0.950   0.080  0.3320  1.4425  1.2173
    3BO4    O13  281   1.436   0.970   0.109  0.6629  0.7894 -0.0455
    3BO4    O14  282   1.147   0.755   3.629  0.9967 -0.2051 -0.8869
    3BO4    O15  283   1.007   0.907   3.577 -0.4466  0.4111  0.1361
    3BO4     H2  284   2.368   1.086   0.403 -0.2264 -5.0725 -1.4649
    3BO4     H3  285   2.421   1.212   0.278  3.0621  1.5492 -0.9498
    3BO4     H4  286   2.192   1.309   0.311 -1.4876 -0.8704 -0.3624
    3BO4     H5  287   2.172   0.995   0.280  0.2609 -3.4822 -0.0227
    3BO4     H6  288   2.206   1.107   0.144 -1.1097  1.0388 -0.2128
    3BO4     H7  289   1.987   1.163   0.136  0.5366 -4.4327 -1.1159
    3BO4     H8  290   1.943   0.980   0.365  0.4239 -1.5193 -0.2068
    3BO4     H9  291   1.953   0.916   0.203 -0.2601 -3.3651  0.9069
    3BO4    H10  292   1.715   0.935   0.256  0.2092  1.3708 -1.1801
    3BO4    H11  293   1.796   1.192   0.119 -0.9547  1.0089 -4.0776
    3BO4    H12  294   1.720   1.043   0.061 -2.2222  0.8600  0.7432
    3BO4    H13  295   1.531   1.063   0.233 -2.5407  0.5163 -0.2804
    3BO4    H14  296   1.537   1.186   3.655 -5.9356  3.4411 -0.1367
    3BO4    H15  297   1.485   1.283   0.104  4.1710 -0.2172 -3.7189
    3BO4    H16  298   1.338   1.099   3.646 -0.4257 -1.0172 -6.8077
    3BO4    H17  299   1.247   1.222   0.159  0.4225 -0.8287 -1.8881
    3BO4    H18  300   1.318   1.109   0.276 -1.4388  2.8420 -1.3215
    3BO4    H19  301   1.119   0.979   0.253 -1.1867 -0.9099  1.1665
    3BO4    H20  302   1.122   1.124   3.653  0.7290  1.9238  0.9132
    3BO4    H21  303   1.009   1.148   0.110 -0.1887 -1.9344  3.2482
    3BO4    H22  304   0.883   1.047   3.657 -1.1785  0.7003 -0.4149
    3BO4    H23  305   0.856   0.972   0.172  2.1036  0.3433  2.1160
    3BO4    H24  306   0.960   0.850   0.188  0.5624 -1.4424  0.5950
    3BO4    H25  307   0.772   0.827   3.607 -1.1973 -1.9237 -2.0463
    3BO4    H26  308   0.623   0.800   0.145 -0.2148  2.1143  0.4881
    3BO4    H27  309   0.765   0.714   0.208  1.4570  4.9273  2.6980
    3BO4    H28  310   0.751   0.525   0.066  6.3117  4.5744  0.3433
    3BO4    H29  311   0.629   0.602   3.631 -3.3177 -1.1716 -0.8814
    3BO4    H30  312   0.573   0.532   0.120 -0.4461 -1.3703  5.1616
    3BO4    H31  313   1.109   0.620   3.426 -1.1518  2.1374 -3.4041
    3BO4    H32  314   0.884   0.471   3.466  2.6966  1.2040  0.2268
    3BO4    H33  315   0.894   0.600   3.339 -0.5020 -1.2964  2.7039
    3BO4    H34  316   1.133   0.468   3.596 -1.4001  2.0031  2.2927
    3BO4    H35  317   0.992   0.505   0.008 -2.5103 -1.5969 -1.5435
    3BO4    H36  318   1.051   0.660   0.114 -3.4549  2.4118  2.1897
    3BO4    H37  319   1.325   0.568   0.058  1.3561  4.3390  5.3187
    3BO4    H38  320   1.233   0.521   0.191  1.1463  1.1820  1.5588
    3BO4    H39  321   1.177   0.775   0.222  0.5181 -0.4553 -3.3663
    3BO4    H40  322   1.307   0.659   0.372 -2.9634 -3.2501 -0.6917
    3BO4    H41  323   1.444   0.652   0.260 -2.7756  0.5045  1.7712
    3BO4    H42  324   1.487   0.882   0.259  1.8895  0.6253  3.0372
    3BO4    H43  325   1.394   0.817   0.528  0.1829 -1.5586  0.6989
    3BO4    H44  326   1.321   0.967   0.476  0.7341 -0.2959  0.5802
    3BO4    H45  327   1.620   0.922   0.446  3.1277  0.8939  1.2328
    3BO4    H46  328   1.540   0.996   0.697  1.1476  0.7873  1.7907
    3BO4    H47  329   1.449   1.107   0.634  0.7847 -3.2016 -1.7313
    3BO4    H48  330   1.655   1.197   0.677 -2.9665 -1.0061 -0.2982
    3BO4    H49  331   1.794   0.988   0.512  1.6564  1.2530  2.5841
    3BO4    H50  332   1.812   1.011   0.673 -1.6746 -0.6319  0.8832
    3BO4    H51  333   1.844   1.248   0.469 -0.6255  3.0943 -3.0369
    3BO4    H52  334   1.958   1.150   0.725 -0.5775  5.3033  2.1085
    3BO4    H53  335   1.886   1.301   0.721 -1.3562  1.4067  1.5121
    3BO4    H54  336   2.148   1.210   0.606  0.9274 -0.5993  0.0564
    3BO4    H55  337   2.087   1.476   0.568 -3.4847 -1.5860 -2.8633
    3BO4    H56  338   2.212   1.420   0.684  4.1651  0.9609 -0.2001
    3BO4    H57  339   2.040   1.454   0.734  0.2265 -0.5490 -3.8337
    4BO4      H  340   1.154   2.312   2.224 -3.2283  0.7780 -1.9955
    4BO4      C  341   1.060   2.363   2.220 -0.1799  0.8235 -0.3591
    4BO4     C1  342   1.051   2.464   2.113 -0.1248  0.3203  0.6458
    4BO4     C2  343   0.938   2.549   2.137  0.7433  0.1379 -0.6933
    4BO4     C3  344   0.953   2.652   2.045 -0.5977  0.2699  0.0252
    4BO4     C4  345   0.884   2.785   2.080 -0.0107 -0.2921 -0.1238
    4BO4     C5  346   0.803   2.863   1.970 -0.4684  0.1860  0.0800
    4BO4     C6  347   0.724   2.805   1.869  0.5293  0.3885  0.1910
    4BO4     C7  348   0.741   2.901   1.752  0.3551 -1.2263  0.2282
    4BO4     C8  349   0.667   2.873   1.622 -0.6063 -1.1488  0.4707
    4BO4     C9  350   0.693   2.988   1.528 -0.2112 -0.0611 -0.2714
    4BO4    C10  351   0.660   2.964   1.386  0.3215  0.5749 -0.2912
    4BO4    C11  352   0.782   2.911   1.332 -1.7475  0.3623  0.0416
    4BO4    C12  353   0.810   2.920   1.191 -0.2059 -0.1998  0.3348
    4BO4    C13  354   0.709   2.900   1.089  0.6172  0.9980 -0.1512
    4BO4    C14  355   0.774   2.903   0.958 -0.2667  0.1328 -0.2896
    4BO4    C15  356   0.732   3.020   0.878  0.7721 -0.4679 -0.0275
    4BO4    C16  357   0.806   3.055   0.747  0.6297  0.1512 -0.2208
    4BO4    C17  358   0.958   3.080   0.762 -0.9774  0.3058 -0.8011
    4BO4      O  359   0.764   3.102   0.984  0.1106  0.0647 -0.5236
    4BO4      B  360   0.670   3.101   1.066  0.2054 -0.3652 -0.2490
    4BO4     O1  361   0.552   3.144   1.017 -0.1079  1.4419 -1.5088
    4BO4    C18  362   0.573   3.279   1.015 -0.1201  0.1478 -1.3090
    4BO4    C19  363   0.536   3.311   0.871  0.5613  0.2696 -0.5809
    4BO4     H1  364   0.525   3.416   0.851 -1.9894 -0.6950  0.2022
    4BO4    C20  365   0.713   3.332   1.041 -0.5111  0.0312 -0.1639
    4BO4    C21  366   0.778   3.248   1.146  0.4801  0.8532 -0.3390
    4BO4    C22  367   0.799   3.327   1.276 -0.1552  0.8405  0.0514
    4BO4    C23  368   0.864   3.230   1.366  0.1350 -0.1944 -0.0131
    4BO4    C24  369   0.914   3.293   1.481  0.0609  0.1136  0.6427
    4BO4    C25  370   0.928   3.174   1.564  0.4779 -0.3851  0.1676
    4BO4    C26  371   1.034   3.191   1.659 -0.8349 -0.1131 -0.7329
    4BO4    C27  372   1.009   3.109   1.776  0.5116 -0.0409 -0.6217
    4BO4    C28  373   1.130   3.057   1.847 -0.5497 -0.1559  0.3045
    4BO4    C29  374   1.150   2.918   1.797  0.4410 -0.7802 -0.7069
    4BO4    C30  375   1.268   2.859   1.868  1.1598 -0.3393 -0.1189
    4BO4    C31  376   1.217   2.723   1.904 -1.2391 -0.0160 -0.2047
    4BO4    C32  377   1.282   2.602   1.859  0.5354  0.8066  0.6893
    4BO4    C33  378   1.358   2.561   1.964 -0.4045  0.0906  0.5949
    4BO4    C34  379   1.367   2.409   1.975  0.0677  1.6090 -0.3521
    4BO4     O2  380   1.297   2.590   2.075  0.1731  0.2000  0.0718
    4BO4     B1  381   1.179   2.596   2.020  0.8752  0.6241  0.4713
    4BO4     O3  382   1.167   2.541   2.133  0.0166  0.8261  1.0469
    4BO4     O4  383   1.240   2.703   2.034 -0.1091  0.8210  0.0171
    4BO4     O5  384   1.093   2.664   2.078  1.3930 -0.5580 -0.4860
    4BO4     O6  385   1.041   2.842   1.834  0.5250  0.0676  0.0922
    4BO4     B2  386   0.941   2.917   1.802 -0.5051  0.4465  0.7461
    4BO4     O7  387   0.882   2.955   1.911 -0.0511 -0.6204 -0.4572
    4BO4     O8  388   0.976   3.005   1.712 -0.9271  0.7962 -0.5678
    4BO4     O9  389   0.862   2.860   1.719  0.0488 -0.3907  0.5688
    4BO4    O10  390   0.960   3.072   1.482 -0.1674  0.5823  0.5296
    4BO4     B3  391   0.843   3.062   1.448 -0.4965 -0.3007 -1.0276
    4BO4    O11  392   0.772   3.162   1.428 -0.3332  0.1711 -0.2729
    4BO4    O12  393   0.890   2.985   1.360  0.0207 -0.2696  0.2814
    4BO4    O13  394   0.818   2.983   1.537  0.2006 -0.0665 -0.0798
    4BO4    O14  395   0.672   3.164   1.177 -0.1517  1.1383 -0.6838
    4BO4    O15  396   0.605   2.994   1.088  0.2891  0.1423  0.1933
    4BO4     H2  397   1.046   2.404   2.325 -1.2328 -0.5271  2.6355
    4BO4     H3  398   0.982   2.286   2.206  0.2558  0.3012  2.1455
    4BO4     H4  399   1.063   2.422   2.014 -0.0656 -0.1389  4.0348
    4BO4     H5  400   0.951   2.593   2.242 -1.4999  0.9261 -0.2481
    4BO4     H6  401   0.847   2.483   2.126 -1.9536  0.9474  2.2122
    4BO4     H7  402   0.933   2.633   1.937  1.8322 -2.5916 -0.6460
    4BO4     H8  403   0.969   2.855   2.101  4.1917 -2.0906  0.7738
    4BO4     H9  404   0.818   2.777   2.175 -2.4554 -0.2440 -1.1478
    4BO4    H10  405   0.722   2.920   2.017 -3.9712 -2.9042  1.5875
    4BO4    H11  406   0.752   2.700   1.836  0.6881 -2.4599  0.8871
    4BO4    H12  407   0.610   2.803   1.901 -1.0379  3.0681 -0.1388
    4BO4    H13  408   0.725   3.006   1.778  2.5486  0.1341 -1.7619
    4BO4    H14  409   0.567   2.847   1.627  2.9061  1.5763  0.6834
    4BO4    H15  410   0.732   2.790   1.591  0.4242 -1.6930  2.8900
    4BO4    H16  411   0.664   3.085   1.568  6.8143 -1.0053  1.6627
    4BO4    H17  412   0.624   3.054   1.333  1.6168 -3.7413 -2.0453
    4BO4    H18  413   0.582   2.883   1.378 -0.2133 -1.0336  0.1632
    4BO4    H19  414   0.793   2.802   1.370 -0.4454 -2.9311  1.2276
    4BO4    H20  415   0.890   2.853   1.175  1.0577  1.5376  3.5573
    4BO4    H21  416   0.867   3.011   1.183 -1.7675  1.7450  0.6293
    4BO4    H22  417   0.676   2.792   1.101  2.8952  0.5116  5.0549
    4BO4    H23  418   0.745   2.807   0.916  1.6163 -4.8961 -0.9160
    4BO4    H24  419   0.887   2.904   0.968  1.7445  0.5794 -1.1158
    4BO4    H25  420   0.626   3.016   0.853  1.5863 -1.2211  0.8697
    4BO4    H26  421   0.743   3.134   0.697 -1.8023  1.7107 -0.6763
    4BO4    H27  422   0.787   2.973   0.681  3.1841 -0.5475  1.5794
    4BO4    H28  423   0.992   3.036   0.868  0.9466  1.4703  2.9813
    4BO4    H29  424   0.977   3.185   0.767  1.3663 -3.0376 -0.7081
    4BO4    H30  425   1.019   3.038   0.669  3.8864  3.1876 -0.1389
    4BO4    H31  426   0.504   3.321   1.086  1.6224  1.0219  0.2749
    4BO4    H32  427   0.440   3.270   0.841 -2.4492 -0.2395 -0.9322
    4BO4    H33  428   0.608   3.268   0.807  4.4154 -1.6939  0.2473
    4BO4    H34  429   0.715   3.438   1.076 -3.8982  0.9525 -3.7681
    4BO4    H35  430   0.782   3.318   0.964 -2.2490 -3.4637 -1.7462
    4BO4    H36  431   0.865   3.188   1.111  3.2234 -2.5684 -1.6038
    4BO4    H37  432   0.705   3.353   1.321 -0.2593  1.5881 -2.4386
    4BO4    H38  433   0.874   3.413   1.277 -3.6591  2.5957  1.8156
    4BO4    H39  434   0.936   3.174   1.317 -3.0702  1.3526 -2.1326
    4BO4    H40  435   1.004   3.349   1.465 -2.7034 -2.1170  2.3874
    4BO4    H41  436   0.828   3.366   1.516 -2.5803  3.6000  3.2976
    4BO4    H42  437   0.830   3.166   1.611 -0.9681  0.7179  1.8084
    4BO4    H43  438   1.040   3.305   1.681  4.1520  1.9642  1.4707
    4BO4    H44  439   1.121   3.146   1.615  3.1479  0.3931 -0.0436
    4BO4    H45  440   0.924   3.155   1.847  2.5581 -1.0089  0.3279
    4BO4    H46  441   1.117   3.068   1.954  2.3086  2.8139 -1.3892
    4BO4    H47  442   1.225   3.116   1.833  2.7092  1.2254 -0.0153
    4BO4    H48  443   1.161   2.907   1.694  0.5026  2.8590  2.7077
    4BO4    H49  444   1.298   2.908   1.968 -0.7757  0.3918 -0.3136
    4BO4    H50  445   1.350   2.866   1.804 -1.5163 -0.8036  0.1324
    4BO4    H51  446   1.111   2.707   1.892 -3.2267  0.9175  1.1735
    4BO4    H52  447   1.343   2.618   1.772  0.3826 -0.8287  5.5343
    4BO4    H53  448   1.212   2.514   1.822 -0.7146  0.2008 -0.3637
    4BO4    H54  449   1.457   2.603   1.956 -0.2467 -1.9979  4.8959
    4BO4    H55  450   1.404   2.364   1.876 -1.6513 -1.6186 -2.3831
    4BO4    H56  451   1.280   2.353   1.999  4.3077 -0.3515  1.8100
    4BO4    H57  452   1.446   2.371   2.042  0.3989  0.4570 -5.0607
    5BO4      H  453   1.502   3.024   1.806 -2.3760  1.9682 -1.2121
    5BO4      C  454   1.529   3.119   1.838  0.0134 -0.3045  0.6966
    5BO4     C1  455   1.583   3.193   1.711 -0.7811 -0.5120 -0.1692
    5BO4     C2  456   1.463   3.239   1.622 -0.3516  0.2830  0.1985
    5BO4     C3  457   1.527   3.329   1.526  0.0637  0.7127  0.1943
    5BO4     C4  458   1.456   3.375   1.417 -0.2841  0.1430  0.8458
    5BO4     C5  459   1.554   3.413   1.317 -1.1181  0.4177  0.1716
    5BO4     C6  460   1.613   3.303   1.238 -0.4541  0.4305 -0.1239
    5BO4     C7  461   1.733   3.364   1.171 -0.4579  0.1270 -0.2454
    5BO4     C8  462   1.817   3.247   1.120 -0.0207  1.2694 -0.7221
    5BO4     C9  463   1.948   3.289   1.072  0.3089  0.0674  0.4021
    5BO4    C10  464   2.046   3.304   1.183  1.0131 -0.4580 -0.0034
    5BO4    C11  465   2.175   3.320   1.119  0.4416 -0.5259 -0.2532
    5BO4    C12  466   2.243   3.193   1.094 -0.5297  0.3169  0.1973
    5BO4    C13  467   2.363   3.196   0.996 -0.9988 -0.6496 -0.2914
    5BO4    C14  468   2.457   3.297   1.045 -0.6665  0.1105  0.1530
    5BO4    C15  469   2.559   3.307   0.939  0.5719  0.5990  0.3229
    5BO4    C16  470   2.698   3.387   0.943 -0.0029 -0.6855 -0.8563
    5BO4    C17  471   2.800   3.285   1.004 -0.6832 -0.5095 -0.4441
    5BO4      O  472   2.473   3.386   0.865  0.9280  0.5096 -0.1355
    5BO4      B  473   2.369   3.326   0.819  0.7536 -0.2998 -0.2291
    5BO4     O1  474   2.402   3.274   0.704  0.1064  0.6912 -0.2421
    5BO4    C18  475   2.438   3.392   0.628  0.0910  0.2103 -0.0196
    5BO4    C19  476   2.571   3.352   0.566 -0.1478 -0.0218 -1.0449
    5BO4     H1  477   2.604   3.440   0.516 -2.1890 -1.1521 -0.4992
    5BO4    C20  478   2.421   3.529   0.691  0.5145 -0.3794  0.6669
    5BO4    C21  479   2.323   3.535   0.805 -0.0874  0.5585  0.4435
    5BO4    C22  480   2.200   3.615   0.805  0.1666 -0.7747 -0.7812
    5BO4    C23  481   2.136   3.588   0.935 -0.4386 -0.0187 -0.1690
    5BO4    C24  482   2.025   0.013   0.977  0.1597  0.1962 -0.9498
    5BO4    C25  483   1.947   3.609   1.074  0.5217  1.0115 -0.6614
    5BO4    C26  484   1.905   0.001   1.198 -0.5218  0.0402  0.0951
    5BO4    C27  485   1.760   0.022   1.203 -0.8467  0.5630 -1.2009
    5BO4    C28  486   1.712   0.083   1.337  0.8626 -0.8830  1.1935
    5BO4    C29  487   1.787   0.018   1.453 -0.0150 -0.3013  0.2041
    5BO4    C30  488   1.719   0.013   1.586  0.6891 -0.5263 -0.5691
    5BO4    C31  489   1.733   3.539   1.632 -0.3658 -0.3532 -0.6746
    5BO4    C32  490   1.865   3.492   1.676  0.6705 -0.4698  0.2733
    5BO4    C33  491   1.831   3.357   1.714  0.4263  0.9373  0.1404
    5BO4    C34  492   1.943   3.260   1.677  0.7338 -0.6817 -0.3783
    5BO4     O2  493   1.750   3.350   1.606 -0.2044 -1.1027 -0.4123
    5BO4     B1  494   1.645   3.389   1.674 -0.0061  0.2125 -0.2540
    5BO4     O3  495   1.612   3.311   1.766  0.3686 -0.0538 -0.9287
    5BO4     O4  496   1.657   3.498   1.736  0.2290 -0.1621  0.1825
    5BO4     O5  497   1.544   3.437   1.612  0.2020 -0.1068 -0.7301
    5BO4     O6  498   1.811   3.551   1.420  0.0087  0.1268 -0.1152
    5BO4     B2  499   1.735   3.504   1.322 -0.7966 -1.3772  0.8413
    5BO4     O7  500   1.667   3.424   1.390  0.5779  0.0749  0.1579
    5BO4     O8  501   1.698   3.569   1.224  0.2290  0.4966 -0.3786
    5BO4     O9  502   1.799   3.396   1.287 -0.0803  1.0429  0.8165
    5BO4    O10  503   2.055   3.537   1.113 -0.4067  0.7060  0.3914
    5BO4     B3  504   2.039   3.437   1.028  0.2816  0.1929 -0.3893
    5BO4    O11  505   2.044   3.485   0.917  0.2527 -0.0809 -0.7030
    5BO4    O12  506   2.116   3.351   1.001  0.0509 -0.2217 -0.2032
    5BO4    O13  507   1.916   3.404   1.007  0.7272  0.7820 -0.7957
    5BO4    O14  508   2.275   3.412   0.781  0.6753 -0.5289 -0.1104
    5BO4    O15  509   2.293   3.247   0.886 -1.1064 -0.6173 -0.0648
    5BO4     H2  510   1.601   3.099   1.916 -2.5641 -0.5534 -1.5213
    5BO4     H3  511   1.433   3.156   1.880 -0.0187  2.0861  1.8193
    5BO4     H4  512   1.663   3.134   1.667 -1.3515 -2.4545 -0.5269
    5BO4     H5  513   1.397   3.299   1.676  0.3545  0.1356 -1.2719
    5BO4     H6  514   1.417   3.163   1.573 -0.4960  0.8983 -0.2690
    5BO4     H7  515   1.616   3.278   1.493 -0.7542  2.7735  1.8978
    5BO4     H8  516   1.414   3.470   1.454  1.9710 -1.3200  3.0477
    5BO4     H9  517   1.399   3.295   1.374  0.8013  2.4567  0.6010
    5BO4    H10  518   1.520   3.501   1.262 -3.0483 -3.3593 -0.4707
    5BO4    H11  519   1.635   3.220   1.304 -0.7660 -0.2281 -1.4990
    5BO4    H12  520   1.532   3.286   1.167  0.0407  0.1164 -3.2470
    5BO4    H13  521   1.717   3.442   1.098 -0.4657  0.4866  0.8354
    5BO4    H14  522   1.767   3.209   1.029 -0.5133  3.2351 -2.2172
    5BO4    H15  523   1.823   3.165   1.194 -1.8969  1.6820 -1.4474
    5BO4    H16  524   1.968   3.210   0.997 -2.0733 -0.1341  0.6753
    5BO4    H17  525   2.055   3.207   1.233 -0.3013 -1.0200  1.4153
    5BO4    H18  526   2.018   3.376   1.251  0.4385 -0.8866 -4.3568
    5BO4    H19  527   2.227   3.400   1.175  2.5189 -1.9277 -0.8784
    5BO4    H20  528   2.174   3.108   1.055 -0.9013 -1.5125 -1.5870
    5BO4    H21  529   2.289   3.165   1.189 -4.2980  0.2435 -0.9977
    5BO4    H22  530   2.400   3.098   0.979  2.5893  1.7522  2.9408
    5BO4    H23  531   2.479   3.291   1.149  2.7099 -2.3549 -2.5333
    5BO4    H24  532   2.401   3.382   1.033 -0.2113 -2.7527 -1.9340
    5BO4    H25  533   2.557   3.212   0.877  0.3902 -0.7059  0.3087
    5BO4    H26  534   2.688   3.482   1.007  0.7744 -0.4257  3.5556
    5BO4    H27  535   2.735   3.420   0.848  0.5318  0.1218  0.9447
    5BO4    H28  536   2.789   3.185   0.955 -0.4209 -0.4130  0.6191
    5BO4    H29  537   2.797   3.280   1.114 -0.5391 -0.7036 -2.5887
    5BO4    H30  538   2.905   3.331   0.988  0.1689  0.5251  1.3866
    5BO4    H31  539   2.363   3.388   0.540 -0.4678  4.8783 -1.5735
    5BO4    H32  540   2.564   3.266   0.495 -1.7676  2.1388 -0.0162
    5BO4    H33  541   2.639   3.339   0.656  0.3289 -1.5026 -0.1234
    5BO4    H34  542   2.398   3.602   0.612 -3.4801  2.5627  0.5673
    5BO4    H35  543   2.524   3.553   0.735  2.8470 -3.2833 -0.3166
    5BO4    H36  544   2.367   3.537   0.901  0.1317  1.2427  0.5760
    5BO4    H37  545   2.143   3.607   0.710  1.0927 -1.8248 -0.2979
    5BO4    H38  546   2.228   0.050   0.804 -1.2696 -0.7544  1.9983
    5BO4    H39  547   2.205   3.573   1.013 -1.0432  1.9768 -2.1495
    5BO4    H40  548   2.048   0.109   1.022 -3.2584 -0.3446 -0.8710
    5BO4    H41  549   1.951   0.032   0.899  0.3775 -2.1059 -1.0796
    5BO4    H42  550   1.860   3.561   1.023  0.3961 -0.0692 -1.4999
    5BO4    H43  551   1.932   0.106   1.197  0.0316  0.6733  0.2962
    5BO4    H44  552   1.946   3.604   1.273 -2.6661  2.4435 -4.5844
    5BO4    H45  553   1.718   0.077   1.120 -0.9311 -0.0127  0.5777
    5BO4    H46  554   1.604   0.069   1.350  0.1516 -0.3463  0.3093
    5BO4    H47  555   1.737   0.188   1.345  1.8098  0.2985  1.8793
    5BO4    H48  556   1.890   0.058   1.467  0.4060 -1.9156 -5.3886
    5BO4    H49  557   1.609   0.018   1.570 -0.2151 -0.7371  0.0625
    5BO4    H50  558   1.756   0.091   1.650 -1.1656 -2.3026  1.6086
    5BO4    H51  559   1.699   3.494   1.541 -0.8343  1.2031 -2.8539
    5BO4    H52  560   1.899   3.551   1.757 -0.5402  0.6998 -0.0672
    5BO4    H53  561   1.915   3.495   1.575 -0.2663  1.7954 -2.8886
    5BO4    H54  562   1.792   3.346   1.810 -0.0157  0.4145 -1.0980
    5BO4    H55  563   1.975   3.274   1.573  3.5193  0.6229  1.3438
    5BO4    H56  564   1.913   3.157   1.694 -1.7009  4.8290 -0.3275
    5BO4    H57  565   2.031   3.291   1.730 -0.4019 -0.6260  1.2448
    6BO4      H  566   0.841   1.404   1.906  1.7170  0.2965 -0.6309
    6BO4      C  567   0.796   1.379   2.011  0.2189 -1.0680  0.4310
    6BO4     C1  568   0.754   1.234   2.030  0.2964 -0.3497  1.2340
    6BO4     C2  569   0.630   1.206   2.110 -0.4900 -0.1724 -0.4908
    6BO4     C3  570   0.628   1.049   2.117 -0.1479 -0.5056  0.3203
    6BO4     C4  571   0.515   1.003   2.195  0.2824  0.2186 -0.1982
    6BO4     C5  572   0.471   0.868   2.154 -0.5377  0.3328  0.2765
    6BO4     C6  573   0.572   0.762   2.154 -0.0074  0.9060 -0.8110
    6BO4     C7  574   0.535   0.652   2.079 -0.5838  0.0948  0.4492
    6BO4     C8  575   0.634   0.540   2.078  0.4655  0.3251 -0.1430
    6BO4     C9  576   0.589   0.412   2.013 -0.7409 -0.2566 -0.9819
    6BO4    C10  577   0.685   0.341   1.930  1.0077 -0.6295  0.0416
    6BO4    C11  578   0.620   0.239   1.842 -0.3889 -0.7515  0.0474
    6BO4    C12  579   0.578   0.130   1.921  0.3852  0.4825  0.3499
    6BO4    C13  580   0.586   0.020   1.831 -0.3765 -0.6190  0.2334
    6BO4    C14  581   0.497   0.005   1.714 -0.2141  0.8169 -0.2596
    6BO4    C15  582   0.463   3.531   1.703  0.3066 -0.1649 -0.1424
    6BO4    C16  583   0.375   3.483   1.586 -0.0633 -0.3279 -0.0726
    6BO4    C17  584   0.444   3.369   1.516 -0.1376  0.1297 -0.0344
    6BO4      O  585   0.400   3.505   1.826 -0.9293  0.0743  0.2563
    6BO4      B  586   0.435   3.584   1.917  0.2109 -0.0021  0.8825
    6BO4     O1  587   0.430   3.509   2.029  0.4406 -0.2590 -0.2433
    6BO4    C18  588   0.331   3.578   2.093  0.6634  1.3199  0.7895
    6BO4    C19  589   0.314   3.510   2.227  0.7443  0.5847  0.5353
    6BO4     H1  590   0.216   3.525   2.267 -1.0367  1.2673 -0.2633
    6BO4    C20  591   0.216   3.566   2.004  0.4331 -0.8021  0.0081
    6BO4    C21  592   0.232   0.011   1.909 -0.0849  0.2657 -0.1516
    6BO4    C22  593   0.194   0.157   1.947 -0.8057 -0.3784 -0.2014
    6BO4    C23  594   0.278   0.255   1.880  0.1582 -0.8942 -0.3587
    6BO4    C24  595   0.208   0.391   1.844  0.1857  1.5166  0.2434
    6BO4    C25  596   0.325   0.466   1.867  0.0639 -0.9900  0.6074
    6BO4    C26  597   0.302   0.605   1.821  0.5266 -0.0625 -0.4919
    6BO4    C27  598   0.228   0.696   1.922 -0.5741 -0.5347  0.2130
    6BO4    C28  599   0.206   0.837   1.910  0.5876  0.2318  0.4112
    6BO4    C29  600   0.305   0.897   1.820  0.7016 -0.5604 -0.8156
    6BO4    C30  601   0.327   1.037   1.860 -0.0701  0.1145  1.2313
    6BO4    C31  602   0.444   1.094   1.781  0.6133 -0.3779 -1.1585
    6BO4    C32  603   0.441   1.237   1.824 -0.0483 -0.3666 -0.8185
    6BO4    C33  604   0.577   1.280   1.799 -0.2003  1.1138 -0.2392
    6BO4    C34  605   0.601   1.334   1.666  0.4667  0.2262  1.0221
    6BO4     O2  606   0.644   1.166   1.804  0.2192  0.1449 -0.1529
    6BO4     B1  607   0.597   1.153   1.919 -1.0973 -0.2048 -0.6495
    6BO4     O3  608   0.726   1.165   1.912  0.3568  0.2586  0.5507
    6BO4     O4  609   0.566   1.050   1.839  0.2551 -0.1174 -0.2154
    6BO4     O5  610   0.632   1.037   1.973  0.3752  0.4993 -0.9236
    6BO4     O6  611   0.423   0.821   1.843 -0.4993 -0.1760  0.2241
    6BO4     B2  612   0.422   0.793   1.967  0.6667 -0.1553 -0.2436
    6BO4     O7  613   0.457   0.908   2.024 -0.0860  0.3079  0.4870
    6BO4     O8  614   0.325   0.724   2.014  0.2685  0.5502  0.4560
    6BO4     O9  615   0.540   0.731   1.966  0.1843  0.1999  0.2237
    6BO4    O10  616   0.414   0.394   1.782  0.8017 -0.2729  0.3517
    6BO4     B3  617   0.477   0.355   1.885  0.4618  0.1428 -0.4355
    6BO4    O11  618   0.389   0.305   1.956 -0.3200 -0.7443 -0.2108
    6BO4    O12  619   0.522   0.300   1.783  0.2386 -0.3338  0.3813
    6BO4    O13  620   0.529   0.468   1.901  0.5183  1.2815 -0.4381
    6BO4    O14  621   0.371   0.026   1.921 -0.0060 -0.0480  0.4187
    6BO4    O15  622   0.559   3.586   1.912  0.7460  0.0771  0.3220
    6BO4     H2  623   0.708   1.445   2.038 -0.8335  0.3995 -1.3064
    6BO4     H3  624   0.857   1.399   2.104  1.5000 -0.3013  1.7006
    6BO4     H4  625   0.843   1.193   2.067  2.7096  0.3961  2.6183
    6BO4     H5  626   0.541   1.260   2.074  2.9427 -1.1546  0.2887
    6BO4     H6  627   0.639   1.241   2.213  1.6786  0.4226  1.5628
    6BO4     H7  628   0.732   1.014   2.140  0.9863 -1.3073  1.0669
    6BO4     H8  629   0.433   1.076   2.174 -1.2927  1.8405 -0.6464
    6BO4     H9  630   0.553   1.019   2.299  4.2357  0.7153  0.5886
    6BO4    H10  631   0.371   0.836   2.201 -2.3106 -0.2538  1.7444
    6BO4    H11  632   0.649   0.800   2.092 -0.8692  3.5765 -3.8268
    6BO4    H12  633   0.599   0.729   2.260 -1.5073 -1.7978 -1.4545
    6BO4    H13  634   0.441   0.615   2.110 -3.1045 -2.4512 -3.8014
    6BO4    H14  635   0.627   0.496   2.179  0.1412  1.0598  2.8891
    6BO4    H15  636   0.729   0.564   2.045 -1.1253 -0.1555 -0.2162
    6BO4    H16  637   0.522   0.345   2.073  0.9247 -2.7362  2.8410
    6BO4    H17  638   0.773   0.306   1.988 -1.0404 -0.2955  0.3880
    6BO4    H18  639   0.717   0.404   1.853  1.9160  0.3749  1.2612
    6BO4    H19  640   0.702   0.218   1.767  0.4334  4.0357  1.1001
    6BO4    H20  641   0.490   0.147   1.982 -3.2959 -1.5408 -3.0337
    6BO4    H21  642   0.652   0.115   2.004  1.1391  1.9377  0.5471
    6BO4    H22  643   0.692   0.011   1.801  1.1385 -2.7896  2.7948
    6BO4    H23  644   0.551   0.028   1.625 -0.9917  1.2433  4.6765
    6BO4    H24  645   0.406   0.053   1.723  1.2116  0.2374  2.9428
    6BO4    H25  646   0.565   3.479   1.681  2.7650  3.9015 -0.0268
    6BO4    H26  647   0.348   3.565   1.516 -2.4188  1.2559 -1.8543
    6BO4    H27  648   0.284   3.452   1.632 -2.8233 -3.1436 -2.0677
    6BO4    H28  649   0.546   3.386   1.479 -0.5421 -0.8620  0.2465
    6BO4    H29  650   0.396   3.378   1.419 -3.4333  0.3314  0.9275
    6BO4    H30  651   0.424   3.268   1.542 -1.5308  3.6664  0.9655
    6BO4    H31  652   0.375   0.006   2.105  2.3479 -1.2208  3.0385
    6BO4    H32  653   0.378   3.563   2.290 -1.9209  1.1782 -0.6868
    6BO4    H33  654   0.360   3.404   2.237  0.2048  1.5082  1.3882
    6BO4    H34  655   0.128   3.606   2.056  2.4843  1.8454 -0.5295
    6BO4    H35  656   0.203   3.471   1.950 -1.2568  2.1200  3.0709
    6BO4    H36  657   0.215   3.641   1.810 -0.4877  0.7508  0.0848
    6BO4    H37  658   0.201   0.182   2.059 -1.4842 -4.1598 -0.2692
    6BO4    H38  659   0.088   0.170   1.913  0.4976 -2.1407 -1.7947
    6BO4    H39  660   0.296   0.213   1.789 -2.6518  0.4300  0.9191
    6BO4    H40  661   0.189   0.400   1.734  2.3098  0.1342 -1.9232
    6BO4    H41  662   0.120   0.418   1.909 -1.1469  1.5821 -0.2715
    6BO4    H42  663   0.357   0.469   1.979  0.3584  4.0141 -1.5591
    6BO4    H43  664   0.237   0.593   1.743  2.3218 -2.4645  2.1074
    6BO4    H44  665   0.392   0.650   1.789 -0.2485  0.9122  0.1134
    6BO4    H45  666   0.141   0.650   1.967  0.2377  1.4954 -2.1998
    6BO4    H46  667   0.212   0.874   2.004  0.8111 -0.0334 -0.9842
    6BO4    H47  668   0.104   0.835   1.887 -1.4105  0.9466  0.9175
    6BO4    H48  669   0.283   0.890   1.718  1.6094 -1.5284  0.4496
    6BO4    H49  670   0.341   1.032   1.975  1.9700  1.9259  0.5180
    6BO4    H50  671   0.237   1.099   1.834  1.3282  2.4614 -1.9761
    6BO4    H51  672   0.441   1.076   1.679 -2.8520 -0.4772 -1.3997
    6BO4    H52  673   0.410   1.235   1.928 -0.3756  1.3276  2.7473
    6BO4    H53  674   0.373   1.304   1.772  1.6083 -0.0616  0.2563
    6BO4    H54  675   0.608   1.337   1.877  3.2356 -1.6771 -0.9922
    6BO4    H55  676   0.711   1.363   1.661 -0.0312 -1.4835  1.4706
    6BO4    H56  677   0.538   1.427   1.664 -2.3856 -0.5232  3.0126
    6BO4    H57  678   0.574   1.260   1.591 -4.2378  1.6641 -2.5371
    7BO4      H  679   2.795   1.714   0.757 -2.9370 -2.3159  0.2061
    7BO4      C  680   2.882   1.686   0.821  0.6558 -0.6678 -0.2392
    7BO4     C1  681   2.966   1.810   0.836 -1.0280 -0.2006 -1.1233
    7BO4     C2  682   3.023   1.819   0.969 -0.1577 -0.1921 -0.3002
    7BO4     C3  683   3.144   1.913   0.950  0.5035  0.6728  0.7960
    7BO4     C4  684   3.225   1.898   1.069 -0.6898 -0.5382  0.8189
    7BO4     C5  685   3.371   1.942   1.058 -0.6098  0.5507  1.1445
    7BO4     C6  686   3.382   2.085   1.067  0.3435 -0.1930 -1.0719
    7BO4     C7  687   3.526   2.126   1.070  0.1517 -0.1127 -0.1355
    7BO4     C8  688   3.549   2.276   1.109  0.5638  0.2481 -1.2645
    7BO4     C9  689   0.013   2.290   1.167  0.3243  0.0604 -0.9279
    7BO4    C10  690   0.057   2.423   1.211  0.0440  0.0797 -0.7293
    7BO4    C11  691   0.206   2.430   1.233  0.3008  0.2957  0.4963
    7BO4    C12  692   0.241   2.343   1.340  1.0330 -0.1795  0.6889
    7BO4    C13  693   0.349   2.404   1.425 -0.1322  0.5871  0.6039
    7BO4    C14  694   0.467   2.459   1.361 -0.3032  0.0992  0.0055
    7BO4    C15  695   0.588   2.435   1.437 -0.1494  0.2412 -0.0796
    7BO4    C16  696   0.710   2.520   1.388  0.0659 -0.6829  0.7348
    7BO4    C17  697   0.733   2.565   1.244  0.1075 -0.7598  1.3374
    7BO4      O  698   0.604   2.306   1.401 -0.2496  0.4531  1.0238
    7BO4      B  699   0.485   2.247   1.416 -0.2611 -0.0819  0.8638
    7BO4     O1  700   0.550   2.150   1.475  0.0280 -0.2679  0.4073
    7BO4    C18  701   0.439   2.086   1.524 -0.0254  0.0803  0.6024
    7BO4    C19  702   0.513   2.004   1.635  1.1194  0.6241 -0.1498
    7BO4     H1  703   0.619   2.028   1.655  2.4903  4.7521  0.5267
    7BO4    C20  704   0.405   2.012   1.402 -0.9950 -0.8402  0.6943
    7BO4    C21  705   0.471   2.083   1.292 -1.6556 -0.3917  0.4213
    7BO4    C22  706   0.419   2.045   1.154  0.6499 -0.9011 -0.1663
    7BO4    C23  707   0.339   2.151   1.077 -1.5196  0.4193 -0.9236
    7BO4    C24  708   0.291   2.096   0.947  0.3656 -1.1630 -0.1837
    7BO4    C25  709   0.160   2.164   0.957  0.1352 -0.8269  0.3370
    7BO4    C26  710   0.091   2.171   0.825 -0.2169  0.1183 -0.3787
    7BO4    C27  711   0.059   2.031   0.776  1.0682  1.0352 -0.8488
    7BO4    C28  712   3.641   2.043   0.661 -0.1088 -2.0019 -0.1520
    7BO4    C29  713   3.503   2.056   0.709 -0.5078  0.0344  0.6209
    7BO4    C30  714   3.403   2.025   0.601  0.8904  0.5251 -0.1385
    7BO4    C31  715   3.274   2.001   0.676  0.3589  0.9816 -0.1213
    7BO4    C32  716   3.167   2.032   0.573  0.2466 -0.4234  0.2044
    7BO4    C33  717   3.056   1.974   0.628 -0.2726  0.0841  0.6232
    7BO4    C34  718   2.931   2.057   0.627 -0.7379 -0.4636 -0.2979
    7BO4     O2  719   3.086   1.991   0.755 -0.4519 -0.6981 -0.9524
    7BO4     B1  720   3.152   1.892   0.755  0.2261 -0.4377 -0.2585
    7BO4     O3  721   3.078   1.786   0.751 -0.1650  0.3334  0.4266
    7BO4     O4  722   3.257   1.870   0.691 -0.7133  0.3313 -0.4679
    7BO4     O5  723   3.207   1.840   0.857 -0.9581  0.9262  0.2660
    7BO4     O6  724   3.487   1.957   0.791 -0.4818 -0.1941  0.5073
    7BO4     B2  725   3.531   1.982   0.902 -0.4890 -1.0302  0.7495
    7BO4     O7  726   3.448   1.895   0.950 -0.1954  0.0294  0.0996
    7BO4     O8  727   3.656   1.937   0.861  0.2057 -0.9430 -0.8654
    7BO4     O9  728   3.527   2.103   0.933 -0.1523  0.1684  0.1096
    7BO4    O10  729   0.206   2.292   0.981 -1.0660  1.3175 -0.7140
    7BO4     B3  730   0.184   2.289   1.111 -0.0946 -0.8329 -0.3761
    7BO4    O11  731   0.220   2.170   1.140  0.3732 -0.0530  0.0335
    7BO4    O12  732   0.260   2.381   1.113 -0.2521  0.0174  0.0141
    7BO4    O13  733   0.076   2.315   1.057 -0.0910 -0.1642 -1.1723
    7BO4    O14  734   0.442   2.213   1.298  0.1664  0.5123  0.2624
    7BO4    O15  735   0.407   2.304   1.497  0.1312  0.1766  0.1994
    7BO4     H2  736   2.934   1.589   0.787 -2.3048  0.3723  0.2959
    7BO4     H3  737   2.835   1.682   0.919  2.8427  2.5638 -0.0045
    7BO4     H4  738   2.911   1.903   0.819 -0.5531  3.3576  2.0034
    7BO4     H5  739   3.058   1.718   1.009  1.8203  0.3333 -0.3951
    7BO4     H6  740   2.956   1.864   1.043 -1.5530  2.3313  0.4507
    7BO4     H7  741   3.115   2.013   0.924  0.8259  3.4897 -1.7928
    7BO4     H8  742   3.206   1.802   1.117  0.5365  0.8085  1.4600
    7BO4     H9  743   3.169   1.952   1.143  0.8155 -0.5538  1.2439
    7BO4    H10  744   3.421   1.910   1.153  4.1563 -0.6919 -1.4708
    7BO4    H11  745   3.341   2.123   0.974 -0.4183 -2.5748 -0.3405
    7BO4    H12  746   3.329   2.124   1.159 -0.2251  0.6065  3.9301
    7BO4    H13  747   3.598   2.056   1.122  0.4120 -1.0089  1.5497
    7BO4    H14  748   3.467   2.317   1.166 -2.1618 -1.1775 -0.2500
    7BO4    H15  749   3.544   2.316   1.018 -0.0930  2.2053  2.3606
    7BO4    H16  750   0.050   2.205   1.227  1.4832  1.2769 -0.6652
    7BO4    H17  751   3.663   2.449   1.297 -2.5562  1.6078  0.1958
    7BO4    H18  752   0.030   2.485   1.131  2.4454 -2.4463 -1.9085
    7BO4    H19  753   0.241   2.532   1.260  1.3125  1.8924 -2.5437
    7BO4    H20  754   0.271   2.257   1.302  1.0910  0.2842  0.7505
    7BO4    H21  755   0.154   2.322   1.405  3.3811 -5.1360 -0.2357
    7BO4    H22  756   0.305   2.468   1.501 -0.9162  0.4198  2.1966
    7BO4    H23  757   0.461   2.567   1.339 -3.3366 -2.0497 -1.0692
    7BO4    H24  758   0.476   2.411   1.266  0.3831  2.4982  2.9178
    7BO4    H25  759   0.564   2.446   1.538  1.8959 -0.9945 -3.7972
    7BO4    H26  760   0.790   2.456   1.417 -3.6796  0.9320  1.2335
    7BO4    H27  761   0.725   2.600   1.451 -3.9758  0.9370  0.4896
    7BO4    H28  762   0.680   2.656   1.248 -1.0569  3.1589 -1.3664
    7BO4    H29  763   0.684   2.494   1.172  2.0983 -1.3080  0.5605
    7BO4    H30  764   0.834   2.573   1.202  1.5437  2.0628  0.7063
    7BO4    H31  765   0.362   2.145   1.565  0.6464  0.2882  0.2615
    7BO4    H32  766   0.502   1.898   1.614 -1.0115 -0.4300 -2.7243
    7BO4    H33  767   0.459   2.029   1.723 -0.6420  0.4387 -2.4546
    7BO4    H34  768   0.299   2.004   1.404  0.9097 -1.1220 -1.3007
    7BO4    H35  769   0.445   1.905   1.400  5.4205 -1.0083 -0.4144
    7BO4    H36  770   0.582   2.076   1.309 -1.0947  0.6035  1.0922
    7BO4    H37  771   0.345   1.967   1.174  2.6609  0.2522  0.8056
    7BO4    H38  772   0.482   1.999   1.078 -3.4377  1.5940 -1.1176
    7BO4    H39  773   0.395   2.253   1.078  0.0246 -2.9591  0.9385
    7BO4    H40  774   0.342   2.134   0.850  1.3800  2.0295  0.7409
    7BO4    H41  775   0.272   1.998   0.955 -1.5133  3.3687 -1.2728
    7BO4    H42  776   0.098   2.125   1.023 -0.6650 -4.7920 -4.3417
    7BO4    H43  777   0.143   2.226   0.752 -3.7061 -0.0276  2.4989
    7BO4    H44  778   3.665   2.227   0.831 -2.7183 -0.6372 -0.1448
    7BO4    H45  779   0.151   1.981   0.749 -0.3627 -1.8767  1.8468
    7BO4    H46  780   3.646   1.961   0.595 -0.5132  1.1708  1.0592
    7BO4    H47  781   3.663   2.137   0.604 -1.2507  0.2247  0.2267
    7BO4    H48  782   3.470   2.155   0.748 -6.4614 -3.9167  0.8486
    7BO4    H49  783   3.432   1.937   0.553 -1.1528  2.3422  1.4322
    7BO4    H50  784   3.401   2.112   0.536  1.6701 -2.3425  3.0235
    7BO4    H51  785   3.275   2.048   0.776  0.8879  1.0848  1.7141
    7BO4    H52  786   3.184   1.986   0.478  3.6723  1.1072 -2.3925
    7BO4    H53  787   3.149   2.142   0.561  0.1420  0.1890 -1.8820
    7BO4    H54  788   3.029   1.872   0.604 -0.9220  3.9491  0.6057
    7BO4    H55  789   2.949   2.110   0.532 -1.6488 -2.3194  4.3508
    7BO4    H56  790   2.928   2.133   0.704  1.8730 -0.4236 -2.5910
    7BO4    H57  791   2.836   2.004   0.629 -1.1104  2.8134 -2.2967
    8BO4      H  792   0.151   3.622   0.212  0.5921  0.5027 -1.9314
    8BO4      C  793   0.151   3.593   0.328 -0.0164  0.4250 -0.5040
    8BO4     C1  794   0.147   3.440   0.341  0.0826  0.3548 -0.9933
    8BO4     C2  795   0.019   3.383   0.314 -1.0989 -0.0312 -0.4460
    8BO4     C3  796   0.031   3.235   0.301  0.4346 -0.2110 -0.1717
    8BO4     C4  797   3.569   3.189   0.242  0.5298 -0.0155  0.1776
    8BO4     C5  798   3.556   3.042   0.206 -0.2243 -0.2551  0.6999
    8BO4     C6  799   3.573   2.942   0.308  0.1792  0.0006 -0.0450
    8BO4     C7  800   3.593   2.817   0.230 -0.1828  0.2141 -0.2915
    8BO4     C8  801   3.575   2.689   0.307 -0.3991 -0.0188 -0.2017
    8BO4     C9  802   3.539   2.577   0.214 -1.3103  0.0015 -0.0817
    8BO4    C10  803   3.596   2.444   0.253 -0.4672  0.0630  0.0892
    8BO4    C11  804   0.059   2.445   0.191 -0.2574  0.0516 -0.1870
    8BO4    C12  805   0.097   2.330   0.111 -0.3485  0.2294 -0.3295
    8BO4    C13  806   0.001   2.271   0.020 -0.0539 -0.3594  0.6171
    8BO4    C14  807   0.052   2.292   3.560 -0.9773  0.6314 -0.1625
    8BO4    C15  808   3.629   2.211   3.473  0.1351  1.0111 -0.1780
    8BO4    C16  809   3.577   2.274   3.342 -0.5593 -0.5137  0.9428
    8BO4    C17  810   0.026   2.334   3.269 -0.1651  0.6136 -0.5001
    8BO4      O  811   3.537   2.183   3.578  0.0863 -0.3805 -0.2303
    8BO4      B  812   3.489   2.296   3.637 -0.1918 -0.3307 -0.6954
    8BO4     O1  813   3.439   2.219   0.056  0.7975 -0.4033  0.6888
    8BO4    C18  814   3.328   2.295   0.096 -0.4682  0.1428  0.4919
    8BO4    C19  815   3.268   2.207   0.219 -0.3066  0.9851 -1.1163
    8BO4     H1  816   3.231   2.111   0.184  0.4270 -2.3567  2.2395
    8BO4    C20  817   3.228   2.303   3.666 -0.5894  1.0108 -1.7293
    8BO4    C21  818   3.295   2.382   3.563  1.1603  0.3212  0.2081
    8BO4    C22  819   3.327   2.524   3.589 -0.8985  0.0609  0.3466
    8BO4    C23  820   3.475   2.538   3.567  0.2632 -1.4011  0.2046
    8BO4    C24  821   3.509   2.639   3.471 -0.7084 -0.1329  1.1336
    8BO4    C25  822   3.614   2.691   3.552  0.1786  0.2501  0.2607
    8BO4    C26  823   0.055   2.774   3.493 -0.4705 -0.2278  0.9343
    8BO4    C27  824   0.062   2.900   3.572 -0.1107 -0.4168 -0.3249
    8BO4    C28  825   0.191   2.973   3.572 -0.3796 -0.5533  0.5117
    8BO4    C29  826   0.244   2.958   0.038  0.8219 -0.3380  1.1723
    8BO4    C30  827   0.357   3.059   0.049  0.8128  0.0240 -0.4106
    8BO4    C31  828   0.316   3.129   0.176 -0.3357  0.2413  0.1404
    8BO4    C32  829   0.428   3.167   0.257 -0.9588  0.5831 -0.5550
    8BO4    C33  830   0.377   3.252   0.356 -0.0355  0.3794  0.4580
    8BO4    C34  831   0.409   3.214   0.487  0.0714  0.2056  0.0142
    8BO4     O2  832   0.243   3.220   0.346  0.3599 -0.9296  0.0284
    8BO4     B1  833   0.221   3.272   0.235 -1.0264 -0.4008 -0.5066
    8BO4     O3  834   0.227   3.401   0.227  1.3763  0.2600 -0.1804
    8BO4     O4  835   0.298   3.262   0.137 -0.1183  1.0660  0.5857
    8BO4     O5  836   0.113   3.242   0.184 -0.5953  0.2914 -1.4109
    8BO4     O6  837   0.146   3.021   0.109  0.4851  0.4150  0.1498
    8BO4     B2  838   0.054   2.932   0.116 -0.2781 -0.1665  0.1144
    8BO4     O7  839   3.639   3.021   0.091 -0.5873 -0.9860 -1.0067
    8BO4     O8  840   0.074   2.843   0.022  0.0305 -0.1071 -0.3155
    8BO4     O9  841   0.052   2.846   0.215 -0.1027 -0.2746 -0.6534
    8BO4    O10  842   0.016   2.580   3.622 -0.1766 -1.2275 -0.0687
    8BO4     B3  843   3.607   2.506   0.040 -0.0573 -0.1356  0.6290
    8BO4    O11  844   3.519   2.593   0.010  0.0484  0.9130 -0.8148
    8BO4    O12  845   0.057   2.538   0.081 -1.5252  0.2355  0.1380
    8BO4    O13  846   3.634   2.590   0.122  0.1581 -0.6158  0.1821
    8BO4    O14  847   3.413   2.331   3.540  0.3581 -0.4379 -0.3308
    8BO4    O15  848   3.582   2.383   0.016  0.3447 -0.5723 -0.6345
    8BO4     H2  849   0.068   3.635   0.394 -5.7862 -0.2683  0.2437
    8BO4     H3  850   0.235   3.634   0.365  1.2140  1.6890  0.3687
    8BO4     H4  851   0.192   3.393   0.426 -0.2824  2.1643  4.0481
    8BO4     H5  852   3.660   3.428   0.220  3.3814  1.3245 -1.1827
    8BO4     H6  853   3.629   3.402   0.392  2.9909 -1.0361 -1.4721
    8BO4     H7  854   0.068   3.175   0.381 -0.1829 -2.1572 -4.5063
    8BO4     H8  855   3.561   3.248   0.150 -1.8306  1.1423 -1.3316
    8BO4     H9  856   3.484   3.216   0.314 -2.9641 -2.6030  0.3248
    8BO4    H10  857   3.458   3.030   0.181  2.2741 -1.0585  1.3708
    8BO4    H11  858   3.663   2.939   0.362 -2.1724 -4.0804  0.7979
    8BO4    H12  859   3.497   2.944   0.390 -0.2737  1.4017  3.1390
    8BO4    H13  860   3.532   2.814   0.138  0.5012  0.4622  0.4183
    8BO4    H14  861   3.497   2.684   0.373  1.3151  0.1867 -1.1189
    8BO4    H15  862   3.664   2.668   0.355 -1.6348  1.6923 -0.1063
    8BO4    H16  863   3.438   2.581   0.171 -3.2153 -3.6487 -2.3661
    8BO4    H17  864   3.538   2.355   0.221  1.4424  2.1596 -2.4192
    8BO4    H18  865   3.606   2.418   0.355  3.5212  1.0033  1.3152
    8BO4    H19  866   0.135   2.481   0.263  2.5626  2.1470 -1.3235
    8BO4    H20  867   0.124   2.256   0.189  2.6446  0.8082  2.7278
    8BO4    H21  868   0.194   2.342   0.069 -2.6417  0.4355  0.6502
    8BO4    H22  869   3.639   2.171   0.053 -0.0261  1.4603  2.9141
    8BO4    H23  870   0.152   2.244   3.549 -0.5304  1.6391  1.7343
    8BO4    H24  871   0.060   2.398   3.526  1.5876 -2.5143  1.0395
    8BO4    H25  872   0.005   2.109   3.460 -0.1830  0.7268  2.6495
    8BO4    H26  873   3.507   2.358   3.365 -3.6702  2.2622  1.4252
    8BO4    H27  874   3.526   2.207   3.272 -1.0666  1.6061 -0.0325
    8BO4    H28  875   0.001   2.364   3.175  0.0582 -0.5895  3.9617
    8BO4    H29  876   0.101   2.265   3.266  1.6313  2.1847  2.3250
    8BO4    H30  877   0.070   2.428   3.322  1.7549 -1.2409  2.0283
    8BO4    H31  878   3.346   2.395   0.125  0.1950  0.0266  3.7752
    8BO4    H32  879   3.191   2.275   0.260 -1.7151  3.2192 -1.9718
    8BO4    H33  880   3.347   2.175   0.301 -0.5268  0.4540 -0.3996
    8BO4    H34  881   3.140   2.355   0.037 -1.8745  1.1646 -2.0929
    8BO4    H35  882   3.189   2.212   3.612  2.4621 -3.9196  2.9024
    8BO4    H36  883   3.239   2.384   3.466  1.0106 -0.9036 -2.6594
    8BO4    H37  884   3.300   2.570   0.015  1.8695  1.9949  0.7229
    8BO4    H38  885   3.271   2.580   3.509 -3.8204  0.2871 -0.2346
    8BO4    H39  886   3.531   2.458   3.531  2.0482 -0.7504 -1.9682
    8BO4    H40  887   3.561   2.601   3.386  1.8887  0.0116  0.6175
    8BO4    H41  888   3.427   2.712   3.464  6.7506  4.6853  0.5498
    8BO4    H42  889   3.564   2.756   3.629 -4.2526 -4.7910  1.0984
    8BO4    H43  890   0.031   2.806   3.391 -2.2473  1.2542 -1.3779
    8BO4    H44  891   0.142   2.708   3.495 -1.5538 -1.2040  1.2885
    8BO4    H45  892   3.641   2.952   3.550  3.2332  0.0673  1.5607
    8BO4    H46  893   0.168   3.074   3.542  0.4319  2.7708  0.0871
    8BO4    H47  894   0.259   2.920   3.517  1.7101  0.1248  3.3072
    8BO4    H48  895   0.267   2.865   0.075 -3.0620  0.2715 -3.1876
    8BO4    H49  896   0.357   3.139   3.639 -0.8482  1.8129 -1.9495
    8BO4    H50  897   0.450   3.007   0.050 -1.0457  2.1986 -2.9454
    8BO4    H51  898   0.243   3.085   0.239  0.9772  0.8705 -1.4040
    8BO4    H52  899   0.507   3.220   0.200  0.2329 -2.2502  3.0444
    8BO4    H53  900   0.487   3.075   0.302  0.5222 -0.5897  0.3775
    8BO4    H54  901   0.388   3.359   0.333 -0.4652 -3.7441  1.1642
    8BO4    H55  902   0.364   3.281   0.557  1.8920  2.9392 -0.3124
    8BO4    H56  903   0.511   3.186   0.500 -0.7940 -0.0106  2.3081
    8BO4    H57  904   0.352   3.127   0.511 -1.9833  1.9635  2.3195
    9BO4      H  905   1.504   3.598   0.861  1.2509  1.4112 -0.2971
    9BO4      C  906   1.594   3.539   0.866 -0.1903  0.1401 -0.0617
    9BO4     C1  907   1.645   3.495   0.736  0.0260 -0.7312  0.3275
    9BO4     C2  908   1.674   3.610   0.647  0.7503  0.5086  1.2633
    9BO4     C3  909   1.725   3.541   0.528  0.0276  0.7998  0.0942
    9BO4     C4  910   1.747   3.625   0.407  0.6713 -0.7593  0.1010
    9BO4     C5  911   1.783   3.542   0.285  0.0868  0.5494 -0.4668
    9BO4     C6  912   1.682   3.463   0.224 -0.6100  0.1195 -1.2457
    9BO4     C7  913   1.780   3.366   0.165 -0.2359  0.2871  0.1560
    9BO4     C8  914   1.717   3.255   0.086 -0.3158  0.1291  0.0812
    9BO4     C9  915   1.835   3.220   3.665  0.4472  0.5115  0.5729
    9BO4    C10  916   1.822   3.105   3.581  0.9056  0.4639 -0.8385
    9BO4    C11  917   1.913   2.996   3.633  0.3783 -0.5888 -0.7596
    9BO4    C12  918   1.892   2.907   3.520  0.5817  1.0287 -0.2480
    9BO4    C13  919   1.983   2.789   3.498  0.0377 -0.1782  0.1440
    9BO4    C14  920   2.133   2.778   3.525  1.0647  0.6795 -1.0495
    9BO4    C15  921   2.192   2.722   3.406 -0.3917 -0.4582 -0.8864
    9BO4    C16  922   2.345   2.698   3.429 -0.5045  0.1479  0.6999
    9BO4    C17  923   2.439   2.820   3.450 -0.6908 -0.2493  0.8410
    9BO4      O  924   2.185   2.829   3.336  0.4403  0.6831  0.3581
    9BO4      B  925   2.066   2.866   3.320  0.3785 -0.1899  0.2711
    9BO4     O1  926   2.021   2.845   3.202  0.4147 -0.2496  0.4640
    9BO4    C18  927   2.018   2.970   3.139 -0.1417 -0.3557 -0.5624
    9BO4    C19  928   1.991   2.930   3.000 -0.0144 -0.6333  0.6971
    9BO4     H1  929   2.010   2.826   2.976 -4.1620 -1.3366 -1.1720
    9BO4    C20  930   2.147   3.029   3.171  0.1030  0.5377 -1.3078
    9BO4    C21  931   2.151   3.047   3.316 -0.0261  0.0415 -0.5106
    9BO4    C22  932   2.140   3.191   3.369 -0.4018  0.0196  0.6957
    9BO4    C23  933   2.140   3.194   3.521 -0.9079 -0.2972  0.7345
    9BO4    C24  934   2.209   3.309   3.572  0.0236 -0.1627  1.0714
    9BO4    C25  935   2.122   3.338   0.018 -1.0115 -0.3916 -0.6143
    9BO4    C26  936   2.201   3.401   0.135  0.3715  0.1018  0.1650
    9BO4    C27  937   2.113   3.478   0.217  0.9718  0.4599 -1.1209
    9BO4    C28  938   2.135   3.470   0.364  0.3323 -0.3167  1.1982
    9BO4    C29  939   2.118   3.341   0.428  0.0793 -0.4970 -0.5042
    9BO4    C30  940   2.107   3.336   0.574 -0.0361 -0.7497  0.0951
    9BO4    C31  941   1.960   3.339   0.600  0.4521  1.0639 -0.2811
    9BO4    C32  942   1.910   3.216   0.642  0.2418 -0.3079  0.3609
    9BO4    C33  943   1.781   3.244   0.691  0.3517 -0.2641 -0.2860
    9BO4    C34  944   1.674   3.143   0.647  0.2901 -0.3699 -0.3884
    9BO4     O2  945   1.769   3.333   0.593 -0.0855 -0.1481 -0.2366
    9BO4     B1  946   1.821   3.431   0.655  0.8291  0.5648  0.2029
    9BO4     O3  947   1.763   3.459   0.770  0.4249  0.1769 -0.3553
    9BO4     O4  948   1.929   3.397   0.711 -1.0166  0.1867 -0.0156
    9BO4     O5  949   1.836   3.529   0.586 -0.4806  0.5706 -0.2522
    9BO4     O6  950   1.990   3.310   0.391 -0.2535  0.2133  0.3873
    9BO4     B2  951   1.937   3.400   0.324 -0.9430 -1.2587 -0.1797
    9BO4     O7  952   1.823   3.441   0.358  1.1103 -0.1522 -0.7825
    9BO4     O8  953   1.996   3.401   0.203  1.0461  0.2337 -0.2919
    9BO4     O9  954   1.856   3.307   0.270  0.4360 -0.8897  0.5248
    9BO4    O10  955   2.092   3.210   0.080  0.5451 -0.0666  0.6055
    9BO4     B3  956   2.019   3.162   3.665 -0.3598  0.1604 -0.5367
    9BO4    O11  957   2.024   3.228   3.555  0.1542 -0.1821 -0.3815
    9BO4    O12  958   2.041   3.038   3.662 -0.2079  0.6651 -1.2773
    9BO4    O13  959   1.926   3.171   0.077  0.9027  0.9097 -0.2549
    9BO4    O14  960   2.041   2.980   3.356 -1.1347  0.3700 -0.0742
    9BO4    O15  961   1.979   2.771   3.362  0.3139 -0.0185  0.8023
    9BO4     H2  962   1.558   3.450   0.925  2.0557 -0.1739  0.4341
    9BO4     H3  963   1.670   3.598   0.914 -0.3347  2.4640 -2.2233
    9BO4     H4  964   1.591   3.402   0.705 -1.6510 -0.6106  2.9569
    9BO4     H5  965   1.748   3.667   0.711  0.8059  1.0730  2.6921
    9BO4     H6  966   1.583   3.665   0.616 -0.1096  3.2947 -3.2440
    9BO4     H7  967   1.649   3.457   0.502 -1.3531  0.6605  1.8981
    9BO4     H8  968   1.833   0.026   0.434 -1.2404 -0.8440  0.2404
    9BO4     H9  969   1.657   0.020   0.392 -1.1572 -1.4617 -1.3260
    9BO4    H10  970   1.853   3.599   0.234 -1.8141  2.8069 -0.3769
    9BO4    H11  971   1.627   3.406   0.307  2.7863  1.2857  1.0976
    9BO4    H12  972   1.628   3.534   0.155  0.2496 -0.8150 -1.5460
    9BO4    H13  973   1.849   3.424   0.094  0.1856  0.8123 -3.8462
    9BO4    H14  974   1.641   3.304   0.024  0.2970  3.5981  0.5105
    9BO4    H15  975   1.691   3.171   0.136  0.4612  1.4446  0.6998
    9BO4    H16  976   1.876   3.311   3.612  0.4989  1.7650 -1.8719
    9BO4    H17  977   1.847   3.149   3.487 -1.0506 -1.9287  1.9496
    9BO4    H18  978   1.714   3.068   3.572 -1.6019 -1.4956 -0.3983
    9BO4    H19  979   1.875   2.953   0.052  1.0687  0.9199 -0.8111
    9BO4    H20  980   1.878   2.955   3.424  2.4451  1.7065 -2.1476
    9BO4    H21  981   1.798   2.866   3.528 -1.7091 -1.3609 -1.5897
    9BO4    H22  982   1.936   2.708   3.548 -0.0055  2.0600  2.0708
    9BO4    H23  983   2.157   2.720   3.611 -1.4341  1.1274  0.4776
    9BO4    H24  984   2.159   2.881   3.527 -3.5047 -3.9238 -0.0017
    9BO4    H25  985   2.141   2.634   3.365 -0.1562 -0.1494  0.0904
    9BO4    H26  986   2.383   2.658   3.341  0.4375 -1.1175  0.4786
    9BO4    H27  987   2.357   2.627   3.513 -2.6351  0.3132 -2.3907
    9BO4    H28  988   2.526   2.805   3.509 -0.5688 -1.8106 -1.3560
    9BO4    H29  989   2.380   2.906   3.483  0.7846  0.9950  1.0464
    9BO4    H30  990   2.469   2.838   3.340  1.4223 -0.5840 -0.5863
    9BO4    H31  991   1.942   3.040   3.185 -1.6990  1.0812  1.1161
    9BO4    H32  992   2.045   2.992   2.928  1.3169  0.7168 -0.8777
    9BO4    H33  993   1.884   2.949   2.974  0.9614 -0.1007  3.8548
    9BO4    H34  994   2.148   3.120   3.117 -0.8479  0.3288  3.1803
    9BO4    H35  995   2.237   2.963   3.151  0.2651  0.0353 -1.4216
    9BO4    H36  996   2.250   3.022   3.360 -1.7403 -3.1386  2.8618
    9BO4    H37  997   2.040   3.223   3.322  2.7486  2.0591 -1.1780
    9BO4    H38  998   2.225   3.246   3.335 -0.7334 -1.1799  3.8949
    9BO4    H39  999   2.174   3.098   3.559  0.0117  1.9050  0.5779
    9BO4    H40 1000   2.312   3.282   3.582 -4.4152 -1.1750 -2.5579
    9BO4    H41 1001   2.186   3.403   3.515 -2.1962  1.6987  0.0682
    9BO4    H42 1002   2.034   3.389   3.669 -1.5992  1.3165  0.5970
    9BO4    H43 1003   2.286   3.456   0.122  0.9344 -2.1177 -2.4193
    9BO4    H44 1004   2.224   3.316   0.201  0.2766 -2.7496  2.3879
    9BO4    H45 1005   2.098   3.577   0.184  0.9716 -0.9778 -0.9157
    9BO4    H46 1006   2.092   3.556   0.409  1.3286 -0.2228 -2.2750
    9BO4    H47 1007   2.244   3.487   0.374  1.7998 -1.8358  1.1627
    9BO4    H48 1008   2.191   3.277   0.389  2.7451 -3.2177 -0.8655
    9BO4    H49 1009   2.163   3.413   0.625 -0.2582  0.6533 -2.4843
    9BO4    H50 1010   2.150   3.238   0.600 -2.5626 -1.2201  0.1551
    9BO4    H51 1011   1.922   3.401   0.527 -3.2026 -0.1700  0.5848
    9BO4    H52 1012   1.969   3.188   0.729  2.8040  0.1050  0.5702
    9BO4    H53 1013   1.923   3.130   0.574  3.2983 -4.0081 -1.4659
    9BO4    H54 1014   1.770   3.287   0.790 -0.2351 -2.5197 -1.1969
    9BO4    H55 1015   1.711   3.052   0.611  0.4392 -1.0992 -1.4207
    9BO4    H56 1016   1.601   3.192   0.582 -1.3562 -0.1147 -0.8759
    9BO4    H57 1017   1.615   3.110   0.737  4.5374  0.5106  1.6298
   10BO4      H 1018   2.753   1.828   3.121  1.1833 -0.1900  0.4777
   10BO4      C 1019   2.769   1.915   3.178 -0.0610 -0.2150  0.5017
   10BO4     C1 1020   2.632   1.974   3.187  0.6997 -0.5242 -0.2496
   10BO4     C2 1021   2.640   2.099   3.256 -0.2670 -0.4623  0.6215
   10BO4     C3 1022   2.507   2.144   3.242 -0.6280 -0.3891  0.2954
   10BO4     C4 1023   2.498   2.293   3.233 -0.1493 -0.1677  0.2231
   10BO4     C5 1024   2.359   2.348   3.235 -0.5177  0.1765  0.5819
   10BO4     C6 1025   2.296   2.340   3.377 -0.4251  0.6516  1.1284
   10BO4     C7 1026   2.159   2.361   3.347  0.7002 -0.6455  0.3871
   10BO4     C8 1027   2.065   2.377   3.470 -0.6846  0.1801  0.4337
   10BO4     C9 1028   1.929   2.411   3.413  0.0018  0.3150 -0.1921
   10BO4    C10 1029   1.829   2.313   3.456  0.8635  0.8387  0.2143
   10BO4    C11 1030   1.729   2.326   3.365  0.0525 -0.6683  0.0249
   10BO4    C12 1031   1.598   2.309   3.431 -0.4783  0.3989  1.0080
   10BO4    C13 1032   1.485   2.353   3.353  0.0594  0.5551  0.4712
   10BO4    C14 1033   1.464   2.307   3.217 -0.5799 -0.2065 -0.5538
   10BO4    C15 1034   1.336   2.389   3.170 -0.4654  0.5398 -0.3782
   10BO4    C16 1035   1.330   2.450   3.028  0.2816 -0.7498  0.0905
   10BO4    C17 1036   1.244   2.368   2.926 -0.3193  0.7654  0.3805
   10BO4      O 1037   1.345   2.489   3.270 -0.3266  0.0608 -0.1514
   10BO4      B 1038   1.462   2.543   3.253  0.2335 -0.9336 -0.8596
   10BO4     O1 1039   1.499   2.644   3.336  0.1225 -1.1491 -0.1417
   10BO4    C18 1040   1.422   2.752   3.305 -0.2496 -0.6744  0.2750
   10BO4    C19 1041   1.282   2.726   3.349 -0.4906 -0.3033  0.1142
   10BO4     H1 1042   1.221   2.665   3.278 -0.8582 -0.3638 -2.9348
   10BO4    C20 1043   1.432   2.770   3.162 -0.0735  0.1168  0.8136
   10BO4    C21 1044   1.545   2.688   3.118  0.5092 -0.2939 -0.0133
   10BO4    C22 1045   1.683   2.708   3.173 -0.6174 -1.4895  0.2315
   10BO4    C23 1046   1.743   2.573   3.145 -1.2677  0.4739 -0.4163
   10BO4    C24 1047   1.808   2.534   3.023  0.3658 -0.2618  0.1139
   10BO4    C25 1048   1.902   2.437   3.084 -0.0065  0.6881  0.1209
   10BO4    C26 1049   1.941   2.340   2.985 -1.0646  0.3153 -0.7810
   10BO4    C27 1050   2.084   2.295   2.998 -0.9738 -0.2275 -0.1132
   10BO4    C28 1051   2.120   2.159   2.945  0.3215 -0.0542 -0.0652
   10BO4    C29 1052   2.120   2.060   3.073 -0.7459  0.3668  1.0917
   10BO4    C30 1053   2.188   1.933   3.028  0.8679 -0.1703  0.2450
   10BO4    C31 1054   2.320   1.921   3.078 -0.1032 -0.9753  0.0469
   10BO4    C32 1055   2.396   1.807   3.047 -1.0587 -0.8365  0.3380
   10BO4    C33 1056   2.469   1.850   2.932  0.4668 -0.5380  0.2340
   10BO4    C34 1057   2.586   1.769   2.912 -1.1032  0.2219 -0.4513
   10BO4     O2 1058   2.531   1.969   2.963 -0.2238  0.9105 -0.0536
   10BO4     B1 1059   2.488   1.987   3.084  0.0024  0.4611  0.0333
   10BO4     O3 1060   2.604   2.019   3.065  0.1799 -0.7626 -0.3363
   10BO4     O4 1061   2.390   2.031   3.022 -0.2848  0.7047 -0.3205
   10BO4     O5 1062   2.480   2.111   3.108  0.0287 -0.6691  0.2282
   10BO4     O6 1063   2.226   2.108   3.144  0.2851 -0.2143 -0.1840
   10BO4     B2 1064   2.175   2.217   3.191 -0.6859 -0.1393  0.1616
   10BO4     O7 1065   2.276   2.285   3.147  0.1210  0.7419  0.4699
   10BO4     O8 1066   2.070   2.252   3.128  0.2137  0.3377 -0.0746
   10BO4     O9 1067   2.128   2.235   3.309 -1.1788  0.0920 -0.0741
   10BO4    O10 1068   1.833   2.360   3.176 -0.1787  0.3462  0.2611
   10BO4     B3 1069   1.836   2.452   3.258  1.3561 -0.7836 -0.2835
   10BO4    O11 1070   1.866   2.579   3.213  0.7742  0.7045  0.6784
   10BO4    O12 1071   1.739   2.452   3.349 -0.2848  1.1467 -0.3160
   10BO4    O13 1072   1.939   2.387   3.282  0.0379 -0.0895 -0.3997
   10BO4    O14 1073   1.494   2.566   3.131 -0.1603  0.0035  0.1185
   10BO4    O15 1074   1.545   2.467   3.314 -0.3503  0.3412 -1.2325
   10BO4     H2 1075   2.833   1.991   3.126 -0.4333  0.5369  1.5156
   10BO4     H3 1076   2.816   1.891   3.272  2.3502  0.2640  1.0172
   10BO4     H4 1077   2.550   1.920   3.222 -0.3055  0.5331  3.6908
   10BO4     H5 1078   2.713   2.181   3.222  0.5646  2.1257 -1.9360
   10BO4     H6 1079   2.666   2.078   3.363  0.8122  2.1033  0.6561
   10BO4     H7 1080   2.443   2.092   3.309  1.8511  0.2330 -0.3054
   10BO4     H8 1081   2.544   2.325   3.137  2.7142 -0.0460  0.3768
   10BO4     H9 1082   2.564   2.334   3.311  0.7420 -2.2689 -0.4982
   10BO4    H10 1083   2.358   2.446   3.213  0.8455  0.4102  3.8196
   10BO4    H11 1084   2.293   2.239   3.426 -5.1887 -2.1545  1.1527
   10BO4    H12 1085   2.327   2.437   3.441  2.2204  3.1947  0.7124
   10BO4    H13 1086   2.148   2.439   3.273 -1.0085 -0.3918  2.1298
   10BO4    H14 1087   2.098   2.456   3.540 -0.3900  1.4428 -1.0400
   10BO4    H15 1088   2.057   2.279   3.526 -1.0595 -2.0262  1.7523
   10BO4    H16 1089   1.905   2.510   3.447  1.9768 -0.0498 -1.0102
   10BO4    H17 1090   1.810   2.338   3.554  0.8371 -4.5009 -2.5801
   10BO4    H18 1091   1.860   2.210   3.453  1.2676  0.2383  0.1695
   10BO4    H19 1092   1.733   2.279   3.276 -0.7406 -1.5247  2.1692
   10BO4    H20 1093   1.593   2.362   3.529  2.1875 -0.6586  4.0737
   10BO4    H21 1094   1.587   2.211   3.460 -0.1247  1.5532 -0.4921
   10BO4    H22 1095   1.395   2.369   3.418 -0.3488  0.9098  2.3010
   10BO4    H23 1096   1.455   2.200   3.211 -2.3313 -2.0682 -2.4139
   10BO4    H24 1097   1.558   2.331   3.172  0.1378 -3.5454  1.1661
   10BO4    H25 1098   1.246   2.331   3.197  2.2179  2.1972  1.5551
   10BO4    H26 1099   1.427   2.455   2.980 -2.5618  2.9932 -0.4920
   10BO4    H27 1100   1.282   2.546   3.027  1.3299 -1.4516  1.6809
   10BO4    H28 1101   1.267   2.265   2.908  1.5632  0.8930 -1.6314
   10BO4    H29 1102   1.245   2.421   2.838  1.5884  2.8836  1.0091
   10BO4    H30 1103   1.141   2.361   2.972 -1.1646 -6.1397  2.3539
   10BO4    H31 1104   1.462   2.839   3.363 -0.2306  1.8040 -0.7547
   10BO4    H32 1105   1.232   2.813   3.383  1.6497  0.2438  5.0725
   10BO4    H33 1106   1.290   2.662   3.441 -2.2053  1.3754  3.1626
   10BO4    H34 1107   1.450   2.874   3.139  1.0626 -3.4460 -0.9336
   10BO4    H35 1108   1.338   2.748   3.105 -0.2146  2.7427  3.2824
   10BO4    H36 1109   1.550   2.691   3.017 -0.6145 -1.0493 -1.2072
   10BO4    H37 1110   1.674   2.765   3.270  0.3147  1.5343  0.0921
   10BO4    H38 1111   1.735   2.772   3.109  0.7359 -3.0565 -2.8121
   10BO4    H39 1112   1.685   2.498   3.187  2.8379 -1.4814 -3.3910
   10BO4    H40 1113   1.728   2.504   2.954  1.7867  2.7768 -0.5153
   10BO4    H41 1114   1.857   2.618   2.979 -2.8302  3.5010  0.4532
   10BO4    H42 1115   1.996   2.485   3.127  0.4703 -0.1118  1.3167
   10BO4    H43 1116   1.924   2.368   2.888 -0.2006 -0.9524  1.6515
   10BO4    H44 1117   1.880   2.264   3.015  3.3526  1.5434 -2.5518
   10BO4    H45 1118   2.162   2.378   2.978  1.9439  1.2676 -3.8371
   10BO4    H46 1119   2.219   2.166   2.895 -0.9240  2.8911 -2.4555
   10BO4    H47 1120   2.033   2.128   2.876  0.1737  2.5988 -1.6316
   10BO4    H48 1121   2.032   2.027   3.135  0.3588 -5.0579  1.5208
   10BO4    H49 1122   2.202   1.918   2.915  3.7575 -0.3754 -0.3534
   10BO4    H50 1123   2.129   1.847   3.057 -2.4828 -1.8836 -2.1820
   10BO4    H51 1124   2.328   1.939   3.183  1.8139  1.3522  2.4820
   10BO4    H52 1125   2.343   1.724   3.013  3.5082  1.6626  2.3004
   10BO4    H53 1126   2.450   1.773   3.126 -1.0196 -0.5371 -1.7500
   10BO4    H54 1127   2.399   1.867   2.849  0.8713  0.9424 -0.1655
   10BO4    H55 1128   2.570   1.706   2.826  5.3025 -0.3837 -0.9290
   10BO4    H56 1129   2.613   1.711   2.997 -0.4574  1.1665 -0.1287
   10BO4    H57 1130   2.651   1.836   2.863 -1.6938 -1.4333 -6.2736
   11BO4      H 1131   0.025   0.740   1.182 -0.1713  4.4395  0.6035
   11BO4      C 1132   3.649   0.779   1.271 -0.7068 -0.1490  0.6343
   11BO4     C1 1133   0.030   0.717   1.407 -0.0806  0.2733  0.6220
   11BO4     C2 1134   0.112   0.792   1.497  0.9668  0.8562  0.4444
   11BO4     C3 1135   0.052   0.918   1.540  0.2454 -0.1749  0.5180
   11BO4     C4 1136   0.120   1.030   1.467 -1.0108  0.1831  0.1674
   11BO4     C5 1137   0.052   1.165   1.482 -0.3793 -0.9478 -0.1100
   11BO4     C6 1138   0.054   1.220   1.620 -1.1493 -0.5553  0.2876
   11BO4     C7 1139   3.617   1.300   1.614 -0.7377 -0.0883  0.4282
   11BO4     C8 1140   3.620   1.394   1.735  0.4881 -0.7050 -0.0071
   11BO4     C9 1141   3.551   1.511   1.676  0.2496  0.8348 -1.1539
   11BO4    C10 1142   3.503   1.604   1.774 -1.0072 -0.2395  0.1459
   11BO4    C11 1143   3.358   1.604   1.781 -0.3774  0.4283 -1.1742
   11BO4    C12 1144   3.296   1.738   1.803 -0.3138  0.4623  0.5284
   11BO4    C13 1145   3.348   1.820   1.913  0.5174 -0.2877  0.2702
   11BO4    C14 1146   3.268   1.947   1.947  0.0777 -0.4840 -0.8256
   11BO4    C15 1147   3.320   2.065   1.867  0.3997 -0.1627 -0.1666
   11BO4    C16 1148   3.221   2.188   1.856  0.2676  0.9624  0.7319
   11BO4    C17 1149   3.123   2.223   1.968 -0.6848  1.2729  0.2690
   11BO4      O 1150   3.333   1.992   1.754  0.2511  0.0850 -0.1655
   11BO4      B 1151   3.455   1.934   1.772 -0.2777  0.6542  1.0622
   11BO4     O1 1152   3.568   2.004   1.800 -0.0164  0.4077 -0.6182
   11BO4    C18 1153   3.631   1.997   1.672 -1.0536 -0.2002 -1.2447
   11BO4    C19 1154   0.057   2.104   1.665 -0.4583  0.6592  0.7059
   11BO4     H1 1155   0.128   2.090   1.737 -5.8887  3.5307  1.0348
   11BO4    C20 1156   3.532   2.043   1.570 -0.0269  1.1157  1.1629
   11BO4    C21 1157   3.436   1.931   1.570  0.6386  0.3570 -0.6378
   11BO4    C22 1158   3.459   1.846   1.449  0.4216 -0.7936  0.1629
   11BO4    C23 1159   3.378   1.731   1.473 -0.5614 -0.6023  0.2408
   11BO4    C24 1160   3.374   1.646   1.361 -0.1132 -0.5179  0.3274
   11BO4    C25 1161   3.404   1.515   1.414 -0.4926  0.3602 -0.3137
   11BO4    C26 1162   3.350   1.400   1.341 -0.2566  1.0032  0.9837
   11BO4    C27 1163   3.402   1.268   1.367  1.3952 -0.5500  0.2258
   11BO4    C28 1164   3.306   1.148   1.357 -0.0492 -0.2564 -0.2155
   11BO4    C29 1165   3.326   1.077   1.493  0.9927 -0.1025 -0.9908
   11BO4    C30 1166   3.303   0.937   1.513 -0.5618  0.0275  0.0355
   11BO4    C31 1167   3.417   0.876   1.583  0.5067 -0.3083  0.4993
   11BO4    C32 1168   3.378   0.796   1.700  0.2152  0.8336 -0.0079
   11BO4    C33 1169   3.487   0.706   1.691 -0.5406 -0.4371  0.5676
   11BO4    C34 1170   3.541   0.657   1.817 -1.1990 -0.8375  1.1401
   11BO4     O2 1171   3.582   0.780   1.642 -0.5260  0.1760 -0.3116
   11BO4     B1 1172   3.557   0.792   1.523  0.8305  0.5393  0.5019
   11BO4     O3 1173   3.591   0.684   1.476  0.2726  0.1244  0.3803
   11BO4     O4 1174   3.434   0.768   1.503  0.4783 -0.2404  0.7562
   11BO4     O5 1175   3.600   0.901   1.461  1.5660  0.6060 -0.1132
   11BO4     O6 1176   3.455   1.063   1.495 -0.9707  0.6434 -0.0639
   11BO4     B2 1177   3.507   1.176   1.527  0.9644  1.1078  0.3487
   11BO4     O7 1178   3.601   1.153   1.439  0.1764 -0.0226  0.3738
   11BO4     O8 1179   3.419   1.274   1.502  0.3773  0.2185  0.2682
   11BO4     O9 1180   3.547   1.194   1.641  0.3284 -0.3913  0.2986
   11BO4    O10 1181   3.319   1.513   1.525 -0.5180 -0.1216  0.1347
   11BO4     B3 1182   3.403   1.581   1.598  0.9251  1.0029  0.8429
   11BO4    O11 1183   3.474   1.648   1.528  0.1676  0.4913 -0.6906
   11BO4    O12 1184   3.300   1.615   1.666  0.3906  0.5555  0.7617
   11BO4    O13 1185   3.437   1.465   1.629  0.7538  0.0382 -0.0638
   11BO4    O14 1186   3.491   1.862   1.669  0.5246 -0.2770 -0.8478
   11BO4    O15 1187   3.471   1.861   1.873 -0.0227  0.0886  0.2578
   11BO4     H2 1188   3.536   0.788   1.264  0.9860  1.1664  1.4027
   11BO4     H3 1189   0.003   0.890   1.258 -2.2460 -1.8657 -1.7656
   11BO4     H4 1190   0.067   0.621   1.367  3.1049 -3.4353  0.6353
   11BO4     H5 1191   0.210   0.809   1.447  1.8252  1.4076 -0.8263
   11BO4     H6 1192   0.149   0.736   1.581  0.7670  1.3799  2.1729
   11BO4     H7 1193   0.035   0.923   1.648  0.6223  1.6708 -0.4296
   11BO4     H8 1194   0.122   1.012   1.364 -3.1185 -0.2572 -1.0910
   11BO4     H9 1195   0.221   1.037   1.502 -1.3849 -2.5440 -5.9028
   11BO4    H10 1196   0.106   1.246   1.424  1.0043 -0.0311  1.1633
   11BO4    H11 1197   0.046   1.150   1.700  1.5302  2.5358 -2.2897
   11BO4    H12 1198   0.147   1.280   1.633 -0.7692 -1.0423 -0.4654
   11BO4    H13 1199   3.596   1.341   1.523 -1.4068  0.4941 -0.1141
   11BO4    H14 1200   0.043   1.414   1.783 -0.9912 -1.3138  0.0569
   11BO4    H15 1201   3.567   1.345   1.813  1.4602  0.0140  0.1126
   11BO4    H16 1202   3.620   1.563   1.603  3.1259 -0.6938 -2.2019
   11BO4    H17 1203   3.546   1.707   1.760  3.0652 -1.8596  1.1504
   11BO4    H18 1204   3.543   1.582   1.873  1.4005  0.7073 -0.0136
   11BO4    H19 1205   3.317   1.532   1.848 -0.3865 -0.3372 -1.9450
   11BO4    H20 1206   3.194   1.726   1.811 -0.9153  1.5469  1.2857
   11BO4    H21 1207   3.321   1.788   1.706 -1.8013 -3.0086 -1.9726
   11BO4    H22 1208   3.338   1.755   2.006 -0.1380  0.9152  0.9755
   11BO4    H23 1209   3.285   1.944   2.048 -1.6263 -1.0031 -2.2899
   11BO4    H24 1210   3.160   1.934   1.934 -0.9958  1.3249 -1.2590
   11BO4    H25 1211   3.418   2.091   1.904  1.3583 -5.2074  1.5030
   11BO4    H26 1212   3.168   2.181   1.757  3.2078  1.0113  0.1853
   11BO4    H27 1213   3.285   2.275   1.838 -0.3370 -0.9778  1.0307
   11BO4    H28 1214   3.099   2.330   1.972  0.8111  2.0472 -2.0041
   11BO4    H29 1215   3.174   2.191   2.060 -0.4054  0.7846 -0.9551
   11BO4    H30 1216   3.026   2.180   1.961  0.1892 -1.1821 -1.8299
   11BO4    H31 1217   0.000   1.903   1.648 -0.9198 -2.0553  1.0228
   11BO4    H32 1218   0.016   2.202   1.677  3.0930  2.0195 -0.3276
   11BO4    H33 1219   0.120   2.107   1.571 -1.6406 -0.9384 -0.7872
   11BO4    H34 1220   3.575   2.040   1.468 -2.2269 -1.3669 -0.9509
   11BO4    H35 1221   3.493   2.142   1.587  1.1688 -1.8602  2.6844
   11BO4    H36 1222   3.333   1.968   1.589  2.6635 -1.3345 -3.9629
   11BO4    H37 1223   3.564   1.825   1.429 -0.8152  1.5431 -0.5401
   11BO4    H38 1224   3.415   1.903   1.369 -1.3046 -2.3185 -0.3235
   11BO4    H39 1225   3.279   1.743   1.509  0.6412  3.5579 -0.0783
   11BO4    H40 1226   3.270   1.653   1.319  1.2398 -1.1456 -0.2114
   11BO4    H41 1227   3.444   1.665   1.279 -0.5969 -0.4192 -2.6754
   11BO4    H42 1228   3.508   1.491   1.429 -0.4446  0.7255  4.0560
   11BO4    H43 1229   3.371   1.406   1.241  2.1152  2.2410 -0.2575
   11BO4    H44 1230   3.240   1.401   1.355 -0.6452  1.8747 -3.4882
   11BO4    H45 1231   3.495   1.245   1.320  0.0738  1.5318  4.1279
   11BO4    H46 1232   3.319   1.091   1.261  3.3331 -0.9236 -3.1671
   11BO4    H47 1233   3.206   1.182   1.372  2.0935 -0.2409  2.1294
   11BO4    H48 1234   3.279   1.134   1.580  1.8488  0.5768 -0.4013
   11BO4    H49 1235   3.297   0.899   1.413 -0.6147  3.2052  2.1521
   11BO4    H50 1236   3.205   0.915   1.566 -0.2924  0.8444  1.8685
   11BO4    H51 1237   3.501   0.924   1.607 -0.9061  3.0222 -3.5166
   11BO4    H52 1238   3.272   0.744   1.682 -1.0462  0.5112  2.4076
   11BO4    H53 1239   3.385   0.854   1.794  1.1058 -3.5595 -2.8318
   11BO4    H54 1240   3.476   0.626   1.630 -3.5899  1.3003  4.6021
   11BO4    H55 1241   3.522   0.716   1.910 -0.0300 -2.1547 -2.3719
   11BO4    H56 1242   3.651   0.652   1.789  0.9660  1.5208 -1.6856
   11BO4    H57 1243   3.500   0.562   1.834 -5.1059 -1.1828 -0.3658
   12BO4      H 1244   2.994   3.224   0.696  0.4080 -1.7457  1.3092
   12BO4      C 1245   3.007   3.337   0.705 -0.0750  1.2927  0.2691
   12BO4     C1 1246   3.007   3.397   0.572 -1.1544  0.7113  0.7606
   12BO4     C2 1247   2.892   3.434   0.495  0.7419 -0.0076  0.7214
   12BO4     C3 1248   2.942   3.515   0.386  0.1621 -0.0199  0.8211
   12BO4     C4 1249   2.862   3.639   0.349  0.3731 -0.3620 -0.2329
   12BO4     C5 1250   2.895   0.027   0.207  0.2601 -1.2518 -0.0643
   12BO4     C6 1251   2.813   3.622   0.101  0.7835  0.0844  0.0822
   12BO4     C7 1252   2.902   3.536   0.016  0.9001 -0.3979 -0.2723
   12BO4     C8 1253   2.819   3.439   3.614 -0.0637 -0.0041 -0.8515
   12BO4     C9 1254   2.885   3.441   3.486  0.5313  0.2486 -0.8018
   12BO4    C10 1255   2.875   3.327   3.409 -0.0223  0.3120  0.6757
   12BO4    C11 1256   2.989   3.248   3.422  0.0926 -0.1806  0.3822
   12BO4    C12 1257   3.018   3.140   3.328  0.5337  1.1174  0.1614
   12BO4    C13 1258   2.899   3.070   3.264 -0.4664 -0.1307 -0.3370
   12BO4    C14 1259   2.925   2.931   3.217 -0.0955  0.1051  0.0801
   12BO4    C15 1260   3.023   2.937   3.111  0.9659  0.7212 -0.1676
   12BO4    C16 1261   3.141   2.843   3.136  0.2555 -0.7518  0.1897
   12BO4    C17 1262   3.110   2.690   3.169  0.7732 -0.8469  0.8377
   12BO4      O 1263   3.050   3.076   3.106 -0.3984  0.4091 -0.5340
   12BO4      B 1264   2.961   3.166   3.080 -0.2171  0.2347  0.2924
   12BO4     O1 1265   2.894   3.155   2.976  0.9366 -0.2521  0.0123
   12BO4    C18 1266   2.999   3.187   2.875 -0.5648 -0.9925 -0.6339
   12BO4    C19 1267   3.109   3.089   2.858 -1.0447  0.4995 -0.7289
   12BO4     H1 1268   3.056   2.989   2.847 -1.0316  0.7608 -0.2859
   12BO4    C20 1269   3.022   3.335   2.908 -0.7106  0.0325 -0.8764
   12BO4    C21 1270   3.070   3.348   3.059  0.9571  0.3901  0.1836
   12BO4    C22 1271   3.074   3.491   3.098  0.2556 -0.2623 -0.9700
   12BO4    C23 1272   3.113   3.476   3.241 -0.0226  1.1909  0.2644
   12BO4    C24 1273   3.212   3.571   3.298 -0.1113 -0.1381  0.1980
   12BO4    C25 1274   3.150   3.588   3.429  0.6329  0.3652  0.1704
   12BO4    C26 1275   3.254   3.632   3.522 -0.4094 -0.2345  0.2095
   12BO4    C27 1276   3.191   0.007   3.653 -0.0954 -0.6273 -1.2540
   12BO4    C28 1277   3.289   0.015   0.086  0.6242  0.1503 -0.4848
   12BO4    C29 1278   3.284   3.546   0.152  0.0157  0.2008 -0.3090
   12BO4    C30 1279   3.367   3.531   0.280 -0.0785 -0.5624 -0.1636
   12BO4    C31 1280   3.267   3.481   0.382  0.6073 -0.6306 -0.0170
   12BO4    C32 1281   3.328   3.410   0.494 -0.7640 -1.2488 -0.3549
   12BO4    C33 1282   3.328   3.519   0.578 -0.6060  0.2664  0.4386
   12BO4    C34 1283   3.378   3.476   0.710  0.6502  0.2068  0.1518
   12BO4     O2 1284   3.210   3.572   0.578  0.4829  0.1978  0.4571
   12BO4     B1 1285   3.145   3.500   0.492 -0.5492 -0.1186 -0.1159
   12BO4     O3 1286   3.067   3.518   0.589  0.1933  0.9312 -0.4335
   12BO4     O4 1287   3.202   3.589   0.430  0.3941  1.0865 -0.8047
   12BO4     O5 1288   3.055   3.583   0.438  0.0275 -0.4424  0.5408
   12BO4     O6 1289   3.161   3.544   0.208 -0.0315  0.2436  0.7358
   12BO4     B2 1290   3.066   3.567   0.129  0.8477 -0.9748 -0.6658
   12BO4     O7 1291   3.030   0.006   0.184 -0.1712 -0.2208 -0.1689
   12BO4     O8 1292   3.128   3.566   0.019 -0.0072  1.0100  0.2664
   12BO4     O9 1293   2.964   3.489   0.127  0.2193  0.6903 -0.4677
   12BO4    O10 1294   3.153   3.449   3.456  0.6996 -0.3604 -0.2450
   12BO4     B3 1295   3.042   3.422   3.401 -0.4682 -0.9392  0.3888
   12BO4    O11 1296   3.014   3.508   3.317  0.2500  0.8833  0.4815
   12BO4    O12 1297   3.103   3.318   3.388  0.6550  0.1974 -0.0896
   12BO4    O13 1298   3.010   3.431   3.525 -0.0943 -0.3406  0.2890
   12BO4    O14 1299   2.967   3.280   3.129 -0.0556 -0.5562  0.4819
   12BO4    O15 1300   2.853   3.133   3.150 -0.0448 -0.0716 -0.8744
   12BO4     H2 1301   3.091   3.337   0.768 -1.3254  1.3948  1.5634
   12BO4     H3 1302   2.916   3.373   0.766  2.1713 -2.4595  2.8750
   12BO4     H4 1303   3.082   3.338   0.513  1.4158 -0.7668 -0.5587
   12BO4     H5 1304   2.825   3.498   0.553 -1.5924 -1.1543 -0.6595
   12BO4     H6 1305   2.836   3.352   0.456  1.1001  5.8096  0.5351
   12BO4     H7 1306   2.967   3.447   0.304  1.8273 -2.4829  2.6095
   12BO4     H8 1307   2.892   0.040   0.427  0.5745 -2.1207  1.3565
   12BO4     H9 1308   2.770   3.605   0.366  5.0814 -0.7666  1.5113
   12BO4    H10 1309   2.881   0.129   0.209 -0.3503  2.6576  2.1683
   12BO4    H11 1310   2.736   3.554   0.148 -1.5716 -3.8946  3.3178
   12BO4    H12 1311   2.754   0.027   0.035 -1.7456  0.8294 -5.7998
   12BO4    H13 1312   2.957   3.600   3.625  0.6954  0.7240  2.9132
   12BO4    H14 1313   2.713   3.455   3.591  1.5383  2.5725 -0.2865
   12BO4    H15 1314   2.842   3.348   0.003 -3.3247 -1.7011 -3.2200
   12BO4    H16 1315   2.855   3.535   3.433 -0.6226  2.3583  0.9309
   12BO4    H17 1316   2.857   3.363   3.308 -0.0302 -0.5681  2.1492
   12BO4    H18 1317   2.800   3.271   3.448  2.4667 -0.2564 -0.0413
   12BO4    H19 1318   2.999   3.219   3.533 -1.7936 -2.7349 -0.4332
   12BO4    H20 1319   3.060   3.072   3.399 -1.2319  3.6533 -1.8601
   12BO4    H21 1320   3.103   3.161   3.260 -0.4378 -0.4666 -1.3841
   12BO4    H22 1321   2.826   3.064   3.343  1.0916 -3.0353  0.3288
   12BO4    H23 1322   2.837   2.876   3.186  0.4873 -2.3823 -3.7450
   12BO4    H24 1323   2.954   2.864   3.302  0.4289 -2.8426  3.3336
   12BO4    H25 1324   2.960   2.922   3.018  1.0174  0.8346 -0.5008
   12BO4    H26 1325   3.183   2.882   3.217  2.6166 -1.5131  5.7176
   12BO4    H27 1326   3.204   2.836   3.048 -1.4449  0.7750 -0.1736
   12BO4    H28 1327   3.035   2.643   3.097  1.9800 -1.4844  0.6532
   12BO4    H29 1328   3.067   2.676   3.268  2.9966  1.5841  0.2396
   12BO4    H30 1329   3.208   2.626   3.159  1.1134  0.8689 -2.8689
   12BO4    H31 1330   2.952   3.195   2.787 -1.7925  3.0867 -0.6626
   12BO4    H32 1331   3.179   3.063   2.940  0.1937 -3.6341  0.5784
   12BO4    H33 1332   3.159   3.094   2.770 -3.1657  0.1296  1.8135
   12BO4    H34 1333   2.943   3.400   2.866  2.3539 -3.4213 -0.5206
   12BO4    H35 1334   3.099   3.350   2.832 -1.0409  0.6190 -3.8460
   12BO4    H36 1335   3.162   3.293   3.047  2.6032 -4.9507  0.3753
   12BO4    H37 1336   2.979   3.544   3.096  1.7326  2.7840  0.5173
   12BO4    H38 1337   3.149   3.552   3.034  1.1228 -1.0599  3.9270
   12BO4    H39 1338   3.180   3.380   3.244  3.7187  0.1378  1.4692
   12BO4    H40 1339   3.313   3.520   3.306  0.8347 -4.4412  0.9899
   12BO4    H41 1340   3.217   3.665   3.235  1.1123  1.3821 -0.3188
   12BO4    H42 1341   3.064   3.640   3.437  3.0718  1.6603 -0.0125
   12BO4    H43 1342   3.318   0.038   3.471 -0.5920 -1.4937  2.3230
   12BO4    H44 1343   3.304   3.541   3.527  2.6344 -1.2125 -5.1395
   12BO4    H45 1344   3.118   0.095   3.637 -2.5870  1.3275 -1.2533
   12BO4    H46 1345   3.258   0.094   0.155  1.2852 -0.5725  2.4637
   12BO4    H47 1346   3.392   0.038   0.054 -3.5270 -0.0662 -0.5503
   12BO4    H48 1347   3.304   3.471   0.083 -1.3446  2.1795  0.4508
   12BO4    H49 1348   3.393   3.632   0.311  2.5979 -1.7137 -2.7406
   12BO4    H50 1349   3.448   3.468   0.260 -4.0185 -1.2123 -1.8426
   12BO4    H51 1350   3.197   3.410   0.329  0.5555  1.7111 -0.4055
   12BO4    H52 1351   3.428   3.386   0.466 -1.0551 -2.9783 -0.2797
   12BO4    H53 1352   3.283   3.310   0.529  1.6370 -0.0979  0.7076
   12BO4    H54 1353   3.403   3.592   0.539 -2.9209  1.2958  4.3808
   12BO4    H55 1354   3.313   3.394   0.752 -0.7658  2.0326 -0.8997
   12BO4    H56 1355   3.374   3.563   0.780 -0.9407 -1.0275 -2.8554
   12BO4    H57 1356   3.483   3.455   0.711  3.3642  0.0925 -0.1828
   13BO4      H 1357   1.624   0.181   2.042 -2.1716 -1.5810 -1.9818
   13BO4      C 1358   1.574   0.132   1.957 -0.4816 -0.3358 -0.6693
   13BO4     C1 1359   1.549   3.652   1.983  0.0940  0.9609 -0.4366
   13BO4     C2 1360   1.487   3.629   2.114  0.3211 -0.3576  0.0969
   13BO4     C3 1361   1.502   3.491   2.132  1.0612  1.1891  0.2372
   13BO4     C4 1362   1.430   3.448   2.259  0.2302  0.6976 -0.1602
   13BO4     C5 1363   1.482   3.313   2.302 -0.5876 -0.4697  0.0551
   13BO4     C6 1364   1.504   3.215   2.197  0.3422  0.2215  0.3332
   13BO4     C7 1365   1.492   3.091   2.264 -0.5284 -0.8383  0.0572
   13BO4     C8 1366   1.552   2.971   2.196  0.4452 -0.8482  0.1475
   13BO4     C9 1367   1.546   2.865   2.302 -1.1147  0.2635 -1.0588
   13BO4    C10 1368   1.620   2.753   2.293 -1.3145  0.1788 -0.1581
   13BO4    C11 1369   1.554   2.631   2.243  0.4602  0.0890 -0.1785
   13BO4    C12 1370   1.561   2.510   2.305 -0.7037 -0.1028  0.4882
   13BO4    C13 1371   1.698   2.501   2.357  0.5552 -0.1939 -0.1745
   13BO4    C14 1372   1.703   2.369   2.429  0.6366  0.4046 -0.1654
   13BO4    C15 1373   1.803   2.398   2.536 -0.9997 -0.8652 -0.3738
   13BO4    C16 1374   1.832   2.276   2.635 -0.8912  0.7177  0.0891
   13BO4    C17 1375   1.712   2.259   2.749 -0.8311  0.9228  0.2906
   13BO4      O 1376   1.721   2.481   2.603  0.4629 -0.0037 -0.0143
   13BO4      B 1377   1.676   2.588   2.549 -0.5632  0.5381 -1.6379
   13BO4     O1 1378   1.742   2.690   2.620  0.0575  0.7487 -0.2933
   13BO4    C18 1379   1.626   2.749   2.667  0.0458  0.2921 -0.2641
   13BO4    C19 1380   1.677   2.854   2.770  0.8948  0.3054  0.1681
   13BO4     H1 1381   1.585   2.891   2.819 -2.0830  0.0957 -3.4427
   13BO4    C20 1382   1.567   2.636   2.735  0.1962  0.5002 -0.1031
   13BO4    C21 1383   1.482   2.575   2.629  0.4262 -0.8523  0.2586
   13BO4    C22 1384   1.344   2.637   2.624 -0.6920 -0.7620 -0.0362
   13BO4    C23 1385   1.316   2.681   2.478 -0.3236  1.4963  1.3103
   13BO4    C24 1386   1.213   2.777   2.470  0.8990  0.3886 -1.4616
   13BO4    C25 1387   1.267   2.869   2.359  0.7963 -0.9603 -0.7021
   13BO4    C26 1388   1.150   2.943   2.288  0.1976  0.4488  0.4430
   13BO4    C27 1389   1.123   3.087   2.333 -2.0384 -0.5191  0.0812
   13BO4    C28 1390   1.063   3.179   2.236 -0.0449 -0.0944  0.2734
   13BO4    C29 1391   1.178   3.234   2.161  0.6869 -0.8040  0.0493
   13BO4    C30 1392   1.144   3.348   2.068 -0.4095  0.0411  0.0411
   13BO4    C31 1393   1.254   3.396   1.976  0.3589 -0.4562  0.4209
   13BO4    C32 1394   1.192   3.435   1.852 -0.1544 -0.5533 -1.1140
   13BO4    C33 1395   1.280   3.539   1.822 -0.5120 -0.7205  0.0719
   13BO4    C34 1396   1.257   3.588   1.678  0.3223  0.3932  0.3526
   13BO4     O2 1397   1.392   3.459   1.843  0.8225 -0.3955 -0.2218
   13BO4     B1 1398   1.391   3.511   1.955 -0.6244 -0.6730  0.6314
   13BO4     O3 1399   1.443   3.613   1.899  0.3448 -0.8908 -0.0649
   13BO4     O4 1400   1.287   3.518   2.019  0.7452  0.9266  0.0924
   13BO4     O5 1401   1.472   3.433   2.003 -0.2973  0.1220 -0.2348
   13BO4     O6 1402   1.248   3.287   2.258  1.0810  0.8796  0.3326
   13BO4     B2 1403   1.319   3.190   2.300 -0.0049  1.2103  0.0088
   13BO4     O7 1404   1.393   3.251   2.389  0.2430 -0.1860 -0.9611
   13BO4     O8 1405   1.233   3.153   2.388 -0.6305 -0.2917 -0.2890
   13BO4     O9 1406   1.367   3.096   2.234 -0.2981 -0.0976 -0.1034
   13BO4    O10 1407   1.298   2.766   2.286 -0.0497  0.9555  0.0180
   13BO4     B3 1408   1.417   2.746   2.330 -0.9489 -1.0036  0.6797
   13BO4    O11 1409   1.412   2.761   2.450  0.4305 -0.1192 -0.6455
   13BO4    O12 1410   1.420   2.638   2.267  0.9390  0.2288 -0.1743
   13BO4    O13 1411   1.443   2.817   2.238 -0.0033 -0.8995 -0.2288
   13BO4    O14 1412   1.554   2.614   2.522  0.1615  1.1072 -0.1611
   13BO4    O15 1413   1.749   2.602   2.441 -0.0175  0.1423  0.4772
   13BO4     H2 1414   1.627   0.139   1.861 -1.1127 -0.9707  0.0295
   13BO4     H3 1415   1.483   0.193   1.946  0.1233  0.2141  0.0807
   13BO4     H4 1416   1.641   3.593   1.968  2.7434 -0.5394  1.1000
   13BO4     H5 1417   1.378   3.657   2.101  2.8907  2.0466 -2.1987
   13BO4     H6 1418   1.536   0.015   2.190  3.2354  0.8784  0.1952
   13BO4     H7 1419   1.602   3.468   2.151  0.0035  0.6488  1.4395
   13BO4     H8 1420   1.319   3.462   2.267  0.1059  1.2004  0.6013
   13BO4     H9 1421   1.463   3.521   2.333 -1.4920  0.5525  0.1022
   13BO4    H10 1422   1.571   3.332   2.347  0.6680 -2.9227 -4.7000
   13BO4    H11 1423   1.420   3.226   2.128 -3.2280 -0.5530  1.4497
   13BO4    H12 1424   1.600   3.235   2.143 -2.3751 -1.1138 -0.5487
   13BO4    H13 1425   1.520   3.095   2.374 -1.4632 -0.7512  2.6852
   13BO4    H14 1426   1.655   2.997   2.173 -0.8316 -0.4341 -3.0926
   13BO4    H15 1427   1.483   2.959   2.111 -1.6771  1.0734  0.8372
   13BO4    H16 1428   1.517   2.911   2.400  0.4119  0.0154  0.6400
   13BO4    H17 1429   1.666   2.754   2.391  2.5173 -0.0982 -1.9034
   13BO4    H18 1430   1.698   2.764   2.213 -3.3322  0.3277 -3.3965
   13BO4    H19 1431   1.578   2.608   2.138 -1.2730  1.2183 -2.4116
   13BO4    H20 1432   1.553   2.429   2.234  2.0293  2.9512  0.1549
   13BO4    H21 1433   1.479   2.511   2.376 -0.2301 -2.6214 -1.3485
   13BO4    H22 1434   1.755   2.496   2.264 -2.1193 -0.8506 -6.2267
   13BO4    H23 1435   1.728   2.286   2.370 -0.7501  0.6703  0.3004
   13BO4    H24 1436   1.612   2.352   2.477 -2.1074  0.9489 -0.1160
   13BO4    H25 1437   1.902   2.436   2.498  0.9414  1.9000  0.3504
   13BO4    H26 1438   1.934   2.286   2.679  0.7463 -1.5277 -1.5032
   13BO4    H27 1439   1.811   2.196   2.565  0.2942  1.2375  1.1630
   13BO4    H28 1440   1.715   2.342   2.818 -0.6316  0.7218  0.0118
   13BO4    H29 1441   1.728   2.168   2.810  3.3351 -0.4158 -0.7512
   13BO4    H30 1442   1.612   2.253   2.697 -1.2115  0.7882  4.2549
   13BO4    H31 1443   1.579   2.798   2.575  3.3165 -0.0413  0.2478
   13BO4    H32 1444   1.724   2.946   2.743 -2.6135  0.7046  0.0811
   13BO4    H33 1445   1.744   2.810   2.852  1.4035  2.9438 -0.1038
   13BO4    H34 1446   1.506   2.663   2.818  1.1878  2.0447 -0.0506
   13BO4    H35 1447   1.643   2.570   2.771 -1.7869 -3.2174  0.5299
   13BO4    H36 1448   1.485   2.473   2.629  2.7970 -0.3097 -2.1802
   13BO4    H37 1449   1.351   2.728   2.687 -0.4483 -1.9912  0.9743
   13BO4    H38 1450   1.280   2.574   2.664  0.0741 -0.1406 -2.2857
   13BO4    H39 1451   1.297   2.589   2.420  3.5489  0.6102 -2.2641
   13BO4    H40 1452   1.116   2.723   2.461  2.5187  0.4762 -0.3724
   13BO4    H41 1453   1.205   2.840   2.562  1.6541 -3.4760 -3.0114
   13BO4    H42 1454   1.338   2.943   2.387  1.8488  0.2797  1.4866
   13BO4    H43 1455   1.057   2.879   2.294 -2.9020 -2.7398 -2.0523
   13BO4    H44 1456   1.168   2.947   2.182 -3.5585 -2.7841 -3.3093
   13BO4    H45 1457   1.052   3.072   2.406 -0.6489  2.1058  0.0088
   13BO4    H46 1458   0.995   3.247   2.276 -0.4600 -1.8050 -0.8451
   13BO4    H47 1459   0.999   3.120   2.166  3.2223 -0.7776  0.5543
   13BO4    H48 1460   1.230   3.156   2.115 -2.8623  1.5263 -0.5026
   13BO4    H49 1461   1.111   3.431   2.137  1.4120 -0.2155 -1.3855
   13BO4    H50 1462   1.059   3.316   2.009 -0.7720 -0.5910  2.3398
   13BO4    H51 1463   1.336   3.330   1.973 -1.4236 -0.4105 -1.4005
   13BO4    H52 1464   1.094   3.468   1.861  0.9530  1.9309  1.4334
   13BO4    H53 1465   1.194   3.349   1.794 -0.2430  1.1616 -1.1937
   13BO4    H54 1466   1.258   3.630   1.880 -2.1016 -1.2792 -2.5638
   13BO4    H55 1467   1.249   3.506   1.609  0.6482  1.0490  1.3928
   13BO4    H56 1468   1.329   3.662   1.648  1.1551  3.0804 -1.1689
   13BO4    H57 1469   1.160   3.634   1.687 -0.1513  2.3132  2.4095
   14BO4      H 1470   0.399   1.378   2.681  3.9559 -0.4349  4.0773
   14BO4      C 1471   0.314   1.362   2.758 -1.3717  0.4102 -0.8902
   14BO4     C1 1472   0.249   1.226   2.735 -0.4514  0.3400  0.9047
   14BO4     C2 1473   0.110   1.201   2.808 -0.0289 -0.0899 -0.1652
   14BO4     C3 1474   0.035   1.102   2.732  0.5509 -0.7978  0.0720
   14BO4     C4 1475   3.556   1.095   2.744 -0.0190 -0.1604 -0.2090
   14BO4     C5 1476   3.471   1.175   2.646  0.3198 -0.5318 -1.2025
   14BO4     C6 1477   3.324   1.166   2.664 -0.4307  0.0025 -0.1406
   14BO4     C7 1478   3.284   1.028   2.605  0.5101  0.7120 -1.2615
   14BO4     C8 1479   3.245   0.925   2.713 -0.0158 -1.1891 -0.9893
   14BO4     C9 1480   3.162   0.811   2.660  0.4333 -0.3854  0.0498
   14BO4    C10 1481   3.149   0.707   2.753 -0.5999 -0.9892 -0.6678
   14BO4    C11 1482   3.214   0.592   2.677 -0.2216 -1.1149  0.8886
   14BO4    C12 1483   3.187   0.454   2.743 -0.7467  0.1426  0.5248
   14BO4    C13 1484   3.054   0.424   2.771  0.1112 -1.2021 -1.2686
   14BO4    C14 1485   3.025   0.283   2.775 -0.9030  0.2219 -0.5200
   14BO4    C15 1486   2.874   0.278   2.799 -0.0618 -0.0539  0.4978
   14BO4    C16 1487   2.828   0.131   2.859 -0.6121 -0.6795  1.0536
   14BO4    C17 1488   2.848   0.113   3.010 -0.7791  0.2436 -0.9376
   14BO4      O 1489   2.827   0.324   2.667  1.0235  0.0527  0.3823
   14BO4      B 1490   2.881   0.440   2.626  0.4943 -0.5567 -0.0807
   14BO4     O1 1491   2.849   0.548   2.674 -1.0018  0.3199 -0.7273
   14BO4    C18 1492   2.709   0.564   2.669 -0.5221  0.7392 -0.2849
   14BO4    C19 1493   2.641   0.476   2.770 -1.5140 -1.1408 -0.2826
   14BO4     H1 1494   2.533   0.495   2.764  0.3983  4.0803  0.2674
   14BO4    C20 1495   2.680   0.510   2.533  0.2611 -0.4341  0.4582
   14BO4    C21 1496   2.798   0.530   2.443  0.6107 -0.8553  0.8554
   14BO4    C22 1497   2.841   0.669   2.418 -0.2130 -0.2241 -0.0513
   14BO4    C23 1498   2.988   0.670   2.386 -0.3914  0.2913  0.3538
   14BO4    C24 1499   3.043   0.780   2.301 -1.9706  0.2163  0.9981
   14BO4    C25 1500   3.176   0.807   2.353 -0.0192  0.5686 -0.3888
   14BO4    C26 1501   3.286   0.838   2.248  0.0782 -0.2025  0.5459
   14BO4    C27 1502   3.410   0.898   2.305 -1.1475 -0.7760  0.6718
   14BO4    C28 1503   3.484   0.822   2.410 -0.4360 -0.0556  0.9846
   14BO4    C29 1504   3.606   0.899   2.454 -0.3861 -0.1168 -0.1187
   14BO4    C30 1505   0.061   0.897   2.381  0.4870  0.6118 -0.3670
   14BO4    C31 1506   0.141   0.975   2.474 -1.0721 -0.0439 -0.2810
   14BO4    C32 1507   0.278   0.964   2.436  0.0130 -0.0234 -0.0891
   14BO4    C33 1508   0.346   1.054   2.526  0.2205  0.1209 -0.7654
   14BO4    C34 1509   0.476   0.990   2.582 -0.2627  0.3818  0.4779
   14BO4     O2 1510   0.258   1.031   2.632  0.1094 -0.0176 -0.1134
   14BO4     B1 1511   0.184   1.120   2.583  0.3673 -0.7843  0.2206
   14BO4     O3 1512   0.213   1.233   2.602  0.0240 -0.0160 -0.3529
   14BO4     O4 1513   0.152   1.113   2.458  0.9141  0.8897 -0.6198
   14BO4     O5 1514   0.057   1.129   2.608 -0.7785  0.5380  0.5378
   14BO4     O6 1515   3.581   1.029   2.427  0.5217  0.0817  0.3102
   14BO4     B2 1516   3.461   1.030   2.481 -0.4733  0.0972  0.6670
   14BO4     O7 1517   3.490   1.152   2.507 -0.0797  0.2207  0.4819
   14BO4     O8 1518   3.395   1.024   2.361 -0.6815 -0.5112 -0.7017
   14BO4     O9 1519   3.414   0.975   2.589  0.1070  0.1995 -0.0595
   14BO4    O10 1520   3.206   0.678   2.383 -0.5276  0.4681 -1.1431
   14BO4     B3 1521   3.165   0.699   2.503 -1.1371  0.4168  0.6047
   14BO4    O11 1522   3.044   0.708   2.507  0.6595 -0.3602 -0.3342
   14BO4    O12 1523   3.152   0.580   2.555 -0.0507  0.2335  0.0346
   14BO4    O13 1524   3.242   0.759   2.570 -0.3716  0.1701 -0.3657
   14BO4    O14 1525   2.908   0.468   2.502  0.2377  0.8825 -0.1128
   14BO4    O15 1526   3.007   0.449   2.649  0.0860  0.8680 -0.1105
   14BO4     H2 1527   0.245   1.450   2.763 -3.2458  0.7313  2.6135
   14BO4     H3 1528   0.371   1.347   2.853  3.3336 -1.3302  3.8159
   14BO4     H4 1529   0.320   1.159   2.760  1.9877  0.5776  1.4652
   14BO4     H5 1530   0.047   1.288   2.813 -1.6850 -4.6828 -4.5613
   14BO4     H6 1531   0.147   1.171   2.909  1.2196 -1.9936 -0.2981
   14BO4     H7 1532   0.059   1.006   2.780  1.1143 -1.2911  2.3184
   14BO4     H8 1533   3.531   1.153   2.833  0.7174 -2.1191  1.7192
   14BO4     H9 1534   3.517   0.994   2.757  0.8075  0.9517  1.9281
   14BO4    H10 1535   3.494   1.283   2.668  1.4504  1.7504 -1.8403
   14BO4    H11 1536   3.297   1.187   2.767 -2.5019  1.1700  1.7568
   14BO4    H12 1537   3.271   1.243   2.603 -1.1616  0.2060 -0.5541
   14BO4    H13 1538   3.222   1.023   2.527 -0.7141  0.6864  0.5818
   14BO4    H14 1539   3.202   0.953   2.815  1.1604 -2.0999 -0.7988
   14BO4    H15 1540   3.330   0.878   2.743  1.4276 -0.6789  2.5861
   14BO4    H16 1541   3.066   0.848   2.623  1.7018  1.0076 -1.3563
   14BO4    H17 1542   3.055   0.688   2.804 -0.9935  0.1895  1.1846
   14BO4    H18 1543   3.210   0.721   2.842  1.5146  2.1677  0.9599
   14BO4    H19 1544   3.320   0.616   2.667 -0.2593 -2.5969  3.0758
   14BO4    H20 1545   3.226   0.459   2.837 -0.2735  1.3931 -1.5040
   14BO4    H21 1546   3.241   0.382   2.679  1.6386  1.9912 -0.0289
   14BO4    H22 1547   3.005   0.475   2.857  0.2687  0.5738  1.8737
   14BO4    H23 1548   3.069   0.225   2.858  3.6985 -0.5373  1.6515
   14BO4    H24 1549   3.044   0.241   2.675 -1.7443 -1.0211 -1.8012
   14BO4    H25 1550   2.834   0.352   2.872  0.0251 -0.0756 -0.9362
   14BO4    H26 1551   2.868   0.046   2.801 -0.5120 -1.1296 -1.1872
   14BO4    H27 1552   2.716   0.119   2.845  0.4735  1.2260 -0.0570
   14BO4    H28 1553   2.948   0.111   3.035 -1.8537 -0.7476 -0.2229
   14BO4    H29 1554   2.801   0.013   3.033 -1.6744 -1.5450 -3.3702
   14BO4    H30 1555   2.802   0.196   3.073  0.0408  2.2945  2.0827
   14BO4    H31 1556   2.682   0.659   2.675 -1.2590 -0.1048 -5.7639
   14BO4    H32 1557   2.671   0.495   2.870 -3.0622 -0.1450  0.6178
   14BO4    H33 1558   2.650   0.374   2.743  1.9299  0.2795  2.0489
   14BO4    H34 1559   2.591   0.567   2.498 -4.5611 -1.3226 -2.5211
   14BO4    H35 1560   2.667   0.401   2.536  0.9802  0.7333 -4.6626
   14BO4    H36 1561   2.781   0.494   2.335  0.5869 -0.0177 -1.7678
   14BO4    H37 1562   2.806   0.733   2.495 -0.1636 -2.0579 -0.2144
   14BO4    H38 1563   2.798   0.704   2.331  6.8853  0.6658 -0.3112
   14BO4    H39 1564   3.024   0.563   2.376  3.4543 -0.4239 -2.0236
   14BO4    H40 1565   3.047   0.750   2.199 -1.0081 -3.6133 -0.5154
   14BO4    H41 1566   2.984   0.868   2.316 -1.3860  0.3435  1.5974
   14BO4    H42 1567   3.163   0.865   2.443  1.4781  3.7486  4.5552
   14BO4    H43 1568   3.255   0.898   2.170 -2.1353 -3.2723  0.0645
   14BO4    H44 1569   3.314   0.736   2.214 -2.3308 -3.2418  0.1921
   14BO4    H45 1570   3.487   0.912   2.230 -0.8581 -1.3350  0.5681
   14BO4    H46 1571   3.525   0.729   2.371  1.7370  3.0889 -0.1183
   14BO4    H47 1572   3.439   0.801   2.499  5.1729 -0.1750 -1.4276
   14BO4    H48 1573   3.624   0.880   2.555  0.0374 -3.9171  1.6193
   14BO4    H49 1574   0.051   0.931   2.276  2.9330  1.3407 -1.6119
   14BO4    H50 1575   0.121   0.809   2.381 -2.5376  1.4289  2.8795
   14BO4    H51 1576   0.122   0.933   2.577 -2.6753 -1.7591 -2.5010
   14BO4    H52 1577   0.294   0.992   2.334  2.0415 -0.8585 -1.6457
   14BO4    H53 1578   0.306   0.865   2.454 -4.4288 -2.3616  0.8987
   14BO4    H54 1579   0.359   1.158   2.493 -0.2556  2.4097 -1.2681
   14BO4    H55 1580   0.544   1.065   2.633 -2.1428  4.1611 -0.0047
   14BO4    H56 1581   0.537   0.948   2.507  0.1683  1.0517  0.6955
   14BO4    H57 1582   0.450   0.924   2.657  0.1554  1.6718  0.7124
   15BO4      H 1583   1.147   1.489   0.004 -2.0961 -5.1129  2.6123
   15BO4      C 1584   1.233   1.558   3.633  0.8799 -1.0038  0.0339
   15BO4     C1 1585   1.175   1.643   3.520  0.3517  0.5146 -1.0547
   15BO4     C2 1586   1.284   1.709   3.452  0.8185  0.8955 -0.0847
   15BO4     C3 1587   1.234   1.743   3.317  0.2396  1.6387 -0.7794
   15BO4     C4 1588   1.330   1.821   3.235 -0.0160 -0.0956  0.5760
   15BO4     C5 1589   1.448   1.749   3.191 -0.5506  1.1004 -0.2309
   15BO4     C6 1590   1.497   1.832   3.081  0.1645 -0.9251 -0.2985
   15BO4     C7 1591   1.621   1.777   3.034  0.3945 -1.3230  0.3741
   15BO4     C8 1592   1.672   1.876   2.929 -0.4281 -0.0770  0.3589
   15BO4     C9 1593   1.806   1.837   2.902 -0.2531  0.5416 -0.0658
   15BO4    C10 1594   1.862   1.889   2.775  0.6079  0.7199  0.4935
   15BO4    C11 1595   1.812   1.809   2.666  0.3180  0.2719 -1.1660
   15BO4    C12 1596   1.884   1.847   2.548 -0.0601 -0.5535 -0.0087
   15BO4    C13 1597   1.900   1.778   2.426  1.3459  0.1494  0.9151
   15BO4    C14 1598   1.895   1.631   2.423  1.0600 -0.4451 -0.3786
   15BO4    C15 1599   1.994   1.576   2.330 -0.0762 -0.4008 -0.1127
   15BO4    C16 1600   1.987   1.425   2.333 -0.1630  0.2943  0.2355
   15BO4    C17 1601   2.107   1.361   2.244 -0.2718 -0.7234 -0.4762
   15BO4      O 1602   2.111   1.611   2.399 -0.6607 -0.4167 -0.1260
   15BO4      B 1603   2.107   1.734   2.452 -0.3852 -0.0724 -1.5093
   15BO4     O1 1604   2.218   1.804   2.424 -0.0504 -0.1116  0.4857
   15BO4    C18 1605   2.273   1.809   2.545 -0.7040 -1.2394  0.6553
   15BO4    C19 1606   2.397   1.888   2.510 -0.6132  0.4016  0.3008
   15BO4     H1 1607   2.424   1.938   2.610 -2.4886  1.8135 -2.7497
   15BO4    C20 1608   2.310   1.671   2.575 -0.7162  0.3019 -0.3208
   15BO4    C21 1609   2.177   1.626   2.621  0.1396 -0.3660  0.2126
   15BO4    C22 1610   2.169   1.610   2.769 -1.3413  0.2054  1.6741
   15BO4    C23 1611   2.022   1.588   2.792  0.9580 -0.4029 -0.6508
   15BO4    C24 1612   1.983   1.489   2.890  0.1032  0.1498  0.1473
   15BO4    C25 1613   1.861   1.551   2.935  0.7295  0.3110 -0.6438
   15BO4    C26 1614   1.754   1.456   2.978  1.5274 -0.2658  0.0479
   15BO4    C27 1615   1.710   1.461   3.119  0.1493 -0.5533 -0.0396
   15BO4    C28 1616   1.618   1.338   3.125  0.7706 -0.2132 -0.4959
   15BO4    C29 1617   1.478   1.390   3.139  0.1278 -0.1386 -0.4243
   15BO4    C30 1618   1.434   1.425   3.281 -0.1765  0.2551 -0.1766
   15BO4    C31 1619   1.290   1.427   3.290  0.4241  0.1438  0.3288
   15BO4    C32 1620   1.236   1.297   3.330  0.9713  0.2160  0.4920
   15BO4    C33 1621   1.107   1.339   3.384 -0.1357 -0.4969 -0.6275
   15BO4    C34 1622   0.993   1.252   3.335  0.9078  0.3738  1.5900
   15BO4     O2 1623   1.085   1.447   3.307  1.0446 -0.0943  0.0646
   15BO4     B1 1624   1.169   1.531   3.358 -0.9233  0.0979  0.4346
   15BO4     O3 1625   1.086   1.584   3.429  1.0360 -0.0568  0.5221
   15BO4     O4 1626   1.264   1.474   3.413 -0.0035 -0.2745 -0.3534
   15BO4     O5 1627   1.200   1.620   3.267 -0.5266  0.3345  0.0916
   15BO4     O6 1628   1.468   1.491   3.035 -0.3001 -0.8553 -0.5615
   15BO4     B2 1629   1.527   1.599   3.077 -0.8992  0.2520 -0.8715
   15BO4     O7 1630   1.406   1.645   3.111  0.1642  0.8809 -0.5651
   15BO4     O8 1631   1.631   1.574   3.158 -0.4069  0.0330 -0.4776
   15BO4     O9 1632   1.557   1.663   2.974 -0.7820 -0.2038 -0.2857
   15BO4    O10 1633   1.806   1.586   2.818  0.3488 -0.0128 -0.0394
   15BO4     B3 1634   1.866   1.700   2.808 -0.0867 -0.0519 -0.6771
   15BO4    O11 1635   1.976   1.695   2.866  0.0474  0.0368  0.5934
   15BO4    O12 1636   1.845   1.679   2.686 -0.0438 -0.6905 -0.8232
   15BO4    O13 1637   1.759   1.719   2.861  0.0934  0.5487 -0.5808
   15BO4    O14 1638   2.086   1.725   2.583 -0.2578 -0.1594  0.6627
   15BO4    O15 1639   2.029   1.818   2.387  0.3281 -0.0048  0.4273
   15BO4     H2 1640   1.316   1.496   3.587 -3.1754  1.4372 -1.4912
   15BO4     H3 1641   1.272   1.637   0.024 -1.5590  0.5981 -2.2419
   15BO4     H4 1642   1.117   1.722   3.562 -1.2956 -2.7965 -2.1549
   15BO4     H5 1643   1.378   1.651   3.454 -0.9600  0.5271  2.0095
   15BO4     H6 1644   1.309   1.794   3.512  3.6294 -3.4735  4.1935
   15BO4     H7 1645   1.150   1.804   3.322  1.7984 -2.4220  3.9365
   15BO4     H8 1646   1.357   1.919   3.274  0.7633  2.3183 -1.8879
   15BO4     H9 1647   1.258   1.838   3.153 -0.7388 -1.1540  2.0224
   15BO4    H10 1648   1.506   1.719   3.268 -0.0220  1.4463 -0.4548
   15BO4    H11 1649   1.428   1.805   3.004  2.6740 -2.6914  0.8591
   15BO4    H12 1650   1.510   1.941   3.108 -2.7410 -0.5298  1.5996
   15BO4    H13 1651   1.690   1.760   3.120  0.4460  0.2769 -2.1419
   15BO4    H14 1652   1.690   1.985   2.969  2.1462  4.3060  1.1736
   15BO4    H15 1653   1.609   1.875   2.837 -0.2396  1.9416 -0.9687
   15BO4    H16 1654   1.867   1.842   2.991 -0.0287 -0.5809  1.1088
   15BO4    H17 1655   1.967   1.922   2.788  3.4442  2.2656  1.9516
   15BO4    H18 1656   1.812   1.982   2.768 -0.1017 -1.3155  1.7391
   15BO4    H19 1657   1.709   1.824   2.650  0.3140 -0.0148  2.2591
   15BO4    H20 1658   1.984   1.863   2.563 -2.8836  0.5747  2.7026
   15BO4    H21 1659   1.856   1.952   2.524  0.9496  0.1714  0.3232
   15BO4    H22 1660   1.823   1.811   2.357  3.2333  4.6640  0.3345
   15BO4    H23 1661   1.788   1.602   2.389  2.7224 -2.6878  3.6681
   15BO4    H24 1662   1.918   1.603   2.526 -1.6408 -1.1768  1.4952
   15BO4    H25 1663   1.987   1.621   2.237 -0.6740 -0.4390  2.5533
   15BO4    H26 1664   1.890   1.402   2.293 -3.2458  0.3262 -0.8694
   15BO4    H27 1665   1.989   1.373   2.435 -1.3027 -5.0931 -1.1568
   15BO4    H28 1666   2.097   1.407   2.145  1.7190 -1.3705  0.5201
   15BO4    H29 1667   2.104   1.251   2.230  0.1726  0.6823  2.4321
   15BO4    H30 1668   2.197   1.408   2.267 -0.1048  2.6616  0.7207
   15BO4    H31 1669   2.203   1.860   2.619  2.3883 -1.7203  0.3804
   15BO4    H32 1670   2.392   1.947   2.415  1.4669  0.0591 -2.4612
   15BO4    H33 1671   2.477   1.817   2.500  0.3985  1.6916  0.3817
   15BO4    H34 1672   2.390   1.669   2.653  0.1782  1.8086 -2.6711
   15BO4    H35 1673   2.339   1.607   2.478 -2.3885  1.0430  1.0268
   15BO4    H36 1674   2.150   1.536   2.566 -0.9588 -0.6167 -0.3833
   15BO4    H37 1675   2.188   1.709   2.824 -2.5769 -0.9495  1.1709
   15BO4    H38 1676   2.227   1.513   2.792  0.7474 -2.5223 -2.8401
   15BO4    H39 1677   1.969   1.564   2.697 -2.4798  1.7360  2.0108
   15BO4    H40 1678   1.961   1.399   2.843  0.9003  2.2903  4.2891
   15BO4    H41 1679   2.058   1.489   2.965 -1.1909  1.4020  1.6065
   15BO4    H42 1680   1.865   1.627   3.005  0.9462  0.7664 -0.0985
   15BO4    H43 1681   1.781   1.351   2.951 -2.9756  0.7120  0.3712
   15BO4    H44 1682   1.672   1.470   2.927  5.1935  0.4414  0.1029
   15BO4    H45 1683   1.792   1.458   3.192  0.8060 -1.3575  1.0196
   15BO4    H46 1684   1.642   1.281   3.211  0.7155  3.0435  1.8556
   15BO4    H47 1685   1.614   1.271   3.040 -0.0729 -0.0925 -2.2648
   15BO4    H48 1686   1.421   1.305   3.118  3.1761  1.1176  2.5490
   15BO4    H49 1687   1.475   1.524   3.305  2.2607  2.0543 -1.4370
   15BO4    H50 1688   1.481   1.355   3.352 -0.6250 -0.8626 -2.3922
   15BO4    H51 1689   1.251   1.464   3.196 -0.6028 -0.7784  0.6434
   15BO4    H52 1690   1.307   1.275   3.411 -1.2095  4.2267 -1.7493
   15BO4    H53 1691   1.235   1.233   3.239  1.4402 -1.9170 -0.0124
   15BO4    H54 1692   1.111   1.345   3.490  0.3432  1.2308 -1.5824
   15BO4    H55 1693   0.895   1.294   3.368 -0.3605  4.2352 -4.0914
   15BO4    H56 1694   0.993   1.163   3.392 -0.3294  0.9972 -0.6008
   15BO4    H57 1695   1.003   1.236   3.227  1.5232 -1.1818  1.9399
   16BO4      H 1696   1.172   3.274   0.887  0.8011 -1.9453 -1.9302
   16BO4      C 1697   1.216   3.375   0.911  0.0347  0.3392 -0.0746
   16BO4     C1 1698   1.243   3.458   0.785 -0.4382 -0.1774 -0.3744
   16BO4     C2 1699   1.280   3.373   0.669 -0.2671 -0.1738  0.6765
   16BO4     C3 1700   1.267   3.447   0.537  0.2170  0.1056 -0.3172
   16BO4     C4 1701   1.256   3.342   0.430 -0.1124  0.2979  0.6093
   16BO4     C5 1702   1.259   3.379   0.285  0.3854 -0.3286  0.7305
   16BO4     C6 1703   1.191   3.501   0.241 -0.4716  0.1283 -0.5941
   16BO4     C7 1704   1.135   3.477   0.106  0.3672 -0.3289  0.7929
   16BO4     C8 1705   1.090   3.611   0.040 -0.1820  0.4436 -0.0969
   16BO4     C9 1706   0.991   3.569   3.601 -0.4825  0.7109  0.3729
   16BO4    C10 1707   0.898   3.662   3.549 -0.0932 -0.5553 -0.3023
   16BO4    C11 1708   0.813   0.018   3.661  0.8759 -0.2973 -0.2683
   16BO4    C12 1709   0.692   0.093   3.625 -0.3042  0.2106 -0.0594
   16BO4    C13 1710   0.597   0.102   0.062 -0.8431  0.2817  0.0937
   16BO4    C14 1711   0.617   0.041   0.197 -1.2025 -1.1939  0.2077
   16BO4    C15 1712   0.495   3.645   0.235  0.2210  0.0237  0.5445
   16BO4    C16 1713   0.507   3.583   0.378  0.3393  0.4579 -0.0328
   16BO4    C17 1714   0.618   3.478   0.394 -0.2804  0.0945 -0.0371
   16BO4      O 1715   0.498   3.554   0.132  0.2591 -0.0640  0.2528
   16BO4      B 1716   0.466   3.606   0.020 -0.1582 -0.1985  0.5291
   16BO4     O1 1717   0.348   3.561   3.666 -0.0541  0.5773 -0.1629
   16BO4    C18 1718   0.303   3.647   3.566  0.4872 -0.1442  1.3879
   16BO4    C19 1719   0.158   3.620   3.558 -0.4568  0.3495  0.4488
   16BO4     H1 1720   0.142   3.513   3.551 -1.7765  0.5979 -0.2673
   16BO4    C20 1721   0.384   3.600   3.449  0.1294 -0.5635 -0.9165
   16BO4    C21 1722   0.473   3.499   3.511 -0.2521 -0.3067  0.1149
   16BO4    C22 1723   0.592   3.470   3.421  0.4682 -0.5029 -0.8531
   16BO4    C23 1724   0.671   3.379   3.511 -0.2334  0.3113  0.3879
   16BO4    C24 1725   0.810   3.333   3.474  1.4569  0.4004 -0.6255
   16BO4    C25 1726   0.863   3.306   3.620 -0.4621 -0.0464 -0.1152
   16BO4    C26 1727   0.841   3.172   0.009 -0.5960  0.4645  0.6889
   16BO4    C27 1728   0.919   3.174   0.138  0.9475  0.8439  0.2244
   16BO4    C28 1729   0.831   3.242   0.244 -0.3953 -0.1463  0.6013
   16BO4    C29 1730   0.914   3.316   0.348 -0.1813  0.4448  0.3117
   16BO4    C30 1731   0.885   3.291   0.498  0.4851  0.1387  1.2191
   16BO4    C31 1732   0.926   3.417   0.577  0.1810  0.6631  0.6629
   16BO4    C32 1733   0.825   3.466   0.667  0.4098 -0.2475  0.2344
   16BO4    C33 1734   0.932   3.505   0.758  0.5548 -0.9106  0.4173
   16BO4    C34 1735   0.884   3.620   0.836 -0.3248 -0.2056  0.5832
   16BO4     O2 1736   1.008   3.575   0.660  0.3520 -0.2848 -0.4581
   16BO4     B1 1737   1.086   3.473   0.653 -0.6126 -0.2079 -0.1634
   16BO4     O3 1738   1.131   3.529   0.753 -0.2361  0.4459  0.4673
   16BO4     O4 1739   1.030   3.370   0.653  0.3301  0.2159  0.5083
   16BO4     O5 1740   1.150   3.514   0.547  0.0115  0.4816 -0.1836
   16BO4     O6 1741   1.041   3.264   0.325  0.5412  0.5352 -0.3715
   16BO4     B2 1742   1.078   3.305   0.206  0.4845 -0.1316  0.0700
   16BO4     O7 1743   1.206   3.286   0.202  0.1355  0.0325  0.0266
   16BO4     O8 1744   1.055   3.212   0.118  0.1260 -0.0954  0.4251
   16BO4     O9 1745   1.020   3.413   0.161  0.2704  0.0118  1.0843
   16BO4    O10 1746   0.796   3.399   0.027 -0.2893  0.3616 -1.1424
   16BO4     B3 1747   0.806   3.496   3.601 -0.3238 -0.2461  0.0337
   16BO4    O11 1748   0.705   3.430   3.622  0.5982  0.1937  0.0878
   16BO4    O12 1749   0.767   3.574   0.029 -0.1075  0.0237  0.1770
   16BO4    O13 1750   0.908   3.500   3.671 -0.3590  0.4719  0.7496
   16BO4    O14 1751   0.545   3.562   3.608 -1.0343 -0.6323  0.1659
   16BO4    O15 1752   0.475   0.058   0.025  0.4889  0.2377  0.3307
   16BO4     H2 1753   1.320   3.352   0.946  0.6204 -1.5727  0.0118
   16BO4     H3 1754   1.160   3.430   0.979  1.6588 -0.9596 -3.4352
   16BO4     H4 1755   1.322   3.533   0.789 -1.6239  3.1276 -0.7562
   16BO4     H5 1756   1.225   3.281   0.670 -0.9874 -1.1719 -0.2733
   16BO4     H6 1757   1.388   3.357   0.679 -1.2992  5.1941 -0.6704
   16BO4     H7 1758   1.346   3.517   0.509  0.9809 -1.0962  0.3851
   16BO4     H8 1759   1.175   3.269   0.444  0.5113 -0.4204  2.3339
   16BO4     H9 1760   1.345   3.281   0.444  0.0366 -1.0154  0.6978
   16BO4    H10 1761   1.366   3.380   0.255  1.7667 -2.5251  1.7978
   16BO4    H11 1762   1.113   3.534   0.308 -0.5397 -1.6923 -1.0278
   16BO4    H12 1763   1.263   3.579   0.217 -0.2825  2.8989 -1.4076
   16BO4    H13 1764   1.195   3.411   0.044  2.9627 -1.4685  1.0761
   16BO4    H14 1765   1.172   0.010   0.008  0.6901  2.2350  0.1291
   16BO4    H15 1766   1.037   0.003   0.114  0.9481  1.2594 -0.4310
   16BO4    H16 1767   1.038   3.508   3.527  2.1158 -0.3963 -0.7346
   16BO4    H17 1768   0.844   3.620   3.465 -0.0530  0.2390  1.1703
   16BO4    H18 1769   0.947   0.083   3.503 -1.6430  1.9293 -2.0737
   16BO4    H19 1770   0.863   0.066   0.072  5.7314 -1.3029 -1.9016
   16BO4    H20 1771   0.641   0.064   3.544  0.3029 -1.6228  3.6065
   16BO4    H21 1772   0.731   0.193   3.581  2.0403 -3.2009 -1.6740
   16BO4    H22 1773   0.606   0.208   0.060 -0.7020 -0.8615  1.7092
   16BO4    H23 1774   0.666   0.116   0.266 -0.0434 -0.7267 -1.1160
   16BO4    H24 1775   0.699   3.645   0.187  0.2634  2.6866  3.5123
   16BO4    H25 1776   0.411   0.048   0.229 -0.9649 -2.3735 -0.7990
   16BO4    H26 1777   0.412   3.541   0.404  0.4715 -0.2786  0.3796
   16BO4    H27 1778   0.533   0.001   0.440 -0.1993 -0.6217 -2.4700
   16BO4    H28 1779   0.719   3.529   0.378 -0.9974  3.0265  2.8621
   16BO4    H29 1780   0.610   3.391   0.340  0.3749 -0.7259 -1.5856
   16BO4    H30 1781   0.609   3.437   0.499  1.5953 -0.3343 -1.0002
   16BO4    H31 1782   0.319   0.070   3.599  0.8753 -1.8744  0.6065
   16BO4    H32 1783   0.110   0.000   3.475  0.6286 -2.3533 -0.0067
   16BO4    H33 1784   0.106   0.014   3.629 -1.6751  1.2776  2.0084
   16BO4    H34 1785   0.428   0.026   3.421 -1.0711 -2.0904 -0.8057
   16BO4    H35 1786   0.312   3.573   3.371 -0.4826  0.4192 -1.4727
   16BO4    H36 1787   0.425   3.412   3.550  1.7859 -0.0473 -0.8902
   16BO4    H37 1788   0.637   3.561   3.394 -1.3360 -0.4733 -2.4567
   16BO4    H38 1789   0.563   3.419   3.335  2.2813 -1.6894 -0.5286
   16BO4    H39 1790   0.604   3.299   3.531 -1.5891  0.3431 -1.1751
   16BO4    H40 1791   0.797   3.239   3.414 -1.8221 -0.2051 -1.4115
   16BO4    H41 1792   0.889   3.402   3.439  0.5291  0.7976  3.2147
   16BO4    H42 1793   0.967   3.325   3.621 -0.3640  0.8447 -2.6241
   16BO4    H43 1794   0.865   3.087   3.605 -0.9051  0.0286  0.1228
   16BO4    H44 1795   0.731   3.176   0.029 -3.0292 -0.5781 -0.8900
   16BO4    H45 1796   0.933   3.077   0.176 -1.9419  1.3268 -2.6536
   16BO4    H46 1797   0.780   3.161   0.289  2.7905 -2.2742  0.9289
   16BO4    H47 1798   0.755   3.311   0.205 -2.0816  0.3929  2.6532
   16BO4    H48 1799   0.915   3.430   0.327  2.5623  0.1432  4.4424
   16BO4    H49 1800   0.933   3.193   0.523 -0.7604 -1.4176 -1.3826
   16BO4    H50 1801   0.780   3.268   0.517 -0.1108 -3.1524 -3.0930
   16BO4    H51 1802   0.941   3.493   0.508 -5.4439 -4.2563 -0.6800
   16BO4    H52 1803   0.754   3.383   0.703  1.7524 -0.7511  2.7918
   16BO4    H53 1804   0.773   3.552   0.626 -0.6877 -0.0229  1.3297
   16BO4    H54 1805   0.972   3.425   0.817 -1.8383  4.4146  0.5264
   16BO4    H55 1806   0.795   3.574   0.890 -3.5684 -7.1166  1.4597
   16BO4    H56 1807   0.853   0.038   0.777  0.0871  3.9182  1.3492
   16BO4    H57 1808   0.942   3.643   0.921 -1.1228  0.0154 -1.7699
   17BO4      H 1809   1.592   1.373   1.900 -2.6795  1.8402  0.3399
   17BO4      C 1810   1.489   1.386   1.918 -0.1302 -0.8735  0.5161
   17BO4     C1 1811   1.395   1.285   1.866  0.1202  1.0281 -0.1736
   17BO4     C2 1812   1.256   1.300   1.919 -0.4352  0.2506 -0.7069
   17BO4     C3 1813   1.205   1.169   1.867 -1.1150 -0.2579  0.2124
   17BO4     C4 1814   1.051   1.173   1.867 -0.6714  0.7229  0.4734
   17BO4     C5 1815   0.995   1.030   1.869 -0.0300  0.1299  0.1625
   17BO4     C6 1816   1.061   0.916   1.809  0.2178  1.3803 -0.6024
   17BO4     C7 1817   0.947   0.828   1.767 -0.2085  0.6345  0.4250
   17BO4     C8 1818   0.974   0.698   1.698  0.5467 -0.9725 -0.1732
   17BO4     C9 1819   0.866   0.595   1.728  0.0947 -0.4638  0.2833
   17BO4    C10 1820   0.888   0.469   1.669  0.2174  1.0562 -0.2714
   17BO4    C11 1821   0.802   0.455   1.556  0.6954 -0.6346  0.6953
   17BO4    C12 1822   0.793   0.311   1.510 -1.0903  0.5102 -0.4172
   17BO4    C13 1823   0.658   0.273   1.491 -1.4419  0.4058 -0.5563
   17BO4    C14 1824   0.661   0.164   1.400 -0.1745 -0.8609  0.9411
   17BO4    C15 1825   0.528   0.125   1.338 -0.0473 -0.0926 -1.7202
   17BO4    C16 1826   0.543   0.014   1.234  0.0419  0.7251 -0.4458
   17BO4    C17 1827   0.416   3.628   1.172 -0.6269 -0.7635  0.8509
   17BO4      O 1828   0.485   0.238   1.282 -0.0515 -0.3777 -0.5375
   17BO4      B 1829   0.476   0.328   1.382  0.9281  1.2396 -0.4241
   17BO4     O1 1830   0.410   0.297   1.490  0.1480  1.0225  0.3715
   17BO4    C18 1831   0.278   0.297   1.449 -0.7261  0.0429  0.5972
   17BO4    C19 1832   0.241   0.171   1.383 -0.9291  0.7274 -0.2785
   17BO4     H1 1833   0.251   0.090   1.447 -1.7043  3.4200  2.4513
   17BO4    C20 1834   0.247   0.417   1.370 -0.8687  0.2220  0.7629
   17BO4    C21 1835   0.358   0.506   1.371 -0.1735  0.9517 -0.7665
   17BO4    C22 1836   0.400   0.551   1.514 -0.3748 -0.7762  0.0860
   17BO4    C23 1837   0.540   0.617   1.528 -0.0267 -0.3781  0.2055
   17BO4    C24 1838   0.543   0.762   1.516  0.4241 -1.1132 -0.3495
   17BO4    C25 1839   0.682   0.778   1.578 -0.5642  0.0378 -0.0903
   17BO4    C26 1840   0.758   0.867   1.486 -0.0947  0.5495 -0.7233
   17BO4    C27 1841   0.745   1.008   1.531  0.0208  0.3867 -0.7640
   17BO4    C28 1842   0.827   1.111   1.458  0.1898 -0.6725 -0.8501
   17BO4    C29 1843   0.962   1.094   1.507 -0.8007 -0.1888 -0.6537
   17BO4    C30 1844   1.063   1.191   1.456 -0.0708  0.4544  0.4264
   17BO4    C31 1845   1.174   1.153   1.552 -1.0342 -0.6784  0.0889
   17BO4    C32 1846   1.273   1.055   1.497  0.0460  0.1680 -0.1632
   17BO4    C33 1847   1.395   1.071   1.580  0.1771  0.2358 -0.5584
   17BO4    C34 1848   1.434   0.968   1.692  0.1422 -0.8210 -0.0564
   17BO4     O2 1849   1.414   1.202   1.626 -0.8368 -1.0177  0.3244
   17BO4     B1 1850   1.301   1.230   1.684 -0.8627 -0.7660 -0.5840
   17BO4     O3 1851   1.377   1.327   1.737  0.4000  0.8677 -0.3389
   17BO4     O4 1852   1.253   1.262   1.577  0.3316  0.4341 -0.3140
   17BO4     O5 1853   1.267   1.133   1.748  0.0858  0.7974 -0.3174
   17BO4     O6 1854   0.937   1.125   1.636 -0.1607  0.4542 -0.0453
   17BO4     B2 1855   0.898   1.012   1.682  0.5108 -1.3550 -0.4595
   17BO4     O7 1856   0.882   1.034   1.803 -0.2742 -1.0034 -0.7740
   17BO4     O8 1857   0.770   1.015   1.667 -0.2819  0.2751 -0.1290
   17BO4     O9 1858   0.938   0.893   1.646  0.6668 -0.2595  0.3672
   17BO4    O10 1859   0.737   0.670   1.543  0.3664 -0.5217  0.1152
   17BO4     B3 1860   0.708   0.591   1.626  1.3600  0.3129 -0.4529
   17BO4    O11 1861   0.584   0.603   1.664 -0.4590 -0.0524 -0.5045
   17BO4    O12 1862   0.683   0.472   1.617  0.2825 -0.2230  0.3320
   17BO4    O13 1863   0.736   0.621   1.742  1.3640 -0.5941 -0.0225
   17BO4    O14 1864   0.458   0.430   1.315  0.5535  0.0894 -0.5004
   17BO4    O15 1865   0.600   0.360   1.406  1.0390 -0.4578  0.8607
   17BO4     H2 1866   1.465   1.483   1.883  3.1109 -1.5938 -0.4339
   17BO4     H3 1867   1.464   1.382   2.022 -2.9222  0.0900 -1.0632
   17BO4     H4 1868   1.445   1.193   1.872 -1.9598 -0.0169 -0.7827
   17BO4     H5 1869   1.197   1.383   1.879  2.4602 -0.7032  0.8571
   17BO4     H6 1870   1.249   1.306   2.025  2.4220  2.4364 -1.3573
   17BO4     H7 1871   1.232   1.091   1.937  0.9436  4.3291 -0.9250
   17BO4     H8 1872   1.027   1.230   1.776 -1.6997  0.3489  0.2916
   17BO4     H9 1873   1.018   1.232   1.958  1.8307  1.0632  3.0159
   17BO4    H10 1874   0.968   0.981   1.960  0.5675  0.0733 -0.4255
   17BO4    H11 1875   1.122   0.940   1.730  4.3857 -1.1576  0.4154
   17BO4    H12 1876   1.124   0.866   1.879  2.7919 -2.6322 -0.0141
   17BO4    H13 1877   0.864   0.825   1.828 -1.1987 -0.3859 -1.7474
   17BO4    H14 1878   1.067   0.657   1.727  1.3604  3.7861  0.0580
   17BO4    H15 1879   0.982   0.706   1.594  2.7389 -0.9338 -1.1846
   17BO4    H16 1880   0.900   0.570   1.826  0.5433  1.1655  0.9308
   17BO4    H17 1881   0.910   0.384   1.739  1.4278 -2.0112 -1.3234
   17BO4    H18 1882   0.985   0.458   1.623 -2.2074 -0.6014 -2.4915
   17BO4    H19 1883   0.821   0.514   1.464  1.1582  0.1668 -0.4750
   17BO4    H20 1884   0.821   0.250   1.594 -2.5945 -1.0496  1.4624
   17BO4    H21 1885   0.860   0.306   1.423 -0.0195 -1.4309  1.0660
   17BO4    H22 1886   0.597   0.257   1.574  5.5925 -1.2368  2.6465
   17BO4    H23 1887   0.716   0.079   1.432 -1.8971 -2.3657 -0.3973
   17BO4    H24 1888   0.715   0.193   1.310 -0.8087 -1.4916  0.9986
   17BO4    H25 1889   0.462   0.078   1.413 -2.1966 -1.6409  0.1857
   17BO4    H26 1890   0.592   3.602   1.286 -0.6416  0.6962 -1.1421
   17BO4    H27 1891   0.599   0.043   1.150  2.5570  0.9529  3.3140
   17BO4    H28 1892   0.459   3.543   1.102  1.4220  2.0728  1.5922
   17BO4    H29 1893   0.382   0.027   1.087 -0.2706  0.8821  1.0356
   17BO4    H30 1894   0.331   3.607   1.243 -0.8551 -0.0637 -3.9336
   17BO4    H31 1895   0.237   0.304   1.545 -1.3862  2.5163  2.0600
   17BO4    H32 1896   0.278   0.152   1.287 -1.0015  1.8595 -1.5812
   17BO4    H33 1897   0.144   0.174   1.356 -0.3097 -0.6897 -1.0278
   17BO4    H34 1898   0.159   0.459   1.406 -1.1359  0.0477 -0.5452
   17BO4    H35 1899   0.245   0.405   1.267  1.6229 -0.8991 -2.0187
   17BO4    H36 1900   0.338   0.588   1.310  0.3593 -2.2867 -0.8679
   17BO4    H37 1901   0.389   0.476   1.589 -2.0377 -0.3734 -2.9907
   17BO4    H38 1902   0.333   0.633   1.553 -3.2464  1.5562 -1.2172
   17BO4    H39 1903   0.594   0.559   1.452 -2.1054 -2.9948 -1.3223
   17BO4    H40 1904   0.534   0.793   1.411  1.1447  0.0424 -4.2875
   17BO4    H41 1905   0.466   0.816   1.570  0.3968  0.6182 -3.7124
   17BO4    H42 1906   0.681   0.801   1.683 -2.0505  2.9352  0.9289
   17BO4    H43 1907   0.726   0.864   1.381 -2.5827  0.8152  1.9256
   17BO4    H44 1908   0.865   0.840   1.488  3.9296 -1.0606 -1.5647
   17BO4    H45 1909   0.638   1.041   1.527 -3.2955  3.5257  0.5684
   17BO4    H46 1910   0.796   1.215   1.482 -0.2400 -1.2011  3.3700
   17BO4    H47 1911   0.836   1.105   1.344  0.2751 -2.6237 -1.1063
   17BO4    H48 1912   1.002   0.996   1.491 -2.1628 -0.7889  1.0524
   17BO4    H49 1913   1.028   1.291   1.469  0.9503  0.0083 -4.1942
   17BO4    H50 1914   1.080   1.177   1.350  0.0667  3.4426  0.1635
   17BO4    H51 1915   1.147   1.109   1.639 -2.3363 -2.4037 -2.9541
   17BO4    H52 1916   1.300   1.068   1.389  3.1555 -0.4795  1.3797
   17BO4    H53 1917   1.233   0.958   1.492 -1.5794  2.4126  3.0873
   17BO4    H54 1918   1.474   1.054   1.496 -2.0111 -0.0334  0.3962
   17BO4    H55 1919   1.545   0.994   1.713 -2.0921  1.9606 -1.9981
   17BO4    H56 1920   1.419   0.863   1.646  1.3323 -2.6232  1.1175
   17BO4    H57 1921   1.386   0.983   1.781  0.5941 -0.6623 -7.0447
   18BO4      H 1922   1.103   3.061   0.492  2.1966 -4.7013 -1.0565
   18BO4      C 1923   1.106   2.979   0.415 -0.2364  0.7915 -1.1615
   18BO4     C1 1924   1.238   2.980   0.351  0.4415 -0.3762 -0.5279
   18BO4     C2 1925   1.321   2.924   0.447  0.5804 -0.3735 -0.0280
   18BO4     C3 1926   1.452   2.935   0.388 -0.0064  1.2357  0.4379
   18BO4     C4 1927   1.536   2.808   0.402  0.6256  0.3753 -0.8919
   18BO4     C5 1928   1.684   2.823   0.440 -1.6447  0.3039  0.3116
   18BO4     C6 1929   1.766   2.928   0.370  0.3515  0.9262 -0.4853
   18BO4     C7 1930   1.892   2.877   0.352 -0.0082 -0.1293  0.6371
   18BO4     C8 1931   1.986   2.991   0.313  0.8873 -0.7412 -0.3220
   18BO4     C9 1932   2.127   2.944   0.323 -0.8826 -0.4067  0.9604
   18BO4    C10 1933   2.229   3.041   0.315  1.4086 -0.3862  0.2531
   18BO4    C11 1934   2.315   3.028   0.206  0.1896  0.4792 -0.7921
   18BO4    C12 1935   2.452   2.980   0.234  0.2013 -0.5258  0.2121
   18BO4    C13 1936   2.507   3.078   0.323  0.7658 -0.5637  0.2053
   18BO4    C14 1937   2.647   3.029   0.347  0.6747  0.8668  0.7403
   18BO4    C15 1938   2.652   2.994   0.494 -0.1603 -0.2363 -0.2029
   18BO4    C16 1939   2.777   2.926   0.563 -0.5762 -0.6800 -0.6153
   18BO4    C17 1940   2.776   2.943   0.719 -0.3936 -1.0994 -1.0666
   18BO4      O 1941   2.556   2.901   0.504 -0.1539  0.7849 -1.2812
   18BO4      B 1942   2.443   2.954   0.481  0.1939  0.8167 -0.4544
   18BO4     O1 1943   2.398   2.989   0.596  0.7007  0.2543 -0.1103
   18BO4    C18 1944   2.318   2.886   0.638 -0.7057 -1.4346 -0.2758
   18BO4    C19 1945   2.301   2.936   0.781 -0.8854  0.4956 -0.0560
   18BO4     H1 1946   2.232   3.017   0.780  0.2339  1.3342 -5.2866
   18BO4    C20 1947   2.398   2.762   0.615  0.5254  0.0915  0.5838
   18BO4    C21 1948   2.407   2.756   0.466  0.9128 -0.4396 -0.0452
   18BO4    C22 1949   2.314   2.659   0.412  0.2308 -0.8362  0.8017
   18BO4    C23 1950   2.320   2.645   0.263 -0.0575 -1.3000  0.6621
   18BO4    C24 1951   2.208   2.580   0.194 -0.3366  1.0807  0.0278
   18BO4    C25 1952   2.109   2.680   0.204 -0.1825 -0.3152  0.9564
   18BO4    C26 1953   1.981   2.655   0.114  0.3157 -0.6846  0.7999
   18BO4    C27 1954   1.875   2.567   0.178  0.2417  0.2854 -0.8339
   18BO4    C28 1955   1.742   2.572   0.096 -0.4803  0.8582  0.1027
   18BO4    C29 1956   1.689   2.705   0.103 -0.0812  0.9725 -0.6769
   18BO4    C30 1957   1.553   2.724   0.037  0.2015  0.4214 -0.9095
   18BO4    C31 1958   1.489   2.852   0.100 -0.6419  0.4938  1.3616
   18BO4    C32 1959   1.441   2.947   3.669  1.0320 -0.2145  0.1313
   18BO4    C33 1960   1.301   2.934   0.005  0.5301  0.6421  0.3910
   18BO4    C34 1961   1.223   3.022   3.575 -0.6905  1.4261 -0.4426
   18BO4     O2 1962   1.273   2.996   0.124  0.4252 -0.4922  0.4833
   18BO4     B1 1963   1.336   2.919   0.209 -0.7906 -0.2456  0.8129
   18BO4     O3 1964   1.246   2.868   0.282  0.4325 -0.0776  0.3738
   18BO4     O4 1965   1.370   2.805   0.164 -0.8882 -0.4339 -0.0193
   18BO4     O5 1966   1.433   2.978   0.261  0.1357 -0.2054  0.6168
   18BO4     O6 1967   1.668   2.698   0.233 -0.3689 -0.6770 -0.2916
   18BO4     B2 1968   1.780   2.712   0.296  0.9706 -1.0442 -0.2691
   18BO4     O7 1969   1.767   2.709   0.421  0.0998 -0.1899  0.7286
   18BO4     O8 1970   1.846   2.603   0.311 -0.0333  0.0991 -0.1182
   18BO4     O9 1971   1.853   2.809   0.250  0.2681  0.2665  0.5028
   18BO4    O10 1972   2.183   2.788   0.141 -0.7950 -0.0278  0.2799
   18BO4     B3 1973   2.241   2.843   0.246  0.8894  0.0291 -0.0529
   18BO4    O11 1974   2.319   2.759   0.191  0.2870 -0.5565 -0.4950
   18BO4    O12 1975   2.271   2.919   0.149  0.6387 -0.3043  0.6556
   18BO4    O13 1976   2.125   2.873   0.212  0.5477 -0.1852  0.0845
   18BO4    O14 1977   2.352   2.876   0.426  0.3460 -0.1489 -0.5754
   18BO4    O15 1978   2.455   3.076   0.446  0.6041 -0.8625  0.1916
   18BO4     H2 1979   1.041   3.015   0.331 -0.1968 -2.8626  1.2429
   18BO4     H3 1980   1.064   2.888   0.463 -1.4866  0.9198  2.0008
   18BO4     H4 1981   1.258   3.072   0.308 -2.1568 -1.0134  0.4508
   18BO4     H5 1982   1.280   2.817   0.469  2.8886 -0.9967  1.3513
   18BO4     H6 1983   1.323   2.970   0.542 -3.3376  1.6292 -1.2438
   18BO4     H7 1984   1.500   3.008   0.454  1.0066 -2.2928 -0.4130
   18BO4     H8 1985   1.514   2.731   0.329  0.1408  0.2698  1.5448
   18BO4     H9 1986   1.507   2.756   0.493 -1.2603 -0.6860 -0.7661
   18BO4    H10 1987   1.680   2.861   0.547  0.1132  1.0531  0.3213
   18BO4    H11 1988   1.728   2.943   0.269  0.2289 -0.4643  1.5406
   18BO4    H12 1989   1.756   3.022   0.414 -1.3069 -1.1192 -1.2706
   18BO4    H13 1990   1.927   2.815   0.430 -1.1889 -2.0387  0.2939
   18BO4    H14 1991   1.979   3.090   0.366  2.5613  4.3945  2.4690
   18BO4    H15 1992   1.964   3.003   0.209 -2.0370 -0.1553  2.3979
   18BO4    H16 1993   2.163   2.868   0.392  1.1442 -3.8204 -4.4768
   18BO4    H17 1994   2.274   3.076   0.399  5.5130  0.8584  0.6976
   18BO4    H18 1995   2.169   3.112   0.270  1.1706 -1.5586  0.7164
   18BO4    H19 1996   2.318   3.106   0.141 -2.0400 -4.1226  1.2904
   18BO4    H20 1997   2.510   3.007   0.143  2.1846  0.8452 -0.1190
   18BO4    H21 1998   2.464   2.881   0.256 -3.9740 -1.1350 -0.1246
   18BO4    H22 1999   2.493   3.180   0.271 -3.2605  3.3469 -1.2630
   18BO4    H23 2000   2.709   3.114   0.328  2.5230 -0.2461 -0.6882
   18BO4    H24 2001   2.688   2.958   0.274  1.3013  1.3425  0.1972
   18BO4    H25 2002   2.622   3.088   0.544 -0.8821  1.6616 -0.1979
   18BO4    H26 2003   2.870   2.945   0.512 -2.2286  5.0769 -2.7681
   18BO4    H27 2004   2.767   2.821   0.534 -1.1291 -1.7781 -3.5602
   18BO4    H28 2005   2.692   2.871   0.744  1.9034  1.3539  0.1433
   18BO4    H29 2006   2.746   3.050   0.737 -0.5914  2.3991 -0.9273
   18BO4    H30 2007   2.880   2.923   0.748  3.5253  1.0135  0.6595
   18BO4    H31 2008   2.219   2.892   0.599  1.9037 -1.3878  5.0313
   18BO4    H32 2009   2.397   2.951   0.818 -4.1844  2.6779 -2.0909
   18BO4    H33 2010   2.269   2.859   0.846  1.6254 -0.6615  1.6605
   18BO4    H34 2011   2.356   2.676   0.643 -1.5854  0.1570  1.3511
   18BO4    H35 2012   2.500   2.756   0.666  0.1992 -0.6724 -1.5635
   18BO4    H36 2013   2.511   2.738   0.431 -0.8538 -1.4344  0.3618
   18BO4    H37 2014   2.215   2.666   0.459 -0.0841  2.8795  0.8350
   18BO4    H38 2015   2.343   2.565   0.454 -1.9999 -2.1362 -1.1452
   18BO4    H39 2016   2.406   2.595   0.238  1.6547  3.0106  0.0579
   18BO4    H40 2017   2.231   2.561   0.091  1.2387 -2.3638  0.2377
   18BO4    H41 2018   2.175   2.480   0.235  0.2218 -0.8200  0.5712
   18BO4    H42 2019   2.075   2.700   0.306  2.1256  0.1907  1.4477
   18BO4    H43 2020   2.021   2.594   0.024  0.2916  0.3492 -0.7566
   18BO4    H44 2021   1.945   2.755   0.088  1.4347  2.7906  4.5959
   18BO4    H45 2022   1.914   2.468   0.173 -0.3355 -0.6331 -1.1753
   18BO4    H46 2023   1.668   2.495   0.128  2.9564 -0.0023 -0.7371
   18BO4    H47 2024   1.765   2.559   3.669 -0.9472  0.9837 -0.1331
   18BO4    H48 2025   1.743   2.790   0.068 -1.7040  1.5405 -1.9453
   18BO4    H49 2026   1.500   2.637   0.056 -0.4803 -1.1111  2.7127
   18BO4    H50 2027   1.577   2.731   3.602  1.1608 -2.4558 -0.0337
   18BO4    H51 2028   1.564   2.889   0.159 -2.1641 -0.9799 -1.7402
   18BO4    H52 2029   1.475   2.927   3.567  0.5893 -0.3133  0.6692
   18BO4    H53 2030   1.440   3.051   0.032  0.8004  1.2770 -1.1530
   18BO4    H54 2031   1.269   2.828   3.661  1.4173  2.9904  0.5100
   18BO4    H55 2032   1.264   2.991   3.477 -2.8098  0.1044 -0.0357
   18BO4    H56 2033   1.233   3.132   3.587 -3.9259 -4.6717  0.9705
   18BO4    H57 2034   1.112   3.014   3.554 -2.9467  1.3544 -3.0167
   19BO4      H 2035   3.560   0.270   1.614  2.4503  1.1358 -1.4558
   19BO4      C 2036   3.588   0.342   1.527  0.7402  1.2873 -0.1115
   19BO4     C1 2037   3.471   0.334   1.423 -0.2259  0.0039 -0.5544
   19BO4     C2 2038   3.339   0.296   1.485  0.3333  0.6074 -0.7730
   19BO4     C3 2039   3.221   0.370   1.433  0.3751  0.4260  0.4626
   19BO4     C4 2040   3.221   0.500   1.511 -0.8064 -0.0826  1.5080
   19BO4     C5 2041   3.108   0.530   1.606 -0.1137  0.6974  0.4676
   19BO4     C6 2042   3.025   0.424   1.648 -0.8234 -0.5751  0.6311
   19BO4     C7 2043   2.930   0.414   1.539 -1.3343 -0.4212  0.4245
   19BO4     C8 2044   2.889   0.266   1.554  0.2219 -0.5851  0.5879
   19BO4     C9 2045   2.763   0.242   1.486 -0.9716 -0.0786  0.1411
   19BO4    C10 2046   2.718   0.106   1.473  1.2911 -0.5085 -0.3847
   19BO4    C11 2047   2.705   0.094   1.323  0.5224 -0.3554 -0.2227
   19BO4    C12 2048   2.625   3.635   1.278  0.0766 -0.2387 -0.3032
   19BO4    C13 2049   2.487   3.653   1.213  0.1760 -0.9649 -0.2271
   19BO4    C14 2050   2.503   0.092   1.120 -0.2181  0.3425  0.1330
   19BO4    C15 2051   2.375   0.122   1.049 -1.0008 -0.2373  0.5331
   19BO4    C16 2052   2.333   0.262   1.014  0.2831  0.1446 -0.4851
   19BO4    C17 2053   2.429   0.323   0.912  0.1539 -0.8818 -0.3806
   19BO4      O 2054   2.285   0.064   1.147 -0.4632 -0.6502 -0.1111
   19BO4      B 2055   2.326   0.100   1.261 -1.1213  0.4042  0.3703
   19BO4     O1 2056   2.217   0.056   1.320  0.4416  0.4434  0.1236
   19BO4    C18 2057   2.243   0.088   1.452  0.9988 -0.0841  0.2813
   19BO4    C19 2058   2.149   0.002   1.524 -0.1020  0.3652  0.1721
   19BO4     H1 2059   2.080   0.056   1.577 -1.8643 -0.5911 -2.2057
   19BO4    C20 2060   2.216   0.237   1.467  0.9413  0.5044  1.7529
   19BO4    C21 2061   2.258   0.294   1.329  0.9467  1.1080 -0.3196
   19BO4    C22 2062   2.341   0.420   1.344  0.4211  0.6169  0.3044
   19BO4    C23 2063   2.482   0.401   1.294  0.4741  0.4781  0.5986
   19BO4    C24 2064   2.559   0.524   1.278  0.3787  0.1987 -0.3822
   19BO4    C25 2065   2.686   0.451   1.291  0.6427  0.5399 -0.7783
   19BO4    C26 2066   2.804   0.502   1.236  0.3784  0.7458  0.4973
   19BO4    C27 2067   2.825   0.643   1.292  0.4763  0.4741  0.6344
   19BO4    C28 2068   2.941   0.717   1.231 -0.6508  0.3064 -1.0252
   19BO4    C29 2069   3.065   0.635   1.237 -0.4221  0.7067  0.2904
   19BO4    C30 2070   3.185   0.693   1.177 -1.3685 -0.6645 -0.0944
   19BO4    C31 2071   3.286   0.578   1.178 -0.4738 -0.7732  0.6472
   19BO4    C32 2072   3.403   0.599   1.092  0.6579 -0.3643 -0.7018
   19BO4    C33 2073   3.497   0.524   1.167 -0.6437 -0.5844 -0.4780
   19BO4    C34 2074   3.596   0.467   1.065 -0.5825 -0.0076  0.2560
   19BO4     O2 2075   3.418   0.417   1.195  0.5469 -0.5132  0.1388
   19BO4     B1 2076   3.376   0.461   1.299  0.3936 -0.4742 -0.4331
   19BO4     O3 2077   3.464   0.462   1.398 -0.1564 -0.1081  0.7275
   19BO4     O4 2078   3.355   0.582   1.296 -0.3531  0.8280  0.0518
   19BO4     O5 2079   3.275   0.392   1.306 -0.3039 -0.3165 -0.3122
   19BO4     O6 2080   3.081   0.651   1.371  0.5626  0.2142  0.6592
   19BO4     B2 2081   2.990   0.580   1.437 -0.2295 -0.4559  0.9506
   19BO4     O7 2082   3.005   0.611   1.555 -0.8546 -0.6302 -0.6315
   19BO4     O8 2083   2.868   0.632   1.425 -0.0972 -0.2796 -0.5436
   19BO4     O9 2084   2.998   0.450   1.426 -0.5955 -0.8297  0.0980
   19BO4    O10 2085   2.678   0.350   1.210  0.5744  0.3770 -0.2779
   19BO4     B3 2086   2.666   0.300   1.322 -0.5898  0.5291 -1.7857
   19BO4    O11 2087   2.565   0.332   1.385 -0.2530  0.1726 -0.1051
   19BO4    O12 2088   2.609   0.192   1.312 -0.2893  0.9873  0.0650
   19BO4    O13 2089   2.777   0.268   1.365  0.0653  0.4361  0.1026
   19BO4    O14 2090   2.360   0.222   1.286  0.1187 -0.9902 -0.5091
   19BO4    O15 2091   2.425   0.041   1.318  0.4912  0.5054  0.2637
   19BO4     H2 2092   0.013   0.325   1.477 -1.9146 -2.4832 -2.5089
   19BO4     H3 2093   3.587   0.445   1.569  1.3504  1.4552 -1.5697
   19BO4     H4 2094   3.497   0.263   1.349 -0.7254 -0.6634 -0.4857
   19BO4     H5 2095   3.336   0.283   1.602 -0.4214 -1.4955  1.6201
   19BO4     H6 2096   3.323   0.187   1.437 -0.5820 -2.0546 -3.3997
   19BO4     H7 2097   3.129   0.307   1.441 -3.8128  2.3335 -1.7202
   19BO4     H8 2098   3.224   0.594   1.453 -0.2667  1.7109  4.2914
   19BO4     H9 2099   3.307   0.510   1.574 -0.4123 -1.2458  2.1837
   19BO4    H10 2100   3.153   0.577   1.693  0.2785  0.8854 -1.1700
   19BO4    H11 2101   3.087   0.337   1.649  1.1740  1.6108 -0.8702
   19BO4    H12 2102   2.968   0.452   1.727 -2.9433 -3.8454 -1.6630
   19BO4    H13 2103   2.851   0.477   1.548  1.3865  1.0040 -5.4474
   19BO4    H14 2104   2.853   0.261   1.659 -0.7898 -1.1400  2.3495
   19BO4    H15 2105   2.969   0.211   1.527  2.0015  3.7869  2.0967
   19BO4    H16 2106   2.690   0.292   1.533 -0.8369  1.4040 -0.4898
   19BO4    H17 2107   2.619   0.099   1.512 -0.5292 -1.9369 -1.2719
   19BO4    H18 2108   2.783   0.034   1.514 -0.8115  2.2022 -1.9966
   19BO4    H19 2109   2.799   0.112   1.265  2.3425  0.1251  1.0995
   19BO4    H20 2110   2.625   3.574   1.364 -3.0501 -0.7255 -0.4177
   19BO4    H21 2111   2.679   3.577   1.211 -0.6609  0.0499  2.8415
   19BO4    H22 2112   2.431   3.572   1.165 -0.8086  0.4718  0.9740
   19BO4    H23 2113   2.572   0.063   1.048  1.7159  0.6006  2.8355
   19BO4    H24 2114   2.551   0.185   1.146  0.4297 -0.5361  2.3796
   19BO4    H25 2115   2.369   0.071   0.957  0.3682 -0.8224  1.8651
   19BO4    H26 2116   2.300   0.337   1.079 -0.7362  1.6629 -0.1448
   19BO4    H27 2117   2.241   0.245   0.957  1.6069  0.4152 -1.9592
   19BO4    H28 2118   2.522   0.348   0.954 -2.5060 -1.2315 -1.1230
   19BO4    H29 2119   2.396   0.427   0.878  0.4179  3.7685  0.8909
   19BO4    H30 2120   2.433   0.263   0.820 -1.8224  0.8252  4.6844
   19BO4    H31 2121   2.343   0.050   1.482 -2.5452 -0.4650  0.5062
   19BO4    H32 2122   2.185   3.596   1.580  3.2779  0.4119 -1.0101
   19BO4    H33 2123   2.098   3.629   1.438 -1.3613 -2.9918 -2.7833
   19BO4    H34 2124   2.283   0.281   1.538  4.0160  0.9681 -1.5259
   19BO4    H35 2125   2.116   0.258   1.493 -0.9345 -1.3357 -0.5684
   19BO4    H36 2126   2.176   0.306   1.254  2.1883  1.1582 -0.3192
   19BO4    H37 2127   2.335   0.459   1.447 -0.8223 -1.0533 -0.7557
   19BO4    H38 2128   2.296   0.501   1.281  1.5880  0.0074 -1.9217
   19BO4    H39 2129   2.477   0.347   1.202  2.0416 -1.3160 -0.7196
   19BO4    H40 2130   2.550   0.571   1.184 -1.7708  0.5893  4.2209
   19BO4    H41 2131   2.537   0.606   1.359 -2.8116 -0.0854 -0.3269
   19BO4    H42 2132   2.724   0.439   1.392 -3.7578  1.0203 -3.8848
   19BO4    H43 2133   2.761   0.514   1.134 -3.1087 -0.9952  3.0060
   19BO4    H44 2134   2.880   0.430   1.248 -0.3664 -0.9142  2.9003
   19BO4    H45 2135   2.728   0.702   1.296 -1.2468 -3.1295  0.2224
   19BO4    H46 2136   2.963   0.802   1.290 -5.3069  0.6294  0.5033
   19BO4    H47 2137   2.921   0.755   1.131 -2.1970 -1.4122 -1.4110
   19BO4    H48 2138   3.056   0.532   1.212 -1.5437 -1.1813 -1.1242
   19BO4    H49 2139   3.212   0.775   1.252  1.9688  0.3045  0.9665
   19BO4    H50 2140   3.155   0.737   1.078 -1.5388  3.6371 -0.8971
   19BO4    H51 2141   3.239   0.487   1.156 -1.6952 -2.6008 -3.0718
   19BO4    H52 2142   3.429   0.705   1.079 -1.9279 -2.5885  0.0766
   19BO4    H53 2143   3.373   0.556   0.996  0.5571 -2.5587 -0.3089
   19BO4    H54 2144   3.546   0.560   1.256 -3.5550  0.3999 -1.4449
   19BO4    H55 2145   3.546   0.424   0.975  2.4961  0.5868 -1.3183
   19BO4    H56 2146   3.659   0.398   1.125  0.0423  1.5100 -0.9472
   19BO4    H57 2147   0.006   0.529   1.041 -1.1072  0.7742  0.9032
   20BO4      H 2148   3.163   0.076   1.472 -2.2590  5.3648  0.1765
   20BO4      C 2149   3.116   3.665   1.415 -0.4819  0.1139  0.6313
   20BO4     C1 2150   3.150   3.667   1.261  0.4032  0.4664  0.5910
   20BO4     C2 2151   3.030   3.634   1.197 -0.1157 -0.3466 -0.4186
   20BO4     C3 2152   3.076   3.620   1.064 -0.5504 -0.3929  0.2147
   20BO4     C4 2153   2.981   3.635   0.946  0.5050 -0.3413 -0.4969
   20BO4     C5 2154   2.853   0.040   0.974  0.8599  0.7000 -0.7848
   20BO4     C6 2155   2.776   0.039   0.851  0.3048 -1.3962  0.2128
   20BO4     C7 2156   2.767   0.175   0.805  0.2210 -0.3022  0.1041
   20BO4     C8 2157   2.696   0.164   0.677 -0.7881 -0.2251  0.3063
   20BO4     C9 2158   2.666   0.295   0.625  0.2964 -0.9026  0.8259
   20BO4    C10 2159   2.757   0.367   0.529 -0.0350  0.5666 -1.0091
   20BO4    C11 2160   2.700   0.501   0.515  0.5704 -0.2500  0.8799
   20BO4    C12 2161   2.615   0.549   0.408 -0.2513  0.0530  0.1853
   20BO4    C13 2162   2.494   0.468   0.388  0.0703  0.0470  0.6018
   20BO4    C14 2163   2.431   0.526   0.270  0.9595 -1.1161  0.1253
   20BO4    C15 2164   2.389   0.667   0.278  0.1136  0.2565 -0.2533
   20BO4    C16 2165   2.467   0.761   0.173 -0.2073 -0.1080  0.4852
   20BO4    C17 2166   2.572   0.855   0.239  0.0790  0.3049 -0.3597
   20BO4      O 2167   2.413   0.702   0.407  0.1069  0.8204 -0.6100
   20BO4      B 2168   2.368   0.616   0.483  0.3931  0.3287 -0.3638
   20BO4     O1 2169   2.233   0.620   0.484 -0.3129  0.3052  0.6110
   20BO4    C18 2170   2.202   0.705   0.596 -0.4710 -0.0080  0.5856
   20BO4    C19 2171   2.060   0.759   0.586  0.8391  0.0173 -0.0896
   20BO4     H1 2172   1.990   0.694   0.641  2.4565  2.0105  2.8371
   20BO4    C20 2173   2.294   0.825   0.591  0.2273  0.7115 -0.7492
   20BO4    C21 2174   2.422   0.761   0.615  0.2113 -0.1086 -0.7867
   20BO4    C22 2175   2.482   0.759   0.753 -0.5502 -0.0980  0.6226
   20BO4    C23 2176   2.598   0.661   0.749  0.9488 -0.2448 -0.6120
   20BO4    C24 2177   2.670   0.665   0.866  0.5156  0.3443  0.2605
   20BO4    C25 2178   2.754   0.552   0.842 -0.3626  0.1983 -0.4275
   20BO4    C26 2179   2.894   0.575   0.888  0.7605  0.8115 -0.8822
   20BO4    C27 2180   2.967   0.455   0.926  0.9123  0.7089  1.3840
   20BO4    C28 2181   3.049   0.408   0.811  0.1689 -0.5742  0.0459
   20BO4    C29 2182   3.102   0.276   0.840 -0.2014  0.4641 -0.1892
   20BO4    C30 2183   3.250   0.273   0.874 -0.4304 -0.6450 -0.5036
   20BO4    C31 2184   3.287   0.141   0.948  1.0124 -0.0823 -0.7418
   20BO4    C32 2185   3.431   0.116   0.961  0.1475  0.1872  0.2488
   20BO4    C33 2186   3.439   0.087   1.099  0.8255  0.3950  0.6043
   20BO4    C34 2187   3.448   3.617   1.124  0.1338  0.0717  0.0442
   20BO4     O2 2188   3.332   0.141   1.144  0.5014  0.0365 -0.2771
   20BO4     B1 2189   3.250   0.058   1.119  0.0265  0.0281  0.8395
   20BO4     O3 2190   3.183   0.115   1.214 -0.4293 -0.4215  0.6763
   20BO4     O4 2191   3.237   0.167   1.070  1.0026  0.0671 -0.4010
   20BO4     O5 2192   3.147   0.064   1.049 -0.6831  0.5231  0.5421
   20BO4     O6 2193   3.035   0.256   0.958  0.2944 -0.4464  0.1774
   20BO4     B2 2194   2.918   0.248   0.917  0.8214 -0.2942 -0.3505
   20BO4     O7 2195   2.860   0.172   1.009  0.2481  0.7989 -0.8930
   20BO4     O8 2196   2.861   0.362   0.953 -1.5049 -0.0468  0.6161
   20BO4     O9 2197   2.901   0.210   0.801  0.1014 -0.3570 -0.2906
   20BO4    O10 2198   2.761   0.570   0.711 -0.6109 -0.2693  0.7216
   20BO4     B3 2199   2.669   0.487   0.697  0.5918  0.3953  0.3664
   20BO4    O11 2200   2.564   0.528   0.752 -0.2162 -0.1297 -0.1968
   20BO4    O12 2201   2.608   0.487   0.593 -0.3016  0.4666 -1.1365
   20BO4    O13 2202   2.681   0.364   0.729 -0.8890  0.1863 -0.0944
   20BO4    O14 2203   2.393   0.623   0.606  0.5350  1.0363 -0.0505
   20BO4    O15 2204   2.383   0.488   0.464 -0.4783  0.3137 -0.3301
   20BO4     H2 2205   3.014   0.028   1.428  4.4154 -0.0793  2.7599
   20BO4     H3 2206   3.141   3.574   1.466 -2.7068 -2.2198 -0.1658
   20BO4     H4 2207   3.224   3.589   1.246  0.1334 -0.5917  2.0786
   20BO4     H5 2208   2.977   0.049   1.225 -2.1689 -0.2235  1.6159
   20BO4     H6 2209   2.959   3.548   1.238 -1.2104  2.4192 -2.1246
   20BO4     H7 2210   3.141   3.528   1.046 -1.3523  1.0307 -0.3380
   20BO4     H8 2211   2.939   3.539   0.946 -2.9890  0.8391 -3.6471
   20BO4     H9 2212   3.034   3.669   0.855  1.2680 -2.2276  1.9178
   20BO4    H10 2213   2.797   3.665   1.045  3.2538  6.2259 -0.6149
   20BO4    H11 2214   2.822   3.649   0.780  1.7841 -2.6298  0.4825
   20BO4    H12 2215   2.676   0.002   0.879 -1.3321  3.1622  1.2401
   20BO4    H13 2216   2.715   0.237   0.872 -2.4315 -2.5192 -1.0730
   20BO4    H14 2217   2.606   0.115   0.707  1.0369 -0.3731  0.8600
   20BO4    H15 2218   2.753   0.109   0.597  4.2211 -1.7548 -3.2135
   20BO4    H16 2219   2.566   0.277   0.600  1.5009  1.8349 -1.5241
   20BO4    H17 2220   2.752   0.310   0.434 -2.7851  2.1693  0.9784
   20BO4    H18 2221   2.851   0.373   0.581 -0.1765 -0.8982 -1.8832
   20BO4    H19 2222   2.776   0.578   0.527  0.7683  1.8267 -1.0176
   20BO4    H20 2223   2.682   0.540   0.318 -0.1391 -0.3326 -0.2498
   20BO4    H21 2224   2.591   0.644   0.436 -1.7814 -3.4517 -1.7235
   20BO4    H22 2225   2.509   0.359   0.367  0.2841  1.8794  1.1013
   20BO4    H23 2226   2.348   0.463   0.256  2.5490 -0.6277  0.4840
   20BO4    H24 2227   2.515   0.508   0.201 -1.3899  2.0483  1.3295
   20BO4    H25 2228   2.279   0.682   0.270 -2.2245 -0.9025  0.9854
   20BO4    H26 2229   2.397   0.832   0.130 -1.9126 -0.5473 -1.8839
   20BO4    H27 2230   2.520   0.721   0.087  2.6926  0.1284  1.1717
   20BO4    H28 2231   2.661   0.883   0.173  0.5242 -1.5163  3.0334
   20BO4    H29 2232   2.624   0.815   0.325 -0.0570  0.2792 -1.8083
   20BO4    H30 2233   2.531   0.958   0.260  0.8408  0.1228  0.2159
   20BO4    H31 2234   2.225   0.644   0.686  1.2732 -1.5525  0.3710
   20BO4    H32 2235   2.034   0.767   0.478  0.3473  1.3408 -2.6211
   20BO4    H33 2236   2.049   0.852   0.628 -0.6540  1.5956 -3.6180
   20BO4    H34 2237   2.280   0.900   0.665 -2.1209  0.1893  0.1235
   20BO4    H35 2238   2.315   0.858   0.490 -1.6088 -1.4718  4.7444
   20BO4    H36 2239   2.501   0.800   0.559  0.1739 -0.0596  0.0327
   20BO4    H37 2240   2.405   0.705   0.820  2.0773 -0.5862  2.1972
   20BO4    H38 2241   2.502   0.856   0.797  2.7202  0.7062  3.0714
   20BO4    H39 2242   2.646   0.686   0.661 -0.3148 -1.6597 -2.2165
   20BO4    H40 2243   2.726   0.760   0.874  5.7861 -1.6443  1.7082
   20BO4    H41 2244   2.602   0.659   0.951 -0.4683  2.4494  3.1595
   20BO4    H42 2245   2.706   0.463   0.881 -1.6968 -2.2528 -1.1759
   20BO4    H43 2246   2.888   0.634   0.975 -3.6304  0.2351 -1.3702
   20BO4    H44 2247   2.953   0.634   0.819 -2.8571  1.0923 -3.2621
   20BO4    H45 2248   3.029   0.466   1.016  2.1541  0.1331  3.2255
   20BO4    H46 2249   3.128   0.488   0.790  4.3250 -1.9587  4.6671
   20BO4    H47 2250   2.975   0.411   0.727  1.0766 -2.4374  1.1015
   20BO4    H48 2251   3.096   0.199   0.767 -0.7321  2.9015  1.6408
   20BO4    H49 2252   3.274   0.350   0.956 -2.8607  1.8058  5.7631
   20BO4    H50 2253   3.306   0.294   0.783 -0.6644  1.5670  1.9391
   20BO4    H51 2254   3.250   0.054   0.909 -0.2461  3.2250 -0.8640
   20BO4    H52 2255   3.479   0.213   0.956  1.1937  2.2377 -0.5081
   20BO4    H53 2256   3.478   0.039   0.898  0.0294 -1.9562  1.4864
   20BO4    H54 2257   3.527   0.135   1.132 -1.2475  0.5488  0.0703
   20BO4    H55 2258   3.429   3.585   1.228 -2.1114 -0.4240  0.2718
   20BO4    H56 2259   3.555   3.592   1.093  3.3100 -0.8597 -0.2604
   20BO4    H57 2260   3.379   3.549   1.068 -0.2522 -1.0180  0.8364
   21BO4      H 2261   3.080   1.168   1.918 -2.1031  0.8926 -1.6179
   21BO4      C 2262   3.124   1.234   1.847  1.2620 -0.3435 -0.2225
   21BO4     C1 2263   3.033   1.335   1.788 -0.3050 -0.3649 -0.2047
   21BO4     C2 2264   3.026   1.459   1.857 -0.2162  0.2889  0.0772
   21BO4     C3 2265   2.903   1.525   1.811  0.3632  0.2838  0.2714
   21BO4     C4 2266   2.920   1.659   1.747  0.3338  0.5605  0.0705
   21BO4     C5 2267   2.952   1.777   1.827 -0.6694  0.2425 -0.1779
   21BO4     C6 2268   2.854   1.873   1.862  0.0985  1.2693 -0.5906
   21BO4     C7 2269   2.883   1.981   1.766  1.1502  0.8093 -0.3389
   21BO4     C8 2270   2.768   2.075   1.774  0.3471  0.1158  0.2505
   21BO4     C9 2271   2.803   2.208   1.712  0.7554 -0.1877 -0.1764
   21BO4    C10 2272   2.687   2.274   1.659  0.4703 -0.6501 -0.2723
   21BO4    C11 2273   2.622   2.200   1.547 -0.4238  0.2718  0.0656
   21BO4    C12 2274   2.541   2.282   1.448 -0.8690 -1.4121  0.2789
   21BO4    C13 2275   2.491   2.205   1.331  1.0912  0.3926 -0.3170
   21BO4    C14 2276   2.577   2.111   1.268  0.0577 -0.1533  0.6094
   21BO4    C15 2277   2.570   2.119   1.126  0.4775 -0.1667 -0.7882
   21BO4    C16 2278   2.686   2.040   1.052  0.4743  0.2564 -0.7406
   21BO4    C17 2279   2.666   1.885   1.057  0.3661  0.5796 -0.0090
   21BO4      O 2280   2.591   2.257   1.101 -0.2346 -0.6644  0.7508
   21BO4      B 2281   2.578   2.339   1.198  0.9117 -0.1881 -0.2640
   21BO4     O1 2282   2.520   2.444   1.149  0.8202 -0.0494  1.2341
   21BO4    C18 2283   2.595   2.551   1.208  0.1424  0.1567  0.2318
   21BO4    C19 2284   2.518   2.672   1.169  0.6686 -0.5548  0.4856
   21BO4     H1 2285   2.440   2.695   1.252 -1.8046  0.1094  2.1613
   21BO4    C20 2286   2.721   2.547   1.134  0.7660  0.2617 -0.0967
   21BO4    C21 2287   2.785   2.428   1.206 -0.9601 -0.1281 -0.5904
   21BO4    C22 2288   2.878   2.462   1.316 -0.5034  0.3866  0.2129
   21BO4    C23 2289   2.894   2.328   1.376 -0.5254 -0.6809 -0.8702
   21BO4    C24 2290   3.025   2.313   1.434  0.0295  0.2237  0.4811
   21BO4    C25 2291   3.014   2.176   1.482  0.2570  0.4133  0.2238
   21BO4    C26 2292   3.116   2.097   1.422  0.0087 -0.0512  0.2743
   21BO4    C27 2293   3.097   1.954   1.459  0.1698  0.5499  0.1542
   21BO4    C28 2294   2.992   1.892   1.375 -1.2747  0.8366  0.4410
   21BO4    C29 2295   2.944   1.766   1.447  0.2273 -0.3458  0.7985
   21BO4    C30 2296   2.972   1.631   1.379 -0.8688 -0.1853 -0.1754
   21BO4    C31 2297   2.931   1.519   1.464  1.2551 -0.4777 -0.3855
   21BO4    C32 2298   2.945   1.385   1.399 -1.1289 -0.2454 -0.1282
   21BO4    C33 2299   3.018   1.295   1.486  0.0962 -0.3523 -0.1729
   21BO4    C34 2300   2.974   1.153   1.455  0.8124 -0.7843  0.0731
   21BO4     O2 2301   2.930   1.318   1.582 -0.0518  0.6145  0.5858
   21BO4     B1 2302   2.984   1.418   1.628  0.0735  1.2451 -0.2944
   21BO4     O3 2303   3.094   1.381   1.679 -0.0694 -1.0293 -0.0488
   21BO4     O4 2304   3.037   1.502   1.546 -0.2549 -0.0182 -0.5510
   21BO4     O5 2305   2.874   1.449   1.695  0.0295  0.0148  0.2786
   21BO4     O6 2306   3.015   1.756   1.555  0.2062 -0.0889  0.6394
   21BO4     B2 2307   2.993   1.856   1.633 -0.1785  0.0236 -0.3716
   21BO4     O7 2308   3.047   1.846   1.752  0.2477 -0.4248 -0.4331
   21BO4     O8 2309   3.067   1.955   1.595 -0.6695 -0.0199  0.0229
   21BO4     O9 2310   2.875   1.905   1.643 -0.3173  0.0620  0.1375
   21BO4    O10 2311   2.892   2.126   1.436  0.1770 -0.6398  0.7012
   21BO4     B3 2312   2.824   2.208   1.508  1.0350 -0.3958  0.5998
   21BO4    O11 2313   2.825   2.326   1.489 -0.2352 -0.3399 -0.6276
   21BO4    O12 2314   2.723   2.129   1.496 -0.4028  0.5067  0.4170
   21BO4    O13 2315   2.858   2.148   1.609  0.1524 -0.4920  0.3286
   21BO4    O14 2316   2.676   2.373   1.272  0.4400  0.1139  0.5332
   21BO4    O15 2317   2.463   2.307   1.243 -1.0065 -0.5127 -0.2020
   21BO4     H2 2318   3.152   1.164   1.767  0.7677 -0.5539  1.1295
   21BO4     H3 2319   3.207   1.285   1.905 -1.6473 -0.0537  1.7139
   21BO4     H4 2320   2.933   1.289   1.769 -3.1784  2.2921 -3.5469
   21BO4     H5 2321   3.128   1.508   1.827  0.0322 -1.6329 -0.6481
   21BO4     H6 2322   3.020   1.446   1.974 -3.7399  1.2528 -1.0048
   21BO4     H7 2323   2.835   1.528   1.893 -0.3368 -0.6060 -2.1724
   21BO4     H8 2324   2.833   1.683   1.677  2.6260  4.5130 -1.9359
   21BO4     H9 2325   2.997   1.636   1.673  0.0582 -0.9494 -1.4657
   21BO4    H10 2326   2.994   1.744   1.923  0.4590  1.6262  1.8349
   21BO4    H11 2327   2.751   1.824   1.833 -0.8781 -0.2912  0.6891
   21BO4    H12 2328   2.852   1.898   1.971  0.8680  3.7517 -2.8890
   21BO4    H13 2329   2.980   2.023   1.782 -1.1360 -2.3098  1.0269
   21BO4    H14 2330   2.755   2.108   1.878 -3.0018 -1.1235  2.9889
   21BO4    H15 2331   2.671   2.036   1.741 -2.3122 -1.2588 -2.0714
   21BO4    H16 2332   2.875   2.262   1.773 -2.1011 -1.7256  0.2279
   21BO4    H17 2333   2.718   2.378   1.629  3.0973 -2.0137  1.7225
   21BO4    H18 2334   2.624   2.304   1.743  1.6570  1.6874 -2.6818
   21BO4    H19 2335   2.552   2.139   1.596  0.0727  2.3538 -0.8737
   21BO4    H20 2336   2.598   2.374   1.426  2.2068  2.0239  1.5292
   21BO4    H21 2337   2.449   2.312   1.502 -2.3055 -3.9128  2.2682
   21BO4    H22 2338   2.393   2.170   1.340 -0.1402 -0.4740  0.9369
   21BO4    H23 2339   2.571   2.014   1.325  0.3736 -0.1333  3.4213
   21BO4    H24 2340   2.681   2.138   1.278  3.8145  2.8706 -5.9278
   21BO4    H25 2341   2.472   2.100   1.096 -2.3100 -0.6298 -1.6788
   21BO4    H26 2342   2.783   2.078   1.084 -2.0285 -0.2881 -2.0987
   21BO4    H27 2343   2.683   2.055   0.949  0.3665 -2.0674 -0.2253
   21BO4    H28 2344   2.626   1.844   0.967 -0.2878 -1.3878 -0.2829
   21BO4    H29 2345   2.585   1.850   1.127  4.4203  1.6342  2.2245
   21BO4    H30 2346   2.763   1.832   1.071  1.6898 -0.2810 -0.7011
   21BO4    H31 2347   2.618   2.541   1.318  4.2465 -1.1987 -0.5884
   21BO4    H32 2348   2.465   2.660   1.069  0.8421  1.7991 -0.5234
   21BO4    H33 2349   2.577   2.760   1.155 -2.7047 -1.4631 -0.4338
   21BO4    H34 2350   2.783   2.644   1.134  4.2807  1.1808 -5.0035
   21BO4    H35 2351   2.704   2.513   1.034 -1.3699 -3.8029 -2.4888
   21BO4    H36 2352   2.832   2.359   1.135 -3.6993 -3.5367  2.5184
   21BO4    H37 2353   2.843   2.520   1.389 -1.9093 -4.0835 -0.0608
   21BO4    H38 2354   2.965   2.516   1.276 -1.6735  0.2260  0.6328
   21BO4    H39 2355   2.865   2.248   1.310 -1.5089  0.4854  2.1636
   21BO4    H40 2356   3.099   2.333   1.353  0.1829 -0.3028  1.0905
   21BO4    H41 2357   3.022   2.382   1.511  3.3658 -1.9908 -0.0744
   21BO4    H42 2358   3.037   2.162   1.589  0.0157  4.2053 -3.6399
   21BO4    H43 2359   3.212   2.128   1.456  4.7503 -0.4752 -1.8265
   21BO4    H44 2360   3.110   2.098   1.313  0.7415  0.5191 -0.7373
   21BO4    H45 2361   3.192   1.906   1.431  2.2916  3.0044 -0.9424
   21BO4    H46 2362   3.040   1.851   1.285 -0.1382  0.6886 -0.1011
   21BO4    H47 2363   2.907   1.955   1.340 -1.7070 -2.8206  0.4187
   21BO4    H48 2364   2.833   1.765   1.476 -1.4821 -1.3288  1.3157
   21BO4    H49 2365   3.084   1.621   1.385 -1.0859  2.9996  1.1500
   21BO4    H50 2366   2.936   1.621   1.279  3.9986 -2.1684 -1.6172
   21BO4    H51 2367   2.839   1.520   1.515  0.9427 -1.1942  0.0019
   21BO4    H52 2368   3.010   1.398   1.318  1.4460 -1.4491 -1.2208
   21BO4    H53 2369   2.852   1.358   1.364 -0.4683  0.0497  0.0606
   21BO4    H54 2370   3.120   1.314   1.512  1.1188  1.8394  2.8403
   21BO4    H55 2371   2.865   1.143   1.479  0.3129 -3.9077  1.4176
   21BO4    H56 2372   3.011   1.078   1.531  1.1444  0.0214 -0.2552
   21BO4    H57 2373   2.990   1.120   1.351 -1.3845  1.1153  1.0553
   22BO4      H 2374   3.306   2.709   1.926  7.1360  2.1617 -0.2026
   22BO4      C 2375   3.404   2.743   1.937  0.2720 -0.1720 -0.2840
   22BO4     C1 2376   3.451   2.886   1.963 -0.7675  0.5035 -0.2403
   22BO4     C2 2377   3.366   2.933   2.072  0.9095 -0.2113 -0.3152
   22BO4     C3 2378   3.437   3.056   2.099  0.5413 -0.3770 -0.0332
   22BO4     C4 2379   3.400   3.134   2.224 -0.2248 -0.2714  0.0386
   22BO4     C5 2380   3.344   3.063   2.341 -0.4642 -0.2562  0.2957
   22BO4     C6 2381   3.275   3.160   2.432 -0.0248 -0.0263 -0.7282
   22BO4     C7 2382   3.369   3.177   2.541 -0.5157  0.3396 -0.1761
   22BO4     C8 2383   3.321   3.295   2.623  1.2559  0.3508 -0.5576
   22BO4     C9 2384   3.379   3.280   2.752  0.9560  0.2919  0.0944
   22BO4    C10 2385   3.461   3.388   2.780 -0.0846  0.4919  0.4817
   22BO4    C11 2386   3.523   3.355   2.895  0.5117  0.2544 -0.7036
   22BO4    C12 2387   3.475   3.445   3.004 -0.0358  0.4933 -0.6471
   22BO4    C13 2388   3.514   3.423   3.140 -0.7280  0.3949 -0.4758
   22BO4    C14 2389   3.653   3.394   3.161  0.4307  0.4235  0.3217
   22BO4    C15 2390   3.670   3.352   3.295 -0.4232 -0.5114  0.7975
   22BO4    C16 2391   0.145   3.310   3.308 -0.1110 -0.2753  0.1047
   22BO4    C17 2392   0.237   3.255   3.195 -0.0641 -0.5842 -0.6957
   22BO4      O 2393   3.588   3.243   3.302 -0.3003  0.7309  0.0166
   22BO4      B 2394   3.470   3.232   3.251  0.6647  0.6007 -1.0462
   22BO4     O1 2395   3.385   3.231   3.348  0.3413  0.5215  0.3682
   22BO4    C18 2396   3.377   3.099   3.376 -0.6926  0.0818  0.0259
   22BO4    C19 2397   3.340   3.087   3.522 -0.2574 -0.5546  0.1900
   22BO4     H1 2398   3.434   3.076   3.577 -0.4515  2.3134  0.8962
   22BO4    C20 2399   3.509   3.023   3.348  0.6921  0.6153 -0.7584
   22BO4    C21 2400   3.541   3.050   3.210 -0.2992 -0.2861  0.1825
   22BO4    C22 2401   3.546   2.954   3.090 -0.1127 -0.8561 -0.5273
   22BO4    C23 2402   3.576   3.049   2.978 -0.0763  0.2982  0.5142
   22BO4    C24 2403   0.036   3.032   2.907  1.1839  0.2516  0.8770
   22BO4    C25 2404   3.670   3.053   2.769 -0.8570  0.3354  0.1768
   22BO4    C26 2405   0.102   3.071   2.676 -0.2585 -0.3975  0.6738
   22BO4    C27 2406   0.061   3.070   2.532  0.3655  0.0178 -0.0545
   22BO4    C28 2407   0.105   3.192   2.464 -0.5466  0.7964  1.0853
   22BO4    C29 2408   0.032   3.200   2.333  0.0764  0.5296  0.5692
   22BO4    C30 2409   0.129   3.159   2.217  0.2645 -0.1400 -0.6237
   22BO4    C31 2410   0.047   3.137   2.096  0.0833  0.1489 -0.2135
   22BO4    C32 2411   0.121   3.120   1.975 -0.4103  0.4909 -0.2080
   22BO4    C33 2412   0.029   3.047   1.887  0.1791 -0.0927  0.2730
   22BO4    C34 2413   0.012   3.096   1.751  0.4993 -0.1273  0.4609
   22BO4     O2 2414   3.589   3.075   1.950 -1.0644  0.5625 -0.1349
   22BO4     B1 2415   3.598   2.986   2.039  0.0686 -0.5291 -0.8206
   22BO4     O3 2416   3.581   2.861   1.999  0.1708 -0.3485  0.6321
   22BO4     O4 2417   0.037   2.993   2.112  0.3210 -1.2191 -0.6597
   22BO4     O5 2418   3.544   3.011   2.147  0.1410  0.1255 -0.0580
   22BO4     O6 2419   3.628   3.086   2.341  0.1775 -0.1380  0.0773
   22BO4     B2 2420   3.528   3.102   2.421 -0.0731 -0.3317 -0.4665
   22BO4     O7 2421   3.452   3.008   2.415  0.9057  0.2358 -0.3106
   22BO4     O8 2422   3.588   3.069   2.534  0.2147 -0.1484 -0.7257
   22BO4     O9 2423   3.483   3.211   2.479 -0.1430 -0.1778 -0.1480
   22BO4    O10 2424   3.616   3.188   2.772 -0.3586 -0.4993  1.3491
   22BO4     B3 2425   3.513   3.157   2.839 -0.5149  0.4657  0.0209
   22BO4    O11 2426   3.502   3.032   2.874  0.1338 -0.6783 -0.3108
   22BO4    O12 2427   3.465   3.234   2.924  0.6841  0.1583 -0.6347
   22BO4    O13 2428   3.460   3.175   2.731  0.7824  0.0917 -0.1900
   22BO4    O14 2429   3.434   3.133   3.178 -0.3602  0.0027 -0.1948
   22BO4    O15 2430   3.425   3.313   3.166  0.8616 -0.5569 -0.3263
   22BO4     H2 2431   3.432   2.724   1.832  0.7734 -3.0076  0.0512
   22BO4     H3 2432   3.468   2.672   2.003 -0.4793 -0.5915  0.8707
   22BO4     H4 2433   3.443   2.960   1.875 -2.5280 -0.1577 -0.0793
   22BO4     H5 2434   3.378   2.858   2.159 -1.1023  2.4696 -0.9346
   22BO4     H6 2435   3.262   2.947   2.066  0.3616 -0.8843 -0.2659
   22BO4     H7 2436   3.445   3.127   2.023  0.7367 -0.9958  3.3759
   22BO4     H8 2437   3.311   3.171   2.191  3.7084  0.1554  0.0225
   22BO4     H9 2438   3.459   3.219   2.249 -4.6771  0.7669  0.4090
   22BO4    H10 2439   3.267   2.991   2.293 -1.1265 -3.7619  0.6587
   22BO4    H11 2440   3.267   3.258   2.385  0.2171 -2.7289 -0.4967
   22BO4    H12 2441   3.173   3.113   2.449 -0.4550 -1.4284 -3.3873
   22BO4    H13 2442   3.383   3.085   2.584 -2.2109  1.6549  2.6502
   22BO4    H14 2443   3.209   3.275   2.629 -2.9001 -3.6230  2.0905
   22BO4    H15 2444   3.349   3.390   2.595 -1.3460 -1.4337  0.3872
   22BO4    H16 2445   3.313   3.276   2.828  1.8108 -2.1015 -1.9773
   22BO4    H17 2446   3.404   3.482   2.787 -0.7590 -1.9451 -3.0631
   22BO4    H18 2447   3.524   3.408   2.697  1.9282 -1.4723 -1.9055
   22BO4    H19 2448   3.636   3.339   2.872  2.1595 -0.4061 -2.2721
   22BO4    H20 2449   3.363   3.439   3.004 -0.7122  0.6023 -2.4934
   22BO4    H21 2450   3.505   3.544   2.974 -3.6481 -0.4472 -0.8940
   22BO4    H22 2451   3.484   3.514   3.191  2.0844 -1.6520 -2.7211
   22BO4    H23 2452   0.037   3.489   3.153  0.0697  2.4778 -0.9451
   22BO4    H24 2453   0.037   3.338   3.078 -0.5213 -0.8242 -0.1370
   22BO4    H25 2454   3.638   3.425   3.367 -4.5203 -1.8152  0.0937
   22BO4    H26 2455   0.144   3.234   3.391 -2.4844 -1.8739 -1.5589
   22BO4    H27 2456   0.190   3.403   3.347 -2.2798  0.8360 -0.7453
   22BO4    H28 2457   0.255   3.339   3.129 -2.3639  7.0414  0.3282
   22BO4    H29 2458   0.200   3.167   3.140 -0.8950  0.7828 -1.1491
   22BO4    H30 2459   0.333   3.219   3.226 -1.8103 -0.8810 -1.4225
   22BO4    H31 2460   3.303   3.064   3.301 -0.3867  1.9028 -2.1442
   22BO4    H32 2461   3.279   2.995   3.508 -1.3165  3.3060  3.2373
   22BO4    H33 2462   3.280   3.161   3.574 -1.0574  1.2122  5.0174
   22BO4    H34 2463   3.507   2.916   3.368  2.7722 -1.6078  1.6071
   22BO4    H35 2464   3.578   3.074   3.406 -1.0902 -0.5788 -0.6915
   22BO4    H36 2465   3.637   3.103   3.210  0.4018 -2.0876 -1.1959
   22BO4    H37 2466   3.460   2.895   3.065 -1.4390 -4.0251  2.1062
   22BO4    H38 2467   3.620   2.875   3.098 -0.4901  1.3662 -0.6014
   22BO4    H39 2468   3.578   3.146   3.017 -2.0424 -2.3481  0.8286
   22BO4    H40 2469   0.103   3.112   2.938  3.5199  1.8452  1.9295
   22BO4    H41 2470   0.074   2.937   2.929  0.2843 -1.1787 -1.2149
   22BO4    H42 2471   3.609   2.974   2.721 -1.2981 -1.6743  2.1289
   22BO4    H43 2472   0.179   2.989   2.683 -1.6777  2.3752  0.8548
   22BO4    H44 2473   0.163   3.162   2.702  0.4052  0.0471 -2.9200
   22BO4    H45 2474   0.096   2.980   2.484 -0.4317 -1.1241  1.4388
   22BO4    H46 2475   0.218   3.180   2.446  0.5416  1.5145  2.3574
   22BO4    H47 2476   0.093   3.290   2.502 -1.5333 -2.2402 -2.7421
   22BO4    H48 2477   3.649   3.283   2.326  1.6129 -0.2140  0.2125
   22BO4    H49 2478   0.172   3.067   2.255  0.7730  0.7885 -1.0258
   22BO4    H50 2479   0.193   3.237   2.200 -0.2659 -4.4378  1.2352
   22BO4    H51 2480   3.628   3.193   2.101 -0.9194 -1.0190 -3.0940
   22BO4    H52 2481   0.206   3.068   2.010  0.1936  0.2411 -0.1176
   22BO4    H53 2482   0.143   3.217   1.940  0.4508  2.2630  2.9655
   22BO4    H54 2483   0.050   2.941   1.881  2.0923  0.1352  0.5850
   22BO4    H55 2484   3.653   3.203   1.750 -2.0010 -0.6079  0.4117
   22BO4    H56 2485   3.605   3.040   1.701  0.8240 -1.0560  1.0879
   22BO4    H57 2486   0.095   3.099   1.689 -0.3969  0.3137  0.9792
   23BO4      H 2487   0.361   1.996   0.064 -1.0710 -0.6020 -0.3747
   23BO4      C 2488   0.351   2.037   3.636  0.4607  0.9295  0.5643
   23BO4     C1 2489   0.451   1.986   3.534 -0.0277  0.2962 -0.0756
   23BO4     C2 2490   0.579   1.955   3.567 -0.1239  0.3465  1.3995
   23BO4     C3 2491   0.640   1.905   3.441 -1.3636  0.6069 -1.0108
   23BO4     C4 2492   0.781   1.868   3.468 -0.0297  0.7525  1.1111
   23BO4     C5 2493   0.862   1.811   3.352 -0.5066 -0.0101 -0.4899
   23BO4     C6 2494   0.837   1.876   3.228 -0.6440  0.4405 -0.7895
   23BO4     C7 2495   0.914   1.784   3.139 -0.1298 -0.2178 -1.1640
   23BO4     C8 2496   0.954   1.844   3.009  0.1028 -0.6660 -1.0071
   23BO4     C9 2497   1.086   1.786   2.957 -0.2795 -0.3530 -0.3144
   23BO4    C10 2498   1.069   1.758   2.813 -0.1155 -0.6138 -1.2069
   23BO4    C11 2499   1.190   1.697   2.760  0.4821  0.9691  0.1113
   23BO4    C12 2500   1.307   1.785   2.738 -0.4338 -0.3940  0.0299
   23BO4    C13 2501   1.412   1.732   2.646  0.0117 -0.6731 -0.0890
   23BO4    C14 2502   1.383   1.686   2.512 -0.5401  0.0833 -0.2404
   23BO4    C15 2503   1.492   1.599   2.470 -1.6306  0.6111  0.2854
   23BO4    C16 2504   1.488   1.539   2.318 -0.5173  0.6007 -0.2746
   23BO4    C17 2505   1.498   1.640   2.200  0.2726  0.3403 -0.1633
   23BO4      O 2506   1.450   1.504   2.558  0.7717 -0.3647 -0.0421
   23BO4      B 2507   1.484   1.533   2.675 -0.3843  0.5681 -0.1770
   23BO4     O1 2508   1.602   1.484   2.682 -0.0910 -0.1820  0.0075
   23BO4    C18 2509   1.568   1.352   2.714  0.2608 -0.2528  0.0658
   23BO4    C19 2510   1.693   1.298   2.644  0.0663  0.7210 -0.1065
   23BO4     H1 2511   1.684   1.194   2.650 -1.1258  2.0129  3.2650
   23BO4    C20 2512   1.443   1.302   2.649 -0.2904  0.1893  0.1550
   23BO4    C21 2513   1.340   1.377   2.718 -0.0329  0.3570  0.0583
   23BO4    C22 2514   1.273   1.311   2.833  0.6476  0.0939  0.4036
   23BO4    C23 2515   1.173   1.411   2.867 -0.2861  0.6703 -0.2200
   23BO4    C24 2516   1.070   1.354   2.959 -0.9354  0.4396 -0.8367
   23BO4    C25 2517   1.010   1.474   3.012  0.4783  0.1145  0.2358
   23BO4    C26 2518   0.860   1.493   2.996 -1.0857  0.3337  1.3286
   23BO4    C27 2519   0.801   1.456   3.130 -0.3026  0.2544  0.1558
   23BO4    C28 2520   0.653   1.455   3.145  0.4022  1.2623  0.5999
   23BO4    C29 2521   0.600   1.598   3.145  0.4853 -0.2803 -0.5476
   23BO4    C30 2522   0.451   1.606   3.170 -0.3837 -1.0960  0.0987
   23BO4    C31 2523   0.449   1.740   3.244  0.0702 -0.2562 -0.1136
   23BO4    C32 2524   0.354   1.819   3.185 -1.1816  0.5596 -0.5954
   23BO4    C33 2525   0.325   1.922   3.285 -0.6282  0.6349  0.0934
   23BO4    C34 2526   0.310   2.060   3.232 -0.6430 -0.6081 -0.8861
   23BO4     O2 2527   0.458   1.927   3.319 -0.3474  0.0671 -0.2671
   23BO4     B1 2528   0.465   1.834   3.397  0.2343  0.3549 -0.4028
   23BO4     O3 2529   0.398   1.857   3.502  0.5519 -0.2096  0.6665
   23BO4     O4 2530   0.396   1.733   3.372 -0.7237 -0.8580  0.1939
   23BO4     O5 2531   0.579   1.783   3.435 -0.1564 -0.1761  0.5385
   23BO4     O6 2532   0.650   1.634   3.278  0.8554  0.3422 -0.4227
   23BO4     B2 2533   0.772   1.652   3.235  0.4308 -1.1825 -0.9621
   23BO4     O7 2534   0.839   1.681   3.334  0.2538  0.3920 -0.0525
   23BO4     O8 2535   0.831   1.539   3.232 -0.3274  0.0534  0.5664
   23BO4     O9 2536   0.795   1.715   3.122  0.0796  0.6650 -0.6887
   23BO4    O10 2537   1.035   1.533   2.890  0.5153 -0.2886 -0.4780
   23BO4     B3 2538   1.128   1.603   2.926 -0.3849  0.3153 -0.0218
   23BO4    O11 2539   1.207   1.511   2.964 -0.8201 -0.2569  0.1997
   23BO4    O12 2540   1.229   1.634   2.863 -0.1076 -0.2628 -0.3077
   23BO4    O13 2541   1.117   1.674   3.026 -0.5541  0.3177 -0.2344
   23BO4    O14 2542   1.414   1.477   2.771  0.1261  0.8203  0.1203
   23BO4    O15 2543   1.512   1.656   2.713 -0.3094  0.3085  0.4755
   23BO4     H2 2544   0.355   2.145   3.653  1.0063  0.8205 -0.1269
   23BO4     H3 2545   0.257   2.002   3.591 -0.3035 -0.9915  1.9441
   23BO4     H4 2546   0.456   2.051   3.448  2.8809 -2.9503  1.9784
   23BO4     H5 2547   0.586   1.864   3.635 -2.9086 -2.9211 -0.3907
   23BO4     H6 2548   0.636   2.031   3.615 -3.2830 -1.4364  4.4275
   23BO4     H7 2549   0.636   1.971   3.350 -0.1691  2.3371 -2.3980
   23BO4     H8 2550   0.777   1.790   3.540  0.3363  0.2921  0.3862
   23BO4     H9 2551   0.837   1.964   3.506 -3.1745  3.3495  2.4509
   23BO4    H10 2552   0.971   1.817   3.371 -2.0593 -1.3026  3.7906
   23BO4    H11 2553   0.742   1.860   3.191 -0.3955  2.6454  0.0190
   23BO4    H12 2554   0.893   1.978   3.216  0.3766 -3.2242 -0.2218
   23BO4    H13 2555   1.003   1.733   3.189  0.6762 -1.4353 -2.4504
   23BO4    H14 2556   0.963   1.960   3.021 -3.4615  1.0286 -1.1321
   23BO4    H15 2557   0.870   1.843   2.932  0.1051  0.5933 -1.5218
   23BO4    H16 2558   1.168   1.860   2.959  2.6486 -1.6296  0.9143
   23BO4    H17 2559   1.047   1.840   2.743  0.8420 -2.8746 -2.5598
   23BO4    H18 2560   0.982   1.692   2.802  0.2543  0.5148 -2.5273
   23BO4    H19 2561   1.177   1.626   2.681  2.9882 -1.2185  3.1706
   23BO4    H20 2562   1.357   1.802   2.834 -3.2736  1.0416 -0.3867
   23BO4    H21 2563   1.288   1.893   2.716 -0.8493  0.7213 -0.2843
   23BO4    H22 2564   1.462   1.824   2.622  2.5062 -1.3794  0.0411
   23BO4    H23 2565   1.361   1.775   2.437 -5.2218  0.9133 -3.2003
   23BO4    H24 2566   1.284   1.626   2.513 -1.6242  1.3308 -1.3771
   23BO4    H25 2567   1.598   1.633   2.486 -4.0544 -3.1098 -0.2152
   23BO4    H26 2568   1.381   1.501   2.311  1.1630  0.2308  0.7858
   23BO4    H27 2569   1.566   1.472   2.325 -4.7799  2.6987 -1.6495
   23BO4    H28 2570   1.540   1.595   2.117 -1.8415 -1.4683 -0.6199
   23BO4    H29 2571   1.561   1.719   2.232 -1.0267  0.9913 -0.4312
   23BO4    H30 2572   1.396   1.666   2.159 -0.5514  0.7456  3.0591
   23BO4    H31 2573   1.564   1.351   2.819 -2.1386  0.5830 -2.2016
   23BO4    H32 2574   1.778   1.329   2.703 -0.1636 -1.9251  3.1405
   23BO4    H33 2575   1.682   1.342   2.543 -0.4975 -1.4605 -1.3271
   23BO4    H34 2576   1.428   1.192   2.667 -2.2768 -1.5835 -1.3777
   23BO4    H35 2577   1.451   1.313   2.539 -0.0166 -0.6384  3.5059
   23BO4    H36 2578   1.266   1.412   2.648  1.4863 -2.9861  3.5948
   23BO4    H37 2579   1.339   1.297   2.918  1.2909 -0.2615 -2.6772
   23BO4    H38 2580   1.231   1.213   2.807 -0.9457  1.5730 -0.3399
   23BO4    H39 2581   1.127   1.442   2.770 -2.4310 -5.6020  0.4016
   23BO4    H40 2582   1.008   1.284   2.904  4.9341 -0.8480 -1.8524
   23BO4    H41 2583   1.124   1.298   3.041 -2.0177  2.8907 -6.7620
   23BO4    H42 2584   1.067   1.516   3.097 -2.7637 -1.6188 -1.7530
   23BO4    H43 2585   0.825   1.417   2.915 -0.3358 -0.9941 -2.6028
   23BO4    H44 2586   0.832   1.599   2.973  1.4773  3.7848  2.7817
   23BO4    H45 2587   0.839   1.366   3.166 -3.1722  1.8780  0.5965
   23BO4    H46 2588   0.633   1.424   3.247 -0.7083  0.4083  2.4770
   23BO4    H47 2589   0.597   1.398   3.064 -2.5629  0.8513  0.5532
   23BO4    H48 2590   0.628   1.650   3.065  1.0529  0.0176  2.9856
   23BO4    H49 2591   0.416   1.525   3.227  0.8684 -3.4116 -0.9653
   23BO4    H50 2592   0.390   1.603   3.077 -4.0068 -0.4792  0.8539
   23BO4    H51 2593   0.541   1.790   3.251  1.6362  0.2422 -1.4421
   23BO4    H52 2594   0.271   1.773   3.150 -1.5182 -1.3292  1.4820
   23BO4    H53 2595   0.404   1.860   3.102  6.2022  3.4448  1.2238
   23BO4    H54 2596   0.254   1.900   3.366 -0.9933  0.7936  2.8723
   23BO4    H55 2597   0.263   2.044   3.138  0.6056 -1.7479  2.9897
   23BO4    H56 2598   0.404   2.105   3.211 -1.2963 -1.0819 -1.0014
   23BO4    H57 2599   0.252   2.125   3.295 -3.2836 -4.0918  0.8463
   24BO4      H 2600   2.599   3.086   3.325  0.7038  2.9081 -0.5477
   24BO4      C 2601   2.562   3.175   3.289 -0.8338 -0.1737 -0.3032
   24BO4     C1 2602   2.513   3.151   3.148  1.1470  0.5280  0.6888
   24BO4     C2 2603   2.447   3.269   3.085  0.0076  0.3322 -0.2234
   24BO4     C3 2604   2.537   3.316   2.974 -0.0535 -0.0507  0.4700
   24BO4     C4 2605   2.608   3.447   2.988  0.5673  0.0920 -0.0180
   24BO4     C5 2606   2.678   3.477   2.864  0.2813 -1.2833 -0.8672
   24BO4     C6 2607   2.590   3.517   2.759 -0.5688 -0.0327  0.3155
   24BO4     C7 2608   2.693   3.545   2.660  0.4149 -0.9025  0.4105
   24BO4     C8 2609   2.650   3.640   2.555 -0.7127 -0.2095  0.4969
   24BO4     C9 2610   2.764   0.026   2.491  0.1060 -0.5637  1.4408
   24BO4    C10 2611   2.732   0.121   2.390 -0.1794  0.5676 -0.2104
   24BO4    C11 2612   2.847   0.136   2.298  0.1248 -0.3081 -0.3261
   24BO4    C12 2613   2.952   0.223   2.366  0.1974 -0.2222  0.2848
   24BO4    C13 2614   3.021   0.327   2.274  0.0586  0.2091 -0.2052
   24BO4    C14 2615   3.080   0.283   2.143  0.7449  0.3119  0.2779
   24BO4    C15 2616   3.207   0.355   2.135 -0.9159 -0.4062  0.9595
   24BO4    C16 2617   3.290   0.321   2.010 -1.0041  0.6218 -0.3120
   24BO4    C17 2618   3.426   0.402   2.021  0.1433  0.1433 -0.4917
   24BO4      O 2619   3.263   0.284   2.232 -0.1013  0.2516 -0.3466
   24BO4      B 2620   3.217   0.308   2.343  0.2830 -1.2964 -0.8181
   24BO4     O1 2621   3.281   0.391   2.408  0.2444  0.0547  0.0115
   24BO4    C18 2622   3.386   0.319   2.464  0.3578 -0.1464  0.5964
   24BO4    C19 2623   3.499   0.415   2.466  0.2063  0.0049  0.5744
   24BO4     H1 2624   3.557   0.404   2.375  0.4550 -1.4476  2.3806
   24BO4    C20 2625   3.402   0.188   2.393 -0.4977  1.0632  0.7863
   24BO4    C21 2626   3.274   0.123   2.386  0.3195  0.4421  0.2729
   24BO4    C22 2627   3.222   0.011   2.475  0.0069 -0.2914  0.4296
   24BO4    C23 2628   3.110   3.617   2.401  0.7963  0.1926 -0.3967
   24BO4    C24 2629   3.095   3.480   2.447  0.2211  0.4783  0.7983
   24BO4    C25 2630   2.946   3.475   2.442 -0.6738  0.4279 -0.2195
   24BO4    C26 2631   2.874   3.342   2.437  1.0551 -0.3907 -0.0160
   24BO4    C27 2632   2.902   3.258   2.556  0.0589 -0.5197 -0.4124
   24BO4    C28 2633   2.835   3.124   2.565  0.7402  0.0448 -0.3396
   24BO4    C29 2634   2.693   3.150   2.615  0.0332  0.3584  0.3357
   24BO4    C30 2635   2.631   3.030   2.673  0.1592 -0.2989  0.4528
   24BO4    C31 2636   2.572   3.082   2.794  0.2426  0.1361 -0.3724
   24BO4    C32 2637   2.483   2.979   2.856 -0.6187 -0.1135 -0.8526
   24BO4    C33 2638   2.560   2.907   2.944 -0.3568 -0.5898 -0.2411
   24BO4    C34 2639   2.503   2.804   3.035  0.4861 -0.2618  0.9164
   24BO4     O2 2640   2.610   3.008   3.021 -0.2045 -0.7583  0.3198
   24BO4     B1 2641   2.574   3.112   2.967 -0.4983 -0.0513 -0.3986
   24BO4     O3 2642   2.635   3.136   3.080 -1.0298 -0.2216 -0.4505
   24BO4     O4 2643   2.666   3.083   2.893 -0.6072  0.9926  0.3375
   24BO4     O5 2644   2.639   3.219   2.990  0.5992  0.0918 -0.3958
   24BO4     O6 2645   2.706   3.221   2.729 -0.8022  0.1218 -1.2232
   24BO4     B2 2646   2.747   3.341   2.700 -0.6777 -0.3569  0.6728
   24BO4     O7 2647   2.737   3.360   2.828 -0.2108 -0.1344  0.2630
   24BO4     O8 2648   2.874   3.332   2.673 -0.8614 -0.2077 -0.9298
   24BO4     O9 2649   2.683   3.412   2.608 -0.5165 -0.8014  0.0068
   24BO4    O10 2650   2.916   3.537   2.319 -0.4961  0.8204  0.1866
   24BO4     B3 2651   2.912   3.640   2.381  0.1169  0.5747  0.8093
   24BO4    O11 2652   3.001   3.665   2.461 -0.2198 -0.7483  0.1170
   24BO4    O12 2653   2.903   0.009   2.266  0.4850 -0.1270 -0.6453
   24BO4    O13 2654   2.791   3.602   2.402  0.2419 -0.6577  0.0960
   24BO4    O14 2655   3.193   0.221   2.420 -0.8679 -0.8343  0.1771
   24BO4    O15 2656   3.129   0.394   2.337  0.2574 -0.4703  0.3484
   24BO4     H2 2657   2.627   3.262   3.286  2.4457  0.3603 -0.9069
   24BO4     H3 2658   2.482   3.214   3.356 -0.5671 -2.5237  2.0366
   24BO4     H4 2659   2.458   3.062   3.145 -1.2261 -0.9487  0.1253
   24BO4     H5 2660   2.430   3.349   3.162 -2.3437 -4.9826  0.8125
   24BO4     H6 2661   2.343   3.223   3.065 -1.1947 -2.9060  4.5841
   24BO4     H7 2662   2.462   3.326   2.881  0.2784  2.0198  0.7511
   24BO4     H8 2663   2.685   3.461   3.060  0.1638 -0.7826 -1.8405
   24BO4     H9 2664   2.532   3.525   3.009 -2.2947  2.6250 -1.6261
   24BO4    H10 2665   2.764   3.536   2.886 -2.6091 -2.5169  0.6378
   24BO4    H11 2666   2.532   3.441   2.709  0.2327  3.6354 -0.9178
   24BO4    H12 2667   2.542   3.619   2.798 -1.9049 -0.2871  4.7241
   24BO4    H13 2668   2.800   3.559   2.693  4.2710 -0.3645  2.5128
   24BO4    H14 2669   2.598   0.055   2.604 -3.6138  1.8726  1.4534
   24BO4    H15 2670   2.573   3.607   2.474 -2.1041 -0.7402 -0.9915
   24BO4    H16 2671   2.852   0.050   2.563  3.1348 -0.4967 -0.4653
   24BO4    H17 2672   2.694   0.216   2.440 -0.9620  0.4087 -1.5955
   24BO4    H18 2673   2.644   0.087   2.326 -0.5731 -0.2905  1.3859
   24BO4    H19 2674   2.820   0.188   2.200  3.9977 -1.5991 -1.7912
   24BO4    H20 2675   3.024   0.173   2.442  1.4251 -2.0560  0.6298
   24BO4    H21 2676   2.894   0.288   2.431 -2.5945  4.0467  2.0108
   24BO4    H22 2677   2.962   0.408   2.258  1.2381  0.1294  0.8104
   24BO4    H23 2678   3.019   0.320   2.057  0.9376  0.9781  0.3178
   24BO4    H24 2679   3.097   0.173   2.133  0.2296  1.0893  0.3337
   24BO4    H25 2680   3.194   0.458   2.153 -3.0873 -2.2514  2.2821
   24BO4    H26 2681   3.235   0.342   1.915 -1.7331  1.4941 -0.7025
   24BO4    H27 2682   3.314   0.216   2.010 -0.9283 -2.5617  2.6851
   24BO4    H28 2683   3.495   0.380   1.947  3.1846 -0.0213 -1.0484
   24BO4    H29 2684   3.484   0.391   2.115 -3.8513  2.3020 -2.4099
   24BO4    H30 2685   3.398   0.512   2.016  2.5651  1.9985  0.7885
   24BO4    H31 2686   3.356   0.291   2.567  1.9080  0.3379  0.5488
   24BO4    H32 2687   3.556   0.402   2.552 -2.4695  2.7288 -0.9826
   24BO4    H33 2688   3.459   0.513   2.483  1.9070  0.3458  2.3695
   24BO4    H34 2689   3.467   0.117   2.445 -0.1349  1.6025 -5.3268
   24BO4    H35 2690   3.441   0.207   2.290  1.5372 -0.0664  0.7319
   24BO4    H36 2691   3.271   0.098   2.285 -0.2522 -1.8244  0.2636
   24BO4    H37 2692   3.196   0.039   2.579 -1.2459 -2.1245  0.1370
   24BO4    H38 2693   3.306   3.615   2.454 -5.6003  0.5995  2.0209
   24BO4    H39 2694   3.113   3.631   2.294 -1.4446 -2.9819  1.3182
   24BO4    H40 2695   3.127   3.407   2.374  1.3241  0.3868 -0.1464
   24BO4    H41 2696   3.138   3.459   2.545 -0.5220  1.6372 -0.1164
   24BO4    H42 2697   2.916   3.526   2.527 -2.1146  1.8377 -2.1075
   24BO4    H43 2698   2.905   3.285   2.348  1.0292 -0.1036 -1.4030
   24BO4    H44 2699   2.760   3.367   2.425  0.2262 -0.0868  2.8934
   24BO4    H45 2700   3.005   3.223   2.552  3.5685  5.2217  2.8312
   24BO4    H46 2701   2.884   3.064   2.642 -1.1268  0.3978 -1.3603
   24BO4    H47 2702   2.849   3.087   2.465 -0.5425  0.7575  0.4928
   24BO4    H48 2703   2.632   3.203   2.549  0.0482 -2.2597  0.4540
   24BO4    H49 2704   2.695   2.952   2.708  0.4931  0.0875 -1.5232
   24BO4    H50 2705   2.558   2.974   2.611  1.9291 -0.9774 -0.8578
   24BO4    H51 2706   2.507   3.162   2.771  1.2474 -1.0291  1.7246
   24BO4    H52 2707   2.445   2.912   2.791 -1.0124  2.9404 -2.9378
   24BO4    H53 2708   2.389   3.011   2.891 -2.5919  1.0402  1.5041
   24BO4    H54 2709   2.616   2.855   2.869 -1.0410  0.6682 -0.6150
   24BO4    H55 2710   2.569   2.792   3.114  2.9096 -2.8380 -0.9718
   24BO4    H56 2711   2.496   2.708   2.978  0.3848 -4.2101  1.4770
   24BO4    H57 2712   2.417   2.844   3.065  1.7612 -2.5089 -0.9765
   25BO4      H 2713   2.260   1.073   1.903  4.4884 -1.7098  0.3364
   25BO4      C 2714   2.218   0.973   1.890  0.8301  0.8133  0.4234
   25BO4     C1 2715   2.304   0.881   1.960  1.9598  0.6831 -0.0486
   25BO4     C2 2716   2.332   0.933   2.094  1.2614 -0.9551 -0.4306
   25BO4     C3 2717   2.425   0.828   2.136  0.6255  1.5176  0.6561
   25BO4     C4 2718   2.407   0.768   2.281 -0.3883 -0.0752  0.5667
   25BO4     C5 2719   2.262   0.739   2.313  0.0877  0.5261 -0.0176
   25BO4     C6 2720   2.234   0.732   2.457 -0.2363  0.1336  0.6313
   25BO4     C7 2721   2.150   0.606   2.450  0.5455 -0.3354  0.3951
   25BO4     C8 2722   2.048   0.592   2.555 -0.2882 -0.1382  0.4413
   25BO4     C9 2723   2.107   0.525   2.671  0.2160  0.4990 -0.6762
   25BO4    C10 2724   2.022   0.528   2.785 -1.0938 -0.4958 -0.1722
   25BO4    C11 2725   2.113   0.481   2.880  0.6559 -0.4655 -0.7236
   25BO4    C12 2726   2.046   0.505   3.014  0.5215 -1.3531  0.5360
   25BO4    C13 2727   2.136   0.441   3.116  1.5405 -0.2393  0.5226
   25BO4    C14 2728   2.250   0.529   3.130  0.9853 -0.1718 -0.5094
   25BO4    C15 2729   2.310   0.463   3.253 -0.7001  0.2379  0.8376
   25BO4    C16 2730   2.470   0.471   3.267 -0.8446 -0.8761  0.6120
   25BO4    C17 2731   2.511   0.411   3.400  0.4927 -0.7511 -0.5772
   25BO4      O 2732   2.262   0.331   3.227 -0.2402  0.4400  0.6110
   25BO4      B 2733   2.289   0.312   3.103 -0.8536  0.4646  0.1627
   25BO4     O1 2734   2.240   0.201   3.059  0.4556  0.4730 -0.2526
   25BO4    C18 2735   2.305   0.096   3.121  0.1013 -0.3396 -1.5497
   25BO4    C19 2736   2.241   0.081   3.260 -0.0165 -0.5328  0.4246
   25BO4     H1 2737   2.163   0.162   3.260  0.5064 -0.8212 -1.1938
   25BO4    C20 2738   2.446   0.139   3.100  0.6228  0.5192  0.2077
   25BO4    C21 2739   2.454   0.234   2.995  0.5571  0.1678  0.6709
   25BO4    C22 2740   2.418   0.196   2.858 -0.0811 -0.5076 -0.7651
   25BO4    C23 2741   2.345   0.306   2.792 -0.9475 -0.3632 -0.2924
   25BO4    C24 2742   2.363   0.330   2.642 -0.4087 -0.6591 -0.7931
   25BO4    C25 2743   2.250   0.251   2.587 -0.1304 -0.3461 -0.3558
   25BO4    C26 2744   2.180   0.287   2.458  0.1042 -0.4551  0.3368
   25BO4    C27 2745   2.261   0.314   2.325  0.5619 -0.4502  0.4579
   25BO4    C28 2746   2.404   0.333   2.338 -1.2290  0.0757 -0.6027
   25BO4    C29 2747   2.442   0.421   2.222  0.2737  1.0781  1.1716
   25BO4    C30 2748   2.390   0.386   2.082 -0.8324  0.4641  0.6087
   25BO4    C31 2749   2.396   0.501   1.998  0.0457 -0.1022 -1.1559
   25BO4    C32 2750   2.339   0.464   1.869  0.0536  0.5293 -0.2199
   25BO4    C33 2751   2.281   0.592   1.837  0.6812 -0.7328 -0.1688
   25BO4    C34 2752   2.290   0.627   1.686  1.3281 -0.3042  0.0843
   25BO4     O2 2753   2.381   0.659   1.881 -0.9711  0.3617 -0.4395
   25BO4     B1 2754   2.329   0.686   1.995 -0.1465  0.8942 -0.8871
   25BO4     O3 2755   2.234   0.772   1.983  0.1048  0.0358 -0.7275
   25BO4     O4 2756   2.294   0.572   2.035  0.8006 -0.0575 -0.0063
   25BO4     O5 2757   2.438   0.732   2.042  0.9616  0.6201  0.0329
   25BO4     O6 2758   2.401   0.528   2.278 -0.7400 -0.6337  0.0138
   25BO4     B2 2759   2.284   0.514   2.323 -0.4302 -0.3349 -0.1841
   25BO4     O7 2760   2.233   0.612   2.267  0.4559  0.0250  0.5830
   25BO4     O8 2761   2.216   0.429   2.255 -0.3641 -0.1310 -1.1535
   25BO4     O9 2762   2.254   0.517   2.449 -0.4955  0.2526 -0.5939
   25BO4    O10 2763   2.161   0.264   2.683  0.3243  0.5330 -0.2052
   25BO4     B3 2764   2.189   0.371   2.742  0.8843  0.0415 -0.4126
   25BO4    O11 2765   2.210   0.253   2.785 -0.0681  0.4019  0.6996
   25BO4    O12 2766   2.100   0.352   2.829  0.3401 -0.2404  0.5482
   25BO4    O13 2767   2.091   0.395   2.669  0.2547  0.1881 -0.5731
   25BO4    O14 2768   2.395   0.347   3.038 -0.1356 -0.1911  0.0557
   25BO4    O15 2769   2.190   0.360   3.028  0.0073 -0.1018  0.1243
   25BO4     H2 2770   2.227   0.936   1.794  1.8608 -3.0272 -3.6403
   25BO4     H3 2771   2.107   0.979   1.924 -2.5628  2.0245  0.5193
   25BO4     H4 2772   2.387   0.865   1.896  0.1042  2.3638 -0.9807
   25BO4     H5 2773   2.248   0.943   2.156 -1.3227  1.1158 -1.2423
   25BO4     H6 2774   2.369   1.035   2.083  0.6961 -2.4011  2.7620
   25BO4     H7 2775   2.510   0.892   2.120 -0.2949 -1.2918 -0.1312
   25BO4     H8 2776   2.436   0.847   2.344 -2.3597  1.5212  1.7994
   25BO4     H9 2777   2.472   0.685   2.311  2.5623 -0.3671  2.2787
   25BO4    H10 2778   2.192   0.810   2.269 -0.0134 -2.0992  0.4856
   25BO4    H11 2779   2.317   0.703   2.507 -1.8000  2.7196 -0.7414
   25BO4    H12 2780   2.183   0.816   2.505  0.7712 -0.0080  1.5299
   25BO4    H13 2781   2.082   0.593   2.358 -0.6267  1.0742  0.6952
   25BO4    H14 2782   1.955   0.522   2.526 -0.9385  0.8733 -0.0966
   25BO4    H15 2783   2.021   0.696   2.581 -0.1559 -1.9604 -0.5684
   25BO4    H16 2784   2.204   0.555   2.695 -1.1148 -0.3663 -0.4908
   25BO4    H17 2785   1.931   0.459   2.779 -2.3749 -0.3775  4.8182
   25BO4    H18 2786   2.007   0.631   2.796  1.5657  0.1222 -0.9562
   25BO4    H19 2787   2.213   0.508   2.875 -3.2528 -1.2234 -1.0539
   25BO4    H20 2788   1.958   0.439   3.011  0.9158 -0.6377  2.9675
   25BO4    H21 2789   2.028   0.611   3.044  1.9061 -1.8192  1.9677
   25BO4    H22 2790   2.083   0.398   3.205  0.7904 -0.8574 -0.6184
   25BO4    H23 2791   2.234   0.637   3.153  1.8221  1.9537  0.8343
   25BO4    H24 2792   2.319   0.521   3.050 -0.6508  2.0031 -2.8084
   25BO4    H25 2793   2.245   0.491   3.341 -4.5572 -3.3812 -2.1456
   25BO4    H26 2794   2.501   0.582   3.260 -0.2828  1.0945 -1.3017
   25BO4    H27 2795   2.523   0.431   3.184  1.7555 -2.9403  0.2038
   25BO4    H28 2796   2.515   0.302   3.389  2.5487 -1.7726  2.9438
   25BO4    H29 2797   2.440   0.442   3.477 -1.9201  0.4792  5.7113
   25BO4    H30 2798   2.603   0.447   3.451 -2.6290  1.4470  2.1210
   25BO4    H31 2799   2.284   0.004   3.061  0.3598  0.0431 -1.9486
   25BO4    H32 2800   2.302   0.099   3.344 -2.0257  1.3259  0.1447
   25BO4    H33 2801   2.198   3.649   3.270 -0.2950 -2.4729  1.7232
   25BO4    H34 2802   2.498   0.050   3.076 -1.3482  0.0901 -0.9537
   25BO4    H35 2803   2.495   0.179   3.191 -5.0292  1.6239 -3.6731
   25BO4    H36 2804   2.558   0.259   2.983  1.5143  2.8565 -1.7992
   25BO4    H37 2805   2.353   0.108   2.848 -0.6938  3.9536 -1.2872
   25BO4    H38 2806   2.504   0.182   2.802 -3.7518 -0.9425 -2.6422
   25BO4    H39 2807   2.344   0.404   2.851 -0.2898 -3.2548  0.4527
   25BO4    H40 2808   2.345   0.431   2.619  1.0305 -0.3785 -2.9284
   25BO4    H41 2809   2.461   0.307   2.588 -2.2033  1.1438 -2.3612
   25BO4    H42 2810   2.299   0.153   2.589  2.1166 -0.7232  4.4139
   25BO4    H43 2811   2.114   0.361   2.457  2.7708  1.6352  2.0210
   25BO4    H44 2812   2.111   0.207   2.434 -1.3338  3.5378 -2.4659
   25BO4    H45 2813   2.255   0.226   2.266 -1.0319 -1.0815  0.9807
   25BO4    H46 2814   2.470   0.244   2.325  1.3131 -1.0914 -2.7605
   25BO4    H47 2815   2.437   0.391   2.419  0.5653 -1.5777  0.1186
   25BO4    H48 2816   2.554   0.436   2.215 -1.7195  0.9721  1.0519
   25BO4    H49 2817   2.285   0.354   2.082  1.8102 -1.5595 -0.4561
   25BO4    H50 2818   2.465   0.311   2.045 -0.0484 -1.3023 -1.9170
   25BO4    H51 2819   2.490   0.545   1.997  1.6955  0.2541 -1.9010
   25BO4    H52 2820   2.252   0.400   1.870  1.2257  3.0193 -1.4585
   25BO4    H53 2821   2.411   0.421   1.795  1.2942 -2.5107  0.0741
   25BO4    H54 2822   2.188   0.607   1.888 -0.5294 -2.6518  0.1948
   25BO4    H55 2823   2.319   0.735   1.659 -1.0633  0.7726  1.6725
   25BO4    H56 2824   2.196   0.619   1.633  2.5311  0.2359  0.7606
   25BO4    H57 2825   2.360   0.559   1.641  2.4098  0.9881  4.5929
   26BO4      H 2826   0.293   2.055   2.439 -1.9636 -2.1384  0.0783
   26BO4      C 2827   0.395   2.041   2.391  0.7480 -0.1655  0.0030
   26BO4     C1 2828   0.515   2.029   2.476  0.7689  0.4263 -0.8035
   26BO4     C2 2829   0.640   1.983   2.415  0.4363 -0.0598  0.2828
   26BO4     C3 2830   0.750   2.038   2.487 -0.0131 -0.2810 -0.4957
   26BO4     C4 2831   0.884   2.020   2.423 -0.6298  0.5257 -0.6347
   26BO4     C5 2832   0.903   1.885   2.360  0.4476 -0.0775 -0.3554
   26BO4     C6 2833   1.032   1.873   2.290 -0.1722 -0.2473 -0.0704
   26BO4     C7 2834   0.991   1.774   2.180  0.7268  0.3757  0.1762
   26BO4     C8 2835   1.090   1.714   2.094 -1.3679  0.8137  0.4300
   26BO4     C9 2836   1.095   1.800   1.973  0.4152  0.3083 -0.3071
   26BO4    C10 2837   1.150   1.936   1.970  0.4655  0.0581 -0.7728
   26BO4    C11 2838   1.024   2.013   1.978 -0.4615  0.3729  0.1043
   26BO4    C12 2839   1.057   2.146   1.924 -0.0567 -1.2504 -0.1457
   26BO4    C13 2840   1.042   2.144   1.771 -0.1641 -0.5781  0.3019
   26BO4    C14 2841   1.036   2.278   1.721 -0.2575  0.0155  0.3709
   26BO4    C15 2842   0.905   2.284   1.653  0.1969 -0.4620 -0.0285
   26BO4    C16 2843   0.777   2.282   1.735 -0.1975 -0.1068  0.6802
   26BO4    C17 2844   0.766   2.414   1.825  0.7117 -0.3873 -0.3327
   26BO4      O 2845   0.924   2.168   1.571  0.2139  0.2861 -0.4490
   26BO4      B 2846   0.933   2.060   1.635 -0.1254 -1.0620 -0.2377
   26BO4     O1 2847   1.028   1.974   1.616 -0.2172  0.7963 -1.0251
   26BO4    C18 2848   1.055   1.965   1.487 -0.0851  0.4241 -0.3648
   26BO4    C19 2849   1.139   2.082   1.445  0.1939 -0.1496 -0.0755
   26BO4     H1 2850   1.091   2.180   1.465 -0.1205 -0.5786  3.8580
   26BO4    C20 2851   0.922   1.961   1.418  0.2469 -0.2431 -0.1416
   26BO4    C21 2852   0.828   1.914   1.524  0.7153  0.1653  0.1123
   26BO4    C22 2853   0.830   1.775   1.581  0.6013  0.7445  0.2698
   26BO4    C23 2854   0.775   1.777   1.725 -0.6097 -0.0386  0.1277
   26BO4    C24 2855   0.752   1.655   1.807  0.3867  0.9229 -0.2403
   26BO4    C25 2856   0.766   1.739   1.927 -0.1018  0.6655  0.1610
   26BO4    C26 2857   0.632   1.742   2.012 -1.0542 -0.1464  0.7672
   26BO4    C27 2858   0.667   1.846   2.099 -0.3736  0.1232  0.3299
   26BO4    C28 2859   0.609   1.982   2.070  0.9708  0.1863  0.5188
   26BO4    C29 2860   0.722   2.080   2.090 -0.0930  0.1567 -0.3619
   26BO4    C30 2861   0.689   2.226   2.118 -0.0502 -0.1326 -0.8092
   26BO4    C31 2862   0.689   2.259   2.262  0.0203 -0.2007 -0.7470
   26BO4    C32 2863   0.652   2.398   2.297 -0.0521 -0.0363  0.0584
   26BO4    C33 2864   0.541   2.383   2.392  0.0468  0.8700  0.0806
   26BO4    C34 2865   0.536   2.519   2.454 -0.2793  0.0732 -0.2974
   26BO4     O2 2866   0.597   2.315   2.488  0.6711 -1.0306  0.0879
   26BO4     B1 2867   0.606   2.198   2.434  0.5652 -0.5745 -1.4761
   26BO4     O3 2868   0.530   2.150   2.517 -0.8313 -0.5571  1.0297
   26BO4     O4 2869   0.580   2.205   2.311 -0.4927  0.6345  1.0776
   26BO4     O5 2870   0.724   2.174   2.474  0.3270 -0.1750  0.1446
   26BO4     O6 2871   0.811   2.037   2.186  0.9220  0.3089  0.4798
   26BO4     B2 2872   0.840   1.916   2.174 -0.8879  0.3450  0.6719
   26BO4     O7 2873   0.808   1.839   2.275 -0.1124 -0.6141 -1.2411
   26BO4     O8 2874   0.799   1.870   2.069  0.2317 -0.2328  0.5739
   26BO4     O9 2875   0.937   1.869   2.100  0.2536  0.8197 -0.6574
   26BO4    O10 2876   0.768   1.868   1.893  0.2170 -1.1109  0.1847
   26BO4     B3 2877   0.884   1.858   1.950  0.3902  2.0275  0.1538
   26BO4    O11 2878   0.868   1.848   1.815 -0.1802 -0.8291  0.3723
   26BO4    O12 2879   0.943   1.961   1.890 -0.1304  0.8154  0.1081
   26BO4    O13 2880   0.982   1.797   1.883  0.5220  0.2876 -0.0504
   26BO4    O14 2881   0.819   2.001   1.632  0.0485  0.1289  0.2182
   26BO4    O15 2882   0.921   2.100   1.756  1.0218 -0.4750  0.0673
   26BO4     H2 2883   0.427   2.095   2.305  3.4582  0.4816  0.2931
   26BO4     H3 2884   0.377   1.938   2.350  0.4383 -3.8794 -1.8976
   26BO4     H4 2885   0.496   1.970   2.566  2.1761 -1.8818  1.2082
   26BO4     H5 2886   0.658   2.003   2.309  4.0316 -0.6581  0.5873
   26BO4     H6 2887   0.633   1.873   2.434 -1.5838  1.2032  3.3675
   26BO4     H7 2888   0.763   2.000   2.587  1.9351 -2.9653  0.2242
   26BO4     H8 2889   0.967   2.037   2.500 -1.5268  0.2956  6.2721
   26BO4     H9 2890   0.903   2.094   2.348 -0.4773  2.6208  1.8128
   26BO4    H10 2891   0.903   1.824   2.453  0.2640  3.3714 -1.4861
   26BO4    H11 2892   1.069   1.975   2.258  1.3145  0.8644 -3.2983
   26BO4    H12 2893   1.109   1.831   2.358 -0.5858  2.9518 -2.6885
   26BO4    H13 2894   0.918   1.699   2.216  1.0464  0.6972 -3.3694
   26BO4    H14 2895   1.069   1.619   2.057  3.4030  0.2367 -1.4738
   26BO4    H15 2896   1.188   1.716   2.139  0.0772  0.9143 -1.8877
   26BO4    H16 2897   1.156   1.744   1.907 -5.0281  0.4117  0.5172
   26BO4    H17 2898   1.226   1.964   1.893  0.9153 -1.0512  2.8176
   26BO4    H18 2899   1.205   1.947   2.060  2.4996  0.5992  1.8225
   26BO4    H19 2900   0.984   2.036   2.078  0.4137  0.3101 -0.1159
   26BO4    H20 2901   1.152   2.180   1.950 -0.2809 -0.8657 -4.4631
   26BO4    H21 2902   0.985   2.212   1.962  1.8716  0.0658 -2.0158
   26BO4    H22 2903   1.114   2.090   1.727  0.1689  3.7720 -3.1079
   26BO4    H23 2904   1.114   2.294   1.646 -1.1282  2.9487  2.4374
   26BO4    H24 2905   1.042   2.354   1.793 -1.1209  0.7038  2.0273
   26BO4    H25 2906   0.905   2.378   1.602  0.2156  1.4599  0.1292
   26BO4    H26 2907   0.770   2.200   1.800  1.7059  2.1700 -0.3282
   26BO4    H27 2908   0.679   2.275   1.679  2.2540  1.6189  0.6120
   26BO4    H28 2909   0.678   2.404   1.894 -1.9903  1.5975 -4.4594
   26BO4    H29 2910   0.745   2.502   1.759 -0.8828 -1.3726  1.5425
   26BO4    H30 2911   0.855   2.429   1.890 -0.0897 -4.7675  1.2302
   26BO4    H31 2912   1.107   1.878   1.452  4.6460 -0.9189 -1.8668
   26BO4    H32 2913   1.198   2.088   1.352  2.6830  3.8151  0.5078
   26BO4    H33 2914   1.216   2.079   1.529  0.8997  0.4945  1.3105
   26BO4    H34 2915   0.921   1.916   1.321 -0.9815 -0.7754  0.8099
   26BO4    H35 2916   0.896   2.057   1.413 -2.0706 -1.0961  1.9289
   26BO4    H36 2917   0.730   1.921   1.471 -2.1885 -2.6367 -2.1289
   26BO4    H37 2918   0.926   1.722   1.584  2.0630  0.4735  0.9922
   26BO4    H38 2919   0.769   1.705   1.527  2.3179  0.9324  1.6391
   26BO4    H39 2920   0.680   1.827   1.722 -2.0813 -0.8858  0.5282
   26BO4    H40 2921   0.646   1.604   1.798  0.7909 -4.2569  3.7416
   26BO4    H41 2922   0.847   1.600   1.788  2.4589  0.9511  0.7396
   26BO4    H42 2923   0.839   1.700   2.005 -1.1267  4.2007 -0.4365
   26BO4    H43 2924   0.614   1.646   2.061 -1.0664 -1.0335  1.7113
   26BO4    H44 2925   0.554   1.764   1.941 -3.1973 -2.2956  1.5046
   26BO4    H45 2926   0.644   1.809   2.203 -0.5374 -0.5205 -0.4364
   26BO4    H46 2927   0.524   1.998   2.120 -1.9006 -0.0691  1.2719
   26BO4    H47 2928   0.594   1.989   1.964  1.7700 -1.2261  1.2042
   26BO4    H48 2929   0.763   2.088   1.997  1.0692  0.6585 -0.1885
   26BO4    H49 2930   0.598   2.254   2.068 -2.5039 -3.4400  2.6017
   26BO4    H50 2931   0.774   2.274   2.072  0.5904 -1.0036 -1.5531
   26BO4    H51 2932   0.792   2.250   2.310 -0.5829 -0.0051  0.1573
   26BO4    H52 2933   0.601   2.450   2.214 -1.8714 -1.8390  1.7947
   26BO4    H53 2934   0.738   2.460   2.332 -1.0464 -0.4243 -2.8602
   26BO4    H54 2935   0.445   2.350   2.356 -0.5867 -0.7676 -0.2451
   26BO4    H55 2936   0.575   2.608   2.397 -0.0974  1.3131 -1.1585
   26BO4    H56 2937   0.611   2.504   2.537  1.8204  0.5396  1.8064
   26BO4    H57 2938   0.448   2.547   2.506  1.3743  1.7652 -0.1207
   27BO4      H 2939   1.497   0.396   3.552 -1.0271 -0.9085 -1.8031
   27BO4      C 2940   1.452   0.467   3.490  0.0789 -0.2041  0.1620
   27BO4     C1 2941   1.518   0.603   3.522 -0.2560 -0.5662  1.0238
   27BO4     C2 2942   1.654   0.621   3.477 -0.3900 -1.0705 -1.1249
   27BO4     C3 2943   1.708   0.685   3.597  0.7582 -1.0415 -0.5248
   27BO4     C4 2944   1.841   0.747   3.597 -1.0734 -0.3542  0.4418
   27BO4     C5 2945   1.948   0.667   3.527 -0.2423 -0.1468  1.6254
   27BO4     C6 2946   2.091   0.695   3.576  0.7315  0.8712 -0.5480
   27BO4     C7 2947   2.149   0.776   3.468 -0.2858  0.0462 -0.0580
   27BO4     C8 2948   2.283   0.843   3.493  0.4669  0.2899 -0.3996
   27BO4     C9 2949   2.359   0.859   3.362 -0.6370 -0.6693 -0.5799
   27BO4    C10 2950   2.500   0.888   3.373  0.0357 -0.4387 -0.7703
   27BO4    C11 2951   2.507   1.030   3.333  0.6150 -0.5382  0.0761
   27BO4    C12 2952   2.631   1.066   3.265 -0.1404 -0.2842 -0.6154
   27BO4    C13 2953   2.745   1.017   3.333 -0.7875 -0.2449 -0.5718
   27BO4    C14 2954   2.870   1.072   3.287  0.1103  0.2890  0.0785
   27BO4    C15 2955   2.920   0.990   3.173  0.4425  0.8515 -0.6936
   27BO4    C16 2956   3.009   1.050   3.059 -0.2909 -0.6985  0.0523
   27BO4    C17 2957   3.069   1.187   3.077  0.3252 -0.6096 -0.8732
   27BO4      O 2958   2.801   0.961   3.114 -0.3719  0.1199 -0.1276
   27BO4      B 2959   2.750   0.872   3.182  0.0340  1.0360 -0.4513
   27BO4     O1 2960   2.836   0.774   3.174 -0.1773 -0.5931 -0.0118
   27BO4    C18 2961   2.767   0.690   3.094  0.3072  0.8639 -0.0818
   27BO4    C19 2962   2.853   0.567   3.067 -0.4246  0.0740  0.1893
   27BO4     H1 2963   2.832   0.488   3.140 -1.8925 -1.5942  3.4001
   27BO4    C20 2964   2.744   0.758   2.967  0.3780  0.5366  0.0510
   27BO4    C21 2965   2.642   0.863   3.002  0.5192  0.7765 -0.2117
   27BO4    C22 2966   2.505   0.822   2.955  0.7939  0.8697  1.6783
   27BO4    C23 2967   2.409   0.910   3.036 -0.1978 -0.1659  0.1561
   27BO4    C24 2968   2.278   0.906   2.981  1.2569  0.0933 -0.0895
   27BO4    C25 2969   2.202   0.921   3.103 -0.7569 -0.7983  1.0990
   27BO4    C26 2970   2.053   0.961   3.076 -0.7968 -0.2876  0.3579
   27BO4    C27 2971   1.966   0.927   3.191 -0.5437  0.2114  0.0473
   27BO4    C28 2972   1.954   1.041   3.279  0.5453  0.0128  0.0926
   27BO4    C29 2973   1.864   1.011   3.384  0.1274 -0.8022  0.0084
   27BO4    C30 2974   1.718   1.057   3.370  0.2437  0.6895  0.5755
   27BO4    C31 2975   1.614   0.974   3.449  0.5420  0.4757  0.0303
   27BO4    C32 2976   1.487   1.011   3.417  0.0905 -0.4963  0.2347
   27BO4    C33 2977   1.408   0.902   3.422  0.8538  0.5605 -0.9070
   27BO4    C34 2978   1.260   0.944   3.423 -0.0551  0.2079 -0.1706
   27BO4     O2 2979   1.448   0.864   3.551  0.0041  0.5611  0.2438
   27BO4     B1 2980   1.541   0.796   3.490 -2.0690 -0.0034 -0.1334
   27BO4     O3 2981   1.476   0.703   3.445 -0.3553 -0.3820 -0.6006
   27BO4     O4 2982   1.595   0.856   3.389 -0.7119  0.4474 -0.3943
   27BO4     O5 2983   1.609   0.785   3.602  0.9194  0.5140 -0.5269
   27BO4     O6 2984   1.856   0.878   3.367  0.7853  0.3669 -0.1453
   27BO4     B2 2985   1.971   0.829   3.376  0.3266 -0.0829  0.2375
   27BO4     O7 2986   1.949   0.697   3.388  0.6234 -0.1816  0.2917
   27BO4     O8 2987   2.015   0.812   3.259 -0.9061  0.2628  1.0728
   27BO4     O9 2988   2.056   0.879   3.467 -0.2265 -0.1152  0.2247
   27BO4    O10 2989   2.264   1.028   3.164  0.2527  1.0463  0.0104
   27BO4     B3 2990   2.366   0.965   3.212  1.1570  1.1220  0.4505
   27BO4    O11 2991   2.388   0.859   3.156  0.3215 -0.1953  0.3254
   27BO4    O12 2992   2.444   1.062   3.214  0.4863  0.5402 -0.1967
   27BO4    O13 2993   2.308   0.977   3.324  0.4852  0.4192  1.0060
   27BO4    O14 2994   2.630   0.852   3.144  0.1698  0.6852  0.3908
   27BO4    O15 2995   2.772   0.879   3.308 -0.9467  0.9670  0.3024
   27BO4     H2 2996   1.340   0.468   3.506  1.5719  2.6511  0.8868
   27BO4     H3 2997   1.473   0.436   3.390  0.9882  0.4659 -4.4610
   27BO4     H4 2998   1.501   0.624   3.633  3.3119  0.4106 -0.0094
   27BO4     H5 2999   1.670   0.688   3.395 -1.6429  0.9599 -2.7855
   27BO4     H6 3000   1.708   0.530   3.448 -1.9007  0.6128 -5.2927
   27BO4     H7 3001   1.695   0.617   3.669 -1.2814  0.6830 -1.0849
   27BO4     H8 3002   1.875   0.734   0.025  2.1773  1.2470  1.1139
   27BO4     H9 3003   1.853   0.854   3.588  2.3418 -2.0613  1.7800
   27BO4    H10 3004   1.912   0.564   3.535 -0.0980 -3.2266  1.7390
   27BO4    H11 3005   2.093   0.766   3.650 -3.0879 -2.2989  2.4576
   27BO4    H12 3006   2.147   0.605   3.600  0.6984  0.0361 -0.6218
   27BO4    H13 3007   2.156   0.726   3.367 -2.5384 -2.3876 -1.6394
   27BO4    H14 3008   2.343   0.785   3.557  0.2252  1.2376 -0.4284
   27BO4    H15 3009   2.272   0.935   3.544  1.9738  0.8749 -0.4825
   27BO4    H16 3010   2.337   0.776   3.297 -1.5589  1.9534 -0.7811
   27BO4    H17 3011   2.547   0.831   3.294 -0.2337  1.5204 -2.8191
   27BO4    H18 3012   2.549   0.884   3.476  1.1454 -0.4233  0.5501
   27BO4    H19 3013   2.475   1.109   3.409 -0.8787  5.4007 -2.2266
   27BO4    H20 3014   2.651   1.167   3.275  1.2286 -0.6156 -0.0134
   27BO4    H21 3015   2.637   1.053   3.162 -1.2582  1.8747  0.9383
   27BO4    H22 3016   2.741   1.028   3.442 -1.7888  1.5290 -0.9224
   27BO4    H23 3017   2.935   1.059   3.377  1.4384 -1.2687  0.8420
   27BO4    H24 3018   2.857   1.186   3.256 -1.3657 -0.8266 -0.1418
   27BO4    H25 3019   2.973   0.902   3.206 -0.4836  2.1373 -1.7493
   27BO4    H26 3020   2.952   1.065   2.975  0.4621 -1.2682  0.8320
   27BO4    H27 3021   3.078   0.975   3.027 -1.7574  1.1360  3.9210
   27BO4    H28 3022   3.139   1.183   3.156  3.3862 -1.3143  0.2295
   27BO4    H29 3023   2.993   1.259   3.098 -0.9999 -0.7942  7.0087
   27BO4    H30 3024   3.117   1.200   2.984 -1.1013 -0.1213 -0.7522
   27BO4    H31 3025   2.683   0.654   3.146 -2.6483 -0.0936 -1.6003
   27BO4    H32 3026   2.957   0.595   3.082 -1.2759  0.3893  2.8984
   27BO4    H33 3027   2.848   0.519   2.967 -1.7443 -1.1893 -0.5689
   27BO4    H34 3028   2.709   0.698   2.888  0.9469 -0.9486 -1.5993
   27BO4    H35 3029   2.838   0.806   2.943 -1.9064  0.1122 -2.3286
   27BO4    H36 3030   2.659   0.959   2.960 -0.2235 -2.9773  2.3663
   27BO4    H37 3031   2.491   0.714   2.977 -2.9097 -0.9944  4.5833
   27BO4    H38 3032   2.499   0.841   2.855 -1.1736  1.0132 -1.1366
   27BO4    H39 3033   2.450   1.016   3.036  0.7355 -0.7468 -3.8980
   27BO4    H40 3034   2.249   0.984   2.912 -3.9404 -2.1047 -2.6737
   27BO4    H41 3035   2.237   0.802   2.940  0.5179 -1.6440  1.7869
   27BO4    H42 3036   2.195   0.829   3.168 -5.2201 -0.0779 -0.9361
   27BO4    H43 3037   2.000   0.899   2.998  1.5655  1.1776 -0.1567
   27BO4    H44 3038   2.063   1.072   3.062 -2.2455 -2.1721 -0.7498
   27BO4    H45 3039   1.859   0.906   3.145 -1.0175  1.1712  2.7950
   27BO4    H46 3040   1.933   1.125   3.229  1.4948 -1.5819 -0.1846
   27BO4    H47 3041   2.044   1.050   3.334 -2.3648  0.2107  0.8035
   27BO4    H48 3042   1.901   1.040   3.481 -2.1529 -0.5210  0.1179
   27BO4    H49 3043   1.696   1.040   3.259 -0.6348 -3.3474 -0.4759
   27BO4    H50 3044   1.717   1.165   3.384 -1.3879  0.9071  1.6587
   27BO4    H51 3045   1.619   0.966   3.553  2.6268 -1.3451 -2.6078
   27BO4    H52 3046   1.483   1.068   3.321 -0.0152 -0.3680  1.0148
   27BO4    H53 3047   1.457   1.079   3.498 -2.6020 -0.4535  2.9518
   27BO4    H54 3048   1.425   0.834   3.348 -1.2354 -1.3058  4.0463
   27BO4    H55 3049   1.233   1.007   3.336 -1.5007  0.6221  0.2462
   27BO4    H56 3050   1.231   0.996   3.510  1.0357  0.3291 -1.6702
   27BO4    H57 3051   1.186   0.855   3.407 -3.1408 -1.6743 -0.7035
   28BO4      H 3052   0.490   1.108   1.422 -0.7339 -1.0008  0.7377
   28BO4      C 3053   0.438   1.201   1.392  0.9298  0.0247 -0.0867
   28BO4     C1 3054   0.520   1.303   1.328  0.8048 -0.9484  0.4427
   28BO4     C2 3055   0.585   1.229   1.224 -0.0550  0.7553 -0.3672
   28BO4     C3 3056   0.647   1.337   1.139  0.3811 -0.6470  1.1841
   28BO4     C4 3057   0.643   1.280   1.000 -0.9142  0.2198 -0.1029
   28BO4     C5 3058   0.724   1.363   0.914 -0.3642  0.3151 -1.0297
   28BO4     C6 3059   0.869   1.366   0.941 -0.2018  0.1494 -0.5024
   28BO4     C7 3060   0.927   1.491   0.905 -0.1712  0.5166  0.7905
   28BO4     C8 3061   1.076   1.513   0.940  0.0581  0.2609 -0.2586
   28BO4     C9 3062   1.143   1.610   0.841 -0.9645  0.0909 -0.2770
   28BO4    C10 3063   1.182   1.737   0.895 -0.6483  0.6490 -0.4843
   28BO4    C11 3064   1.227   1.816   0.782 -0.7995 -1.0205  0.8639
   28BO4    C12 3065   1.376   1.797   0.754  0.3216 -0.9827 -0.4952
   28BO4    C13 3066   1.424   1.869   0.641  0.1723  0.2258  0.8016
   28BO4    C14 3067   1.403   2.018   0.640  0.0929 -0.0043  1.0374
   28BO4    C15 3068   1.490   2.048   0.525  0.5391  0.2751 -0.1693
   28BO4    C16 3069   1.463   2.182   0.450  0.6921 -0.3145 -0.6459
   28BO4    C17 3070   1.592   2.227   0.359 -0.0370 -0.2647  0.6991
   28BO4      O 3071   1.468   1.935   0.441 -0.2603  0.3147 -0.1403
   28BO4      B 3072   1.345   1.917   0.439  0.0561  0.3414 -1.5516
   28BO4     O1 3073   1.319   1.828   0.353  0.3716 -0.1896  0.2262
   28BO4    C18 3074   1.301   1.896   0.235  0.3444  0.6123  0.3283
   28BO4    C19 3075   1.434   1.952   0.189  0.5154  0.1426 -0.0914
   28BO4     H1 3076   1.439   1.962   0.080  2.7422 -1.0805  0.5773
   28BO4    C20 3077   1.197   1.992   0.245  0.4699 -0.3224 -0.6955
   28BO4    C21 3078   1.146   1.974   0.378 -0.0944  0.4906  0.7421
   28BO4    C22 3079   1.079   1.840   0.415  0.9699 -0.2963 -0.3898
   28BO4    C23 3080   1.046   1.844   0.562  1.3444 -0.0266 -1.3590
   28BO4    C24 3081   0.907   1.874   0.593  0.9085 -0.0873 -0.5025
   28BO4    C25 3082   0.897   1.799   0.721  0.0113  0.4145  0.6391
   28BO4    C26 3083   0.785   1.854   0.799 -0.3347 -0.4833 -0.1082
   28BO4    C27 3084   0.739   1.769   0.907 -0.3146 -1.6198  0.5400
   28BO4    C28 3085   0.813   1.793   1.037  0.4211  1.5604  0.7490
   28BO4    C29 3086   0.753   1.700   1.132  1.1019  0.2230 -0.1403
   28BO4    C30 3087   0.641   1.745   1.217 -0.2076  0.5348  0.4514
   28BO4    C31 3088   0.579   1.616   1.252  0.9530 -0.0939  0.3674
   28BO4    C32 3089   0.526   1.623   1.388  0.7999 -0.3345 -0.9571
   28BO4    C33 3090   0.399   1.608   1.357  0.9139  1.0174 -0.0789
   28BO4    C34 3091   0.320   1.567   1.479 -1.4753  0.5869 -0.9560
   28BO4     O2 3092   0.387   1.506   1.269  0.1245 -0.9359  0.1181
   28BO4     B1 3093   0.510   1.477   1.256 -0.4512 -0.1294  0.9809
   28BO4     O3 3094   0.434   1.375   1.251 -0.0301 -0.7999 -0.0810
   28BO4     O4 3095   0.490   1.565   1.168 -0.1737  0.0862  0.0688
   28BO4     O5 3096   0.542   1.429   1.131 -0.4316  0.0011 -0.1420
   28BO4     O6 3097   0.672   1.627   1.047  0.1009 -0.3411 -0.4325
   28BO4     B2 3098   0.749   1.580   0.958  0.0121  0.4197  0.3400
   28BO4     O7 3099   0.662   1.488   0.932 -0.4418  1.1697 -1.3287
   28BO4     O8 3100   0.747   1.649   0.854 -0.0197 -0.5158  0.5064
   28BO4     O9 3101   0.865   1.551   1.013  0.6139  0.3636  0.2330
   28BO4    O10 3102   1.019   1.852   0.762  0.2237  0.2728 -0.6652
   28BO4     B3 3103   1.076   1.745   0.714  0.4484 -1.0229 -0.2589
   28BO4    O11 3104   1.036   1.710   0.603 -0.8596 -0.1627  0.4013
   28BO4    O12 3105   1.192   1.736   0.687 -0.2849  0.1830 -0.5652
   28BO4    O13 3106   1.034   1.639   0.767  0.8422  0.3044 -0.2593
   28BO4    O14 3107   1.251   2.002   0.455 -0.3587  0.3402 -0.6794
   28BO4    O15 3108   1.349   1.819   0.529 -0.2288  0.3462  0.6921
   28BO4     H2 3109   0.401   1.246   1.487  0.5656  2.6663 -3.1928
   28BO4     H3 3110   0.351   1.185   1.332  0.3519  0.6146  4.0389
   28BO4     H4 3111   0.583   1.363   1.379 -0.5838  1.4732 -2.0263
   28BO4     H5 3112   0.512   1.174   1.170 -1.1256 -1.7195 -2.0279
   28BO4     H6 3113   0.664   1.162   1.252 -0.3176 -0.7947 -1.2311
   28BO4     H7 3114   0.736   1.400   1.168  3.6056 -0.8322  0.3516
   28BO4     H8 3115   0.544   1.278   0.965  0.1996 -1.7564 -2.6015
   28BO4     H9 3116   0.685   1.179   1.018 -1.6680 -5.1754 -2.5616
   28BO4    H10 3117   0.717   1.331   0.810 -4.6731 -1.7393  4.1412
   28BO4    H11 3118   0.904   1.359   1.048  2.2787  1.3301 -0.3793
   28BO4    H12 3119   0.915   1.285   0.879 -1.1718 -1.9254 -1.7697
   28BO4    H13 3120   0.893   1.520   0.802 -0.7627 -2.5721 -3.2858
   28BO4    H14 3121   1.139   1.424   0.931  2.5090 -0.8200 -2.5720
   28BO4    H15 3122   1.081   1.539   1.045 -0.6951 -2.0346 -0.2529
   28BO4    H16 3123   1.219   1.553   0.784  3.7258  0.0033  3.3790
   28BO4    H17 3124   1.268   1.718   0.965  1.1466  1.5852  0.3917
   28BO4    H18 3125   1.105   1.801   0.938 -1.1800  3.2427 -2.6785
   28BO4    H19 3126   1.193   1.920   0.779  0.4186  0.2063 -0.6477
   28BO4    H20 3127   1.407   1.696   0.741 -0.2309 -1.8852  1.3929
   28BO4    H21 3128   1.438   1.826   0.841  4.5098  0.6607  0.4496
   28BO4    H22 3129   1.521   1.845   0.617 -2.5040 -0.8106  1.3762
   28BO4    H23 3130   1.425   2.079   0.730  0.0472 -0.2661  1.7549
   28BO4    H24 3131   1.304   2.030   0.614  2.9199 -0.1800  1.7227
   28BO4    H25 3132   1.590   2.046   0.564  2.0137  4.9145  3.0971
   28BO4    H26 3133   1.429   2.265   0.509 -3.3565  3.6991 -2.6193
   28BO4    H27 3134   1.374   2.168   0.388 -2.5137  1.4321  1.5967
   28BO4    H28 3135   1.590   2.202   0.251 -1.0660  0.6217  0.6160
   28BO4    H29 3136   1.687   2.192   0.399 -0.5155  0.0515 -0.1864
   28BO4    H30 3137   1.607   2.336   0.358 -2.3875  0.4712 -3.5957
   28BO4    H31 3138   1.272   1.826   0.162  1.8853  0.5426  0.9285
   28BO4    H32 3139   1.513   1.910   0.228 -2.4209 -0.0065 -1.0747
   28BO4    H33 3140   1.435   2.063   0.208  3.9821 -3.2065  0.5805
   28BO4    H34 3141   1.117   1.968   0.171  0.5587 -1.4349 -0.3625
   28BO4    H35 3142   1.226   2.098   0.228 -1.7589  1.2325 -2.3001
   28BO4    H36 3143   1.073   2.047   0.405  2.0080  0.8498  2.2812
   28BO4    H37 3144   1.151   1.757   0.401  0.4645 -0.8877  0.4297
   28BO4    H38 3145   0.990   1.839   0.355 -4.7293  0.5460 -1.3145
   28BO4    H39 3146   1.118   1.900   0.610  1.5922 -3.3613 -1.2637
   28BO4    H40 3147   0.894   1.975   0.624  0.9183 -0.1930 -1.5795
   28BO4    H41 3148   0.832   1.848   0.525 -1.9990  1.0974  0.1445
   28BO4    H42 3149   0.892   1.698   0.695  4.8570  0.1747  1.6572
   28BO4    H43 3150   0.694   1.861   0.731 -2.7032 -0.7797 -3.1466
   28BO4    H44 3151   0.816   1.941   0.844  3.2862 -4.4448 -0.5184
   28BO4    H45 3152   0.635   1.802   0.914  0.6988  1.5447  0.9143
   28BO4    H46 3153   0.812   1.894   1.070  2.5838 -3.2388  2.0608
   28BO4    H47 3154   0.914   1.756   1.012  4.3289  0.7528  2.0093
   28BO4    H48 3155   0.816   1.638   1.187 -3.0009  3.5462 -3.7791
   28BO4    H49 3156   0.550   1.792   1.173 -3.4765 -1.5261 -1.3309
   28BO4    H50 3157   0.670   1.818   1.294  2.7576  1.4136 -2.3749
   28BO4    H51 3158   0.666   1.536   1.271 -0.7474 -3.9214 -1.6389
   28BO4    H52 3159   0.539   1.720   1.422 -3.8133  0.5225 -2.9707
   28BO4    H53 3160   0.562   1.554   1.464  0.1590 -0.7562  0.5890
   28BO4    H54 3161   0.362   1.705   1.323  2.6454 -1.3460 -5.0433
   28BO4    H55 3162   0.331   1.458   1.508  1.4680 -1.7121 -0.3412
   28BO4    H56 3163   0.215   1.579   1.449  0.0576 -1.3504 -1.5401
   28BO4    H57 3164   0.337   1.643   1.564  1.9686 -0.4783 -0.6881
   29BO4      H 3165   1.668   1.015   2.878  0.3263 -0.7873  0.7257
   29BO4      C 3166   1.730   0.970   2.951 -0.4130  0.0726 -0.1909
   29BO4     C1 3167   1.661   0.837   2.953  0.7402 -0.3697  0.6198
   29BO4     C2 3168   1.739   0.719   2.978  0.5941 -0.3196 -0.6008
   29BO4     C3 3169   1.635   0.615   2.952 -0.6897  0.1800  0.0026
   29BO4     C4 3170   1.614   0.516   3.063 -0.2623  0.6065  0.4884
   29BO4     C5 3171   1.562   0.388   3.003 -0.5647 -0.7284  0.5035
   29BO4     C6 3172   1.458   0.396   2.896  0.8339  0.1173 -1.2352
   29BO4     C7 3173   1.372   0.272   2.933  0.0207 -0.2776  0.5541
   29BO4     C8 3174   1.264   0.241   2.825  0.1968  0.8991 -0.9002
   29BO4     C9 3175   1.155   0.166   2.880 -0.9416  0.4327 -0.4279
   29BO4    C10 3176   1.027   0.142   2.805  0.5107  0.4177  0.0395
   29BO4    C11 3177   0.965   0.276   2.813  0.5284  0.1347 -1.2486
   29BO4    C12 3178   0.826   0.279   2.749  1.1638  0.1820  0.0972
   29BO4    C13 3179   0.731   0.384   2.784  0.4068 -1.2119  0.0487
   29BO4    C14 3180   0.801   0.509   2.809  0.7026  0.1613  0.1245
   29BO4    C15 3181   0.722   0.616   2.889  0.4306 -0.4676  0.0927
   29BO4    C16 3182   0.797   0.661   3.014  0.0367  0.1344 -0.6622
   29BO4    C17 3183   0.925   0.742   2.973  0.0559 -0.4506  1.3957
   29BO4      O 3184   0.611   0.543   2.924  0.8598  0.4812  0.2599
   29BO4      B 3185   0.618   0.415   2.971 -0.2664 -0.4514  0.1794
   29BO4     O1 3186   0.494   0.390   2.967 -0.0193  0.6548  0.1712
   29BO4    C18 3187   0.479   0.256   2.991  0.2830  0.5409 -0.9959
   29BO4    C19 3188   0.342   0.209   2.942  0.1652  0.0241 -0.0223
   29BO4     H1 3189   0.256   0.233   3.005  1.9249  1.3907 -0.4163
   29BO4    C20 3190   0.505   0.255   3.140  0.4906  0.1092  0.5886
   29BO4    C21 3191   0.645   0.291   3.168 -0.2727 -0.5037  0.2058
   29BO4    C22 3192   0.728   0.171   3.121  0.2023  0.6755 -0.6155
   29BO4    C23 3193   0.866   0.182   3.171 -0.3754  0.2662  0.5931
   29BO4    C24 3194   0.955   0.065   3.176  0.1245  0.5991  1.0709
   29BO4    C25 3195   1.091   0.113   3.165 -0.9792 -0.1155 -0.4747
   29BO4    C26 3196   1.166   0.150   3.289 -1.2479 -0.1480  0.6877
   29BO4    C27 3197   1.277   0.258   3.281  1.0104  0.0452 -0.5902
   29BO4    C28 3198   1.201   0.393   3.273 -0.2065 -0.9248 -0.2264
   29BO4    C29 3199   1.275   0.486   3.187 -0.6157 -0.8927  0.5574
   29BO4    C30 3200   1.279   0.636   3.228 -0.5747  0.6831  0.9485
   29BO4    C31 3201   1.343   0.702   3.109  0.4301 -0.3773  1.0173
   29BO4    C32 3202   1.271   0.835   3.087  0.8917  0.8800 -0.2343
   29BO4    C33 3203   1.383   0.917   3.056  1.0672  0.4359 -0.2224
   29BO4    C34 3204   1.315   1.030   2.985 -1.7783  0.6063 -0.1955
   29BO4     O2 3205   1.415   0.831   2.966 -1.5806  0.0784 -0.2417
   29BO4     B1 3206   1.501   0.761   3.030  0.6603  0.5018  0.9993
   29BO4     O3 3207   1.593   0.823   3.066  0.4598 -0.4549  0.3046
   29BO4     O4 3208   1.460   0.751   3.148 -0.3063 -0.6722 -0.1977
   29BO4     O5 3209   1.510   0.668   2.942  0.1307  0.4725  0.2018
   29BO4     O6 3210   1.405   0.431   3.201  0.2294 -0.5998 -0.3333
   29BO4     B2 3211   1.402   0.331   3.132  0.5067 -0.8047  0.4776
   29BO4     O7 3212   1.524   0.298   3.103 -0.5174  0.2195 -0.8597
   29BO4     O8 3213   1.387   0.233   3.208 -0.7729 -1.2621  0.3977
   29BO4     O9 3214   1.313   0.325   3.039  0.3203  0.3062 -0.4495
   29BO4    O10 3215   1.071   0.224   3.103 -0.7552  0.9344  0.2437
   29BO4     B3 3216   1.012   0.187   3.005 -0.7024  1.0702 -0.9103
   29BO4    O11 3217   0.927   0.258   3.075  0.1719 -0.3106  0.0569
   29BO4    O12 3218   0.956   0.295   2.952  0.7218  0.8874  0.2000
   29BO4    O13 3219   1.097   0.258   2.954 -0.0843 -0.6583 -0.5011
   29BO4    O14 3220   0.674   0.405   3.088  0.2753  0.6156  0.4608
   29BO4    O15 3221   0.698   0.342   2.911 -0.5316 -0.1825  0.3327
   29BO4     H2 3222   1.724   1.015   3.045  2.9417 -1.3392  0.9552
   29BO4     H3 3223   1.830   0.956   2.911  2.3390  0.9121  1.2468
   29BO4     H4 3224   1.585   0.818   2.875  3.1917  1.3850 -4.0303
   29BO4     H5 3225   1.781   0.717   3.082  0.0059  1.6825 -0.3178
   29BO4     H6 3226   1.796   0.699   2.887 -1.8886 -0.3623 -3.4161
   29BO4     H7 3227   1.648   0.572   2.853 -2.5276  1.0908  0.6206
   29BO4     H8 3228   1.547   0.542   3.143 -3.9707  0.6182  0.9358
   29BO4     H9 3229   1.705   0.480   3.096 -1.4993  1.2049  1.4732
   29BO4    H10 3230   1.654   0.347   2.970  3.2148 -2.6144 -5.0239
   29BO4    H11 3231   1.388   0.481   2.901 -5.6313  0.0255 -2.0187
   29BO4    H12 3232   1.510   0.395   2.795 -0.5914 -1.0156 -4.1302
   29BO4    H13 3233   1.445   0.191   2.947  0.1454  0.6041  4.1707
   29BO4    H14 3234   1.313   0.177   2.751 -1.4305  5.9185 -1.0008
   29BO4    H15 3235   1.234   0.327   2.772 -2.2191 -1.4026  0.9348
   29BO4    H16 3236   1.188   0.085   2.937  1.1872  3.2237 -0.1945
   29BO4    H17 3237   0.962   0.055   2.841  0.8289 -4.8325 -5.2112
   29BO4    H18 3238   1.056   0.122   2.699 -1.3701 -1.0921  0.7025
   29BO4    H19 3239   1.029   0.346   2.757  0.8575 -3.2555 -0.5079
   29BO4    H20 3240   0.773   0.183   2.774 -2.4978 -0.7424  1.9096
   29BO4    H21 3241   0.840   0.265   2.646  2.6098  4.3524  2.3675
   29BO4    H22 3242   0.638   0.391   2.730 -3.9803 -3.0834  1.0093
   29BO4    H23 3243   0.830   0.551   2.711 -4.2678  1.8008 -1.7730
   29BO4    H24 3244   0.894   0.504   2.855  0.7222  0.2891  2.2530
   29BO4    H25 3245   0.708   0.704   2.828 -1.4615 -1.0778 -1.3622
   29BO4    H26 3246   0.833   0.565   3.065 -0.6029 -1.6627  0.5807
   29BO4    H27 3247   0.732   0.710   3.089  3.7337 -0.0654 -0.0594
   29BO4    H28 3248   0.894   0.833   2.912  5.5666 -0.2271 -0.2333
   29BO4    H29 3249   0.998   0.676   2.914 -2.6417 -0.0865 -2.8742
   29BO4    H30 3250   0.970   0.773   3.057 -4.4001 -1.8558  0.2341
   29BO4    H31 3251   0.551   0.185   2.938  1.1284 -1.6373  4.4743
   29BO4    H32 3252   0.345   0.104   2.931  3.4234 -0.0971  1.6580
   29BO4    H33 3253   0.328   0.248   2.848 -0.0060 -3.0665  1.8684
   29BO4    H34 3254   0.478   0.154   3.168 -2.9434  1.8221  2.0901
   29BO4    H35 3255   0.438   0.333   3.186  5.2323  1.3691 -2.7898
   29BO4    H36 3256   0.657   0.316   3.270 -0.2954 -0.1132  0.5540
   29BO4    H37 3257   0.724   0.150   3.012  1.1868 -2.1412 -0.5232
   29BO4    H38 3258   0.690   0.082   3.174 -0.4002 -1.4744  0.1297
   29BO4    H39 3259   0.854   0.233   3.267 -1.0070  3.6762 -1.8113
   29BO4    H40 3260   0.941   0.019   3.279  1.2282  1.3450 -0.4505
   29BO4    H41 3261   0.914   3.663   3.098 -0.0683  0.4234 -0.6458
   29BO4    H42 3262   1.146   0.050   3.105 -0.4337  1.6440  1.0887
   29BO4    H43 3263   1.203   0.058   3.338  0.3019  0.1400 -0.9344
   29BO4    H44 3264   1.085   0.184   3.345  1.9648  0.4775  0.1621
   29BO4    H45 3265   1.313   0.256   3.380 -0.9787  0.0138 -0.5124
   29BO4    H46 3266   1.179   0.428   3.369  0.2117 -3.0887 -4.1217
   29BO4    H47 3267   1.089   0.376   3.254 -0.1835 -1.6659  1.1626
   29BO4    H48 3268   1.236   0.481   3.081  2.8267  2.5511 -0.6021
   29BO4    H49 3269   1.331   0.659   3.321 -0.4304  0.0312  1.8972
   29BO4    H50 3270   1.173   0.663   3.238 -2.0908 -1.6183  0.7182
   29BO4    H51 3271   1.345   0.644   3.016 -1.7370  2.0876 -1.8925
   29BO4    H52 3272   1.209   0.878   3.166 -0.4225 -0.9878  1.2783
   29BO4    H53 3273   1.198   0.809   3.008  1.4545  2.7439 -4.4878
   29BO4    H54 3274   1.453   0.938   3.131  0.1097  1.4946 -1.1570
   29BO4    H55 3275   1.222   0.999   2.933 -1.1435 -1.6305 -1.6708
   29BO4    H56 3276   1.379   1.068   2.904 -1.0127  0.6884  1.5801
   29BO4    H57 3277   1.276   1.114   3.055 -0.5647 -4.2898  3.0542
   30BO4      H 3278   0.623   1.706   2.724  2.0741  0.3814  5.3925
   30BO4      C 3279   0.690   1.625   2.724 -1.0534 -0.4998  0.3722
   30BO4     C1 3280   0.784   1.636   2.607  0.4633 -0.1549 -0.3019
   30BO4     C2 3281   0.887   1.527   2.581 -0.1487 -0.3410 -1.0621
   30BO4     C3 3282   0.924   1.538   2.441 -1.0250  0.2744  0.6982
   30BO4     C4 3283   0.990   1.432   2.349 -0.2137 -0.1084  0.2951
   30BO4     C5 3284   1.127   1.385   2.394 -0.0133 -0.2994 -0.6761
   30BO4     C6 3285   1.189   1.282   2.316 -0.0211  0.5337  1.5889
   30BO4     C7 3286   1.146   1.141   2.341  0.4020 -0.6278  0.0171
   30BO4     C8 3287   1.136   1.047   2.230 -0.1342 -0.4623  0.0669
   30BO4     C9 3288   1.127   0.908   2.273  0.1237  0.0170 -0.1828
   30BO4    C10 3289   0.980   0.854   2.267 -1.3625  0.2367 -0.7624
   30BO4    C11 3290   0.980   0.736   2.339 -0.8118  0.2192 -0.5095
   30BO4    C12 3291   0.991   0.610   2.257 -0.1135 -0.8542 -0.0434
   30BO4    C13 3292   1.104   0.603   2.164  0.7249  0.0250 -0.7112
   30BO4    C14 3293   1.097   0.482   2.082 -0.2288  1.2364  1.5182
   30BO4    C15 3294   1.192   0.377   2.135  0.3321 -0.5404  0.3394
   30BO4    C16 3295   1.150   0.239   2.074 -1.6743  0.8756  0.1371
   30BO4    C17 3296   1.110   0.128   2.172 -0.0204 -0.2813  0.2749
   30BO4      O 3297   1.155   0.391   2.266 -0.0006  0.6910  0.2509
   30BO4      B 3298   1.238   0.481   2.288  0.6679 -0.6780  0.2155
   30BO4     O1 3299   1.366   0.455   2.282  0.4934 -0.0525 -0.1672
   30BO4    C18 3300   1.395   0.369   2.379 -0.4303 -0.7079 -0.6685
   30BO4    C19 3301   1.453   0.245   2.321 -0.4594 -0.7986 -0.0073
   30BO4     H1 3302   1.487   0.269   2.219 -1.4997 -0.8367  0.2316
   30BO4    C20 3303   1.288   0.342   2.475  0.7753 -0.5323 -0.1310
   30BO4    C21 3304   1.205   0.469   2.498  0.1251  0.3709  1.0417
   30BO4    C22 3305   1.253   0.571   2.599  0.0392 -0.6526 -0.1993
   30BO4    C23 3306   1.158   0.693   2.583 -0.0348 -0.3518  0.5711
   30BO4    C24 3307   1.172   0.796   2.684 -0.3074  0.5342  0.3230
   30BO4    C25 3308   1.098   0.904   2.617  0.5832  0.8660 -0.4390
   30BO4    C26 3309   0.991   0.974   2.706  0.0330 -0.1166  0.0033
   30BO4    C27 3310   0.938   1.095   2.642  1.0431  0.2871 -0.9907
   30BO4    C28 3311   0.842   1.060   2.536 -1.1151 -0.2176 -0.3322
   30BO4    C29 3312   0.815   1.184   2.466  0.5393 -0.0177 -0.5914
   30BO4    C30 3313   0.672   1.244   2.492 -0.6464  1.1463 -0.1739
   30BO4    C31 3314   0.649   1.381   2.430 -1.0765  0.6763 -0.7218
   30BO4    C32 3315   0.505   1.413   2.400 -0.6004 -0.6652  0.1571
   30BO4    C33 3316   0.515   1.554   2.435 -0.3021 -0.6448 -0.2780
   30BO4    C34 3317   0.418   1.641   2.356  0.3875 -0.3812  0.4559
   30BO4     O2 3318   0.627   1.586   2.369 -0.6822  0.0338  0.6283
   30BO4     B1 3319   0.710   1.547   2.456  0.5391 -0.3443  0.4571
   30BO4     O3 3320   0.720   1.667   2.489 -0.1357  0.9235  0.1018
   30BO4     O4 3321   0.674   1.466   2.525  0.5045  0.3946 -0.8104
   30BO4     O5 3322   0.803   1.547   2.380 -0.0613  0.0844 -0.0097
   30BO4     O6 3323   0.912   1.265   2.535  0.4296 -0.1513 -0.1220
   30BO4     B2 3324   1.020   1.223   2.488  0.2436  0.7603  0.0005
   30BO4     O7 3325   1.097   1.327   2.516 -0.7561 -0.5037  0.1569
   30BO4     O8 3326   1.050   1.157   2.593  0.6745 -0.1035  0.4735
   30BO4     O9 3327   1.021   1.164   2.376  0.2512  0.8516  0.2082
   30BO4    O10 3328   1.021   0.835   2.537  0.7930 -0.0426 -0.7915
   30BO4     B3 3329   1.103   0.827   2.447  0.7224  0.5624 -1.3675
   30BO4    O11 3330   1.217   0.781   2.491  0.7465 -0.5548 -0.2319
   30BO4    O12 3331   1.106   0.734   2.365 -0.8735 -0.7326  0.3431
   30BO4    O13 3332   1.174   0.917   2.399 -0.4160  0.2330  0.3809
   30BO4    O14 3333   1.242   0.543   2.393  0.4058 -1.1910  0.4122
   30BO4    O15 3334   1.235   0.586   2.213 -0.7628 -0.3031 -0.0905
   30BO4     H2 3335   0.638   1.520   2.735  1.7196 -5.3192 -2.4261
   30BO4     H3 3336   0.747   1.649   2.806 -2.4819 -1.0220 -0.8608
   30BO4     H4 3337   0.854   1.719   2.610  0.0823 -0.8236  0.2506
   30BO4     H5 3338   0.854   1.428   2.598  1.0931  0.8786 -1.9644
   30BO4     H6 3339   0.962   1.550   2.660  1.0019 -3.4059  0.3530
   30BO4     H7 3340   0.976   1.631   2.421  2.2863 -1.3717 -2.1596
   30BO4     H8 3341   0.999   1.478   2.252  0.8645  1.9875 -3.0504
   30BO4     H9 3342   0.927   1.353   2.340  1.2739 -0.1607  4.9095
   30BO4    H10 3343   1.191   1.467   2.403 -3.8034 -1.2968 -2.0577
   30BO4    H11 3344   1.169   1.312   2.219 -0.7419 -2.2803  1.4375
   30BO4    H12 3345   1.297   1.295   2.343  2.4860  0.9006  2.0206
   30BO4    H13 3346   1.196   1.109   2.429 -2.7644 -2.2466 -3.1297
   30BO4    H14 3347   1.230   1.060   2.172 -1.3040 -1.3745 -0.5876
   30BO4    H15 3348   1.054   1.077   2.170 -0.7856 -1.6186  0.3996
   30BO4    H16 3349   1.186   0.850   2.201 -3.0734 -2.0865 -3.8664
   30BO4    H17 3350   0.964   0.830   2.165 -0.5244  1.8911 -1.3730
   30BO4    H18 3351   0.898   0.925   2.283 -2.7863 -2.3185  3.1594
   30BO4    H19 3352   0.917   0.731   2.428  3.4133 -2.3169  1.7277
   30BO4    H20 3353   0.900   0.617   2.211  2.8682  2.3299 -3.7617
   30BO4    H21 3354   0.994   0.526   2.334  2.3754  1.5913 -4.6689
   30BO4    H22 3355   1.109   0.679   2.082  0.3745  0.2776 -2.1812
   30BO4    H23 3356   1.099   0.509   1.982 -1.0927 -1.4093  0.6022
   30BO4    H24 3357   1.003   0.432   2.094  0.4655 -1.1017 -3.6275
   30BO4    H25 3358   1.296   0.412   2.114 -3.7567  4.6596  5.2296
   30BO4    H26 3359   1.236   0.195   2.027 -2.0569 -2.0040 -0.6462
   30BO4    H27 3360   1.068   0.235   1.998 -0.7770 -0.3254 -2.2403
   30BO4    H28 3361   1.188   0.126   2.253  0.8031  2.7174  0.7925
   30BO4    H29 3362   1.110   0.032   2.127 -0.2016  0.7250  2.9031
   30BO4    H30 3363   1.018   0.149   2.235  0.5648  2.2288  2.4879
   30BO4    H31 3364   1.478   0.415   2.431 -2.7992 -2.1810 -2.4134
   30BO4    H32 3365   1.383   0.164   2.329 -4.3922  0.9920 -2.8581
   30BO4    H33 3366   1.544   0.217   2.381 -1.1615 -3.0258  0.3061
   30BO4    H34 3367   1.315   0.312   2.578 -0.1422 -0.6139 -1.6892
   30BO4    H35 3368   1.224   0.265   2.437 -1.2884 -2.2184  0.2464
   30BO4    H36 3369   1.100   0.439   2.487  4.0933 -1.0545 -3.7643
   30BO4    H37 3370   1.357   0.598   2.574 -3.3591  3.4646 -2.1335
   30BO4    H38 3371   1.257   0.543   2.699 -1.0667 -1.0013 -2.7378
   30BO4    H39 3372   1.070   0.657   2.559  4.2494 -0.9336 -1.1240
   30BO4    H40 3373   1.135   0.771   2.780 -0.1020 -1.6205  3.6451
   30BO4    H41 3374   1.273   0.834   2.703  1.5583 -1.2564 -1.0994
   30BO4    H42 3375   1.174   0.964   2.571 -0.1571 -1.4027 -1.9404
   30BO4    H43 3376   1.041   0.993   2.800 -0.9832 -2.6426 -1.6476
   30BO4    H44 3377   0.912   0.900   2.713  0.7438  2.7999 -1.3087
   30BO4    H45 3378   0.886   1.144   2.722  0.8420 -2.4923 -1.8813
   30BO4    H46 3379   0.748   1.001   2.576 -3.2433 -2.4781 -1.8487
   30BO4    H47 3380   0.897   0.982   2.477  1.5526  1.2390  4.4600
   30BO4    H48 3381   0.829   1.185   2.355 -0.5074  0.1529 -0.9558
   30BO4    H49 3382   0.650   1.243   2.600 -0.4781  1.2987 -0.9149
   30BO4    H50 3383   0.607   1.175   2.443 -1.9651 -3.1430  2.7665
   30BO4    H51 3384   0.709   1.397   2.342  1.0249  0.6122 -0.7479
   30BO4    H52 3385   0.436   1.352   2.457  0.7627  2.7792 -0.6706
   30BO4    H53 3386   0.508   1.406   2.292 -0.1062  0.0801 -2.5542
   30BO4    H54 3387   0.519   1.581   2.543 -1.0124 -0.2191  0.8671
   30BO4    H55 3388   0.322   1.660   2.412  1.0204  2.4017  1.1094
   30BO4    H56 3389   0.409   1.611   2.253  3.6274 -1.8553 -1.3141
   30BO4    H57 3390   0.463   1.734   2.347 -2.9480  2.3231  0.0850
   31BO4      H 3391   2.159   2.492   2.730  2.3399  5.4258 -1.0942
   31BO4      C 3392   2.097   2.575   2.762  0.0068 -0.1301 -1.0303
   31BO4     C1 3393   2.133   2.697   2.669 -0.7985  0.9180 -0.5743
   31BO4     C2 3394   2.186   2.658   2.539 -0.1414 -0.3664  0.5879
   31BO4     C3 3395   2.251   2.778   2.505 -0.5772  0.6087  0.3610
   31BO4     C4 3396   2.262   2.773   2.352  1.3891  0.5929 -0.0600
   31BO4     C5 3397   2.314   2.908   2.293  0.0959  0.0858  0.7289
   31BO4     C6 3398   2.380   3.014   2.374  0.5234 -0.4542 -0.4874
   31BO4     C7 3399   2.376   3.123   2.280 -0.2196 -0.1210 -0.4148
   31BO4     C8 3400   2.467   3.240   2.306 -0.0262 -0.1609  1.0614
   31BO4     C9 3401   2.500   3.308   2.176 -0.5456 -0.0729  0.1098
   31BO4    C10 3402   2.546   3.435   2.179  0.3997 -0.5495 -0.0388
   31BO4    C11 3403   2.478   3.526   2.085 -1.4503 -0.3823 -0.3155
   31BO4    C12 3404   2.552   3.616   2.001  0.8071  0.0325 -1.5510
   31BO4    C13 3405   2.693   0.002   2.036 -0.6158  0.2587  0.4498
   31BO4    C14 3406   2.770   0.057   1.924 -0.3208 -1.6218 -0.0094
   31BO4    C15 3407   2.908   0.001   1.912 -0.8345  0.1223 -0.1075
   31BO4    C16 3408   3.004   0.053   1.806  0.1530 -0.2167  0.3422
   31BO4    C17 3409   3.137   3.646   1.811  0.0428  0.2636  0.3165
   31BO4      O 3410   2.869   3.543   1.898  0.0450 -0.0714 -0.2577
   31BO4      B 3411   2.801   3.495   1.995  0.2931 -0.6389 -0.6420
   31BO4     O1 3412   2.894   3.442   2.069 -0.7385 -0.4808 -0.4395
   31BO4    C18 3413   2.906   3.309   2.018 -1.0521 -0.8418 -1.1324
   31BO4    C19 3414   3.038   3.258   2.080  0.6717  0.2482 -0.0519
   31BO4     H1 3415   3.110   3.337   2.060 -2.2140 -2.8883 -1.2026
   31BO4    C20 3416   2.886   3.295   1.871 -0.3145  0.2057 -0.0306
   31BO4    C21 3417   2.751   3.360   1.848 -0.2355  0.4458 -1.0675
   31BO4    C22 3418   2.646   3.256   1.812  0.4989  0.3557  0.3534
   31BO4    C23 3419   2.514   3.319   1.847  0.2292 -1.2835  0.5588
   31BO4    C24 3420   2.382   3.250   1.811  0.1571 -0.3618  0.5407
   31BO4    C25 3421   2.330   3.195   1.936  0.6627 -0.9613 -0.2850
   31BO4    C26 3422   2.200   3.134   1.921  0.0918  0.4142 -0.3340
   31BO4    C27 3423   2.174   3.050   2.039  0.0639 -0.1639 -0.4828
   31BO4    C28 3424   2.024   3.003   2.054 -0.8512  0.2372 -0.1145
   31BO4    C29 3425   1.978   3.031   2.195  0.1253 -0.2079 -0.2937
   31BO4    C30 3426   1.923   2.925   2.288  0.0731 -0.9666 -0.7390
   31BO4    C31 3427   1.987   2.942   2.419 -0.0382 -0.0124  0.3929
   31BO4    C32 3428   1.907   3.007   2.512  0.6578 -1.5324 -1.6482
   31BO4    C33 3429   1.970   3.014   2.643 -1.0007 -0.4611 -1.4738
   31BO4    C34 3430   2.115   3.070   2.652  0.2292  0.2199 -0.2446
   31BO4     O2 3431   1.975   2.879   2.660  1.2473 -0.0235  0.0820
   31BO4     B1 3432   2.045   2.836   2.560 -0.3355  0.3461 -0.3240
   31BO4     O3 3433   2.009   2.722   2.610  0.0842  0.1715  0.4950
   31BO4     O4 3434   1.971   2.817   2.467 -0.2188  0.0786  0.6951
   31BO4     O5 3435   2.162   2.866   2.543 -0.0755  0.1771 -0.6531
   31BO4     O6 3436   2.069   3.103   2.273 -1.1265 -0.3092 -0.1186
   31BO4     B2 3437   2.192   3.079   2.237  0.1044  0.6948 -0.7870
   31BO4     O7 3438   2.203   2.955   2.238 -0.1874 -0.6473  0.0011
   31BO4     O8 3439   2.193   3.148   2.129  0.0278  1.1524 -0.4476
   31BO4     O9 3440   2.257   3.161   2.315  0.2623 -0.5364  0.3943
   31BO4    O10 3441   2.302   3.320   1.995 -0.0957 -0.3215  0.6326
   31BO4     B3 3442   2.423   3.354   2.021 -0.2875  0.2998 -1.6117
   31BO4    O11 3443   2.517   3.300   1.973  0.1289  0.5534  0.2748
   31BO4    O12 3444   2.389   3.466   2.000  0.4114 -0.7978  0.0018
   31BO4    O13 3445   2.382   3.337   2.131 -0.7454 -0.0936 -0.3191
   31BO4    O14 3446   2.727   3.391   1.977  0.6755  0.1593 -0.2805
   31BO4    O15 3447   2.765   3.573   2.100 -0.1372  0.0939 -0.3376
   31BO4     H2 3448   2.121   2.592   2.865  0.6147  0.8294  0.4386
   31BO4     H3 3449   1.989   2.543   2.759 -0.1957 -1.3803  3.8097
   31BO4     H4 3450   2.181   2.787   2.709 -1.5285 -3.7218  0.7963
   31BO4     H5 3451   2.106   2.633   2.469  0.9052  2.2391 -1.6534
   31BO4     H6 3452   2.265   2.580   2.546 -1.0101 -5.3468 -1.1062
   31BO4     H7 3453   2.342   2.791   2.561 -2.6458 -0.5645 -0.5142
   31BO4     H8 3454   2.164   2.740   2.307 -0.4584 -0.6153  0.3808
   31BO4     H9 3455   2.333   2.698   2.316 -1.5293  1.2811 -1.3784
   31BO4    H10 3456   2.377   2.887   2.202 -0.0774  1.3591  2.2227
   31BO4    H11 3457   2.335   3.040   2.468 -0.5678 -0.0615  1.5310
   31BO4    H12 3458   2.479   2.982   2.407  4.2425 -1.0128 -1.3894
   31BO4    H13 3459   2.389   3.116   2.178 -1.0011 -0.5636 -0.8854
   31BO4    H14 3460   2.563   3.211   2.344 -3.8632  0.1506 -0.7879
   31BO4    H15 3461   2.428   3.305   2.381 -0.2617 -3.2190  1.1801
   31BO4    H16 3462   2.555   3.246   2.120  1.6097  4.5589 -1.5259
   31BO4    H17 3463   2.639   3.414   2.141 -0.7557  0.6419 -0.9313
   31BO4    H18 3464   2.546   3.478   2.280 -4.1847 -1.4899  2.8453
   31BO4    H19 3465   2.415   3.597   2.147 -5.6533  0.7577 -0.6199
   31BO4    H20 3466   2.501   0.035   2.003  1.0494 -1.0448 -2.3315
   31BO4    H21 3467   2.544   3.599   1.900 -0.5623 -2.0506  0.5316
   31BO4    H22 3468   2.677   0.084   2.101  0.2339 -1.5266 -2.7183
   31BO4    H23 3469   2.776   0.165   1.946 -1.4168 -0.9947 -4.6387
   31BO4    H24 3470   2.728   0.053   1.828  2.1142  3.2986  3.4754
   31BO4    H25 3471   2.961   0.015   2.002 -2.7557 -0.2103 -1.3986
   31BO4    H26 3472   3.006   0.160   1.814 -0.2706 -3.5563  1.2068
   31BO4    H27 3473   2.966   0.026   1.704 -1.3450  2.0309  2.0090
   31BO4    H28 3474   3.114   3.546   1.832 -1.0972  1.5540 -0.8877
   31BO4    H29 3475   3.202   0.011   1.889 -5.2500  0.5760  1.8160
   31BO4    H30 3476   3.199   3.646   1.715  1.1440 -1.3527  0.7414
   31BO4    H31 3477   2.834   3.238   2.079 -0.4826 -0.5039 -2.0719
   31BO4    H32 3478   3.061   3.162   2.046 -0.2422 -0.8590  1.1477
   31BO4    H33 3479   3.017   3.256   2.191  2.0053 -0.4637  1.9590
   31BO4    H34 3480   2.887   3.191   1.857 -3.2972  1.1617  1.7565
   31BO4    H35 3481   2.962   3.337   1.810  1.2416 -0.9644  2.6788
   31BO4    H36 3482   2.735   3.442   1.781 -2.5339  0.0243  0.5082
   31BO4    H37 3483   2.652   3.175   1.889 -1.6999  1.0815  0.2221
   31BO4    H38 3484   2.632   3.213   1.706 -2.0129  1.3162 -1.0873
   31BO4    H39 3485   2.513   3.417   1.826  2.5581 -1.8463  1.3404
   31BO4    H40 3486   2.316   3.315   1.749 -1.3488 -1.5003 -0.4680
   31BO4    H41 3487   2.398   3.168   1.753 -2.4524  1.4398 -6.7157
   31BO4    H42 3488   2.402   3.134   1.982 -1.6414  0.5565  2.8516
   31BO4    H43 3489   2.191   3.070   1.833  0.4491  1.6524 -1.2153
   31BO4    H44 3490   2.127   3.216   1.898 -1.9842 -0.6515  2.1242
   31BO4    H45 3491   2.241   2.967   2.042 -1.6925 -1.1773 -0.8450
   31BO4    H46 3492   2.030   2.892   2.044  2.7846 -2.7368  0.7222
   31BO4    H47 3493   1.942   3.028   1.978 -2.7332 -1.9581  1.2740
   31BO4    H48 3494   1.880   3.087   2.186 -0.5526 -1.2840  0.4742
   31BO4    H49 3495   1.952   2.828   2.245 -2.8603 -1.9126 -0.8356
   31BO4    H50 3496   1.822   2.926   2.300 -0.4522 -2.4701 -0.9545
   31BO4    H51 3497   2.096   2.970   2.412  1.9842 -1.4569 -1.6990
   31BO4    H52 3498   1.806   2.962   2.525  0.5591 -1.6339  0.5809
   31BO4    H53 3499   1.888   3.109   2.485  0.7505 -0.0270  2.9671
   31BO4    H54 3500   1.904   3.054   2.723  5.7437 -1.2029 -2.3852
   31BO4    H55 3501   2.152   3.121   2.557  2.6703  1.7348 -0.1099
   31BO4    H56 3502   2.184   2.988   2.669 -1.5799 -0.4813  3.5798
   31BO4    H57 3503   2.122   3.147   2.721  2.8120  2.1316 -1.9554
   32BO4      H 3504   1.561   2.048   1.051  1.1628 -0.7125  2.4213
   32BO4      C 3505   1.461   2.005   1.089 -0.1911 -0.3231  0.2215
   32BO4     C1 3506   1.503   1.886   1.166  0.5446 -0.7095 -0.3065
   32BO4     C2 3507   1.379   1.826   1.220 -0.7010  0.1654  0.5603
   32BO4     C3 3508   1.431   1.756   1.326 -0.5993  0.8353  0.6675
   32BO4     C4 3509   1.352   1.626   1.368 -0.7701  0.1592 -0.4012
   32BO4     C5 3510   1.388   1.591   1.514 -0.4200 -0.0322 -0.5135
   32BO4     C6 3511   1.481   1.666   1.588 -1.4290 -0.5139  0.4663
   32BO4     C7 3512   1.597   1.626   1.531 -1.0849  0.1571 -0.2696
   32BO4     C8 3513   1.680   1.754   1.504 -0.5914 -0.5981 -0.1057
   32BO4     C9 3514   1.826   1.712   1.492  0.4162  0.2542 -1.5218
   32BO4    C10 3515   1.907   1.803   1.417  0.6894  0.0377 -0.2053
   32BO4    C11 3516   2.025   1.720   1.404 -0.0042  0.0541 -0.9496
   32BO4    C12 3517   2.157   1.783   1.440  0.7806  0.9571  0.0678
   32BO4    C13 3518   2.152   1.903   1.523 -0.0434 -0.3619 -0.1775
   32BO4    C14 3519   2.291   1.953   1.554  0.9230  0.0134  0.1203
   32BO4    C15 3520   2.363   1.867   1.658  0.9150  0.8674  0.7965
   32BO4    C16 3521   2.492   1.799   1.598  0.1142  0.6105 -0.6942
   32BO4    C17 3522   2.495   1.649   1.589 -0.0620 -0.8066  0.4015
   32BO4      O 3523   2.272   1.761   1.687 -0.6823 -0.2482  0.0012
   32BO4      B 3524   2.158   1.805   1.734  0.2053  0.6641  0.3486
   32BO4     O1 3525   2.160   1.843   1.858 -0.9574  0.5622 -1.0317
   32BO4    C18 3526   2.125   1.723   1.933  0.2030  0.5652 -0.5828
   32BO4    C19 3527   2.188   1.748   2.072  0.7825  0.8529  0.3510
   32BO4     H1 3528   2.174   1.650   2.126 -0.9433  1.0698 -0.1116
   32BO4    C20 3529   2.199   1.623   1.862  0.1753 -0.5968  0.1945
   32BO4    C21 3530   2.116   1.607   1.745  0.2304 -1.5850  0.1704
   32BO4    C22 3531   2.003   1.508   1.771  0.0729  0.5946 -0.3195
   32BO4    C23 3532   1.956   1.472   1.632  0.5925  0.8411  0.5027
   32BO4    C24 3533   1.860   1.371   1.618  0.2216  0.2571 -1.0317
   32BO4    C25 3534   1.825   1.407   1.479  0.3578  0.3999 -0.0471
   32BO4    C26 3535   1.794   1.278   1.408 -0.5070 -0.0971  0.4073
   32BO4    C27 3536   1.650   1.245   1.450  1.2452 -0.4748 -0.1631
   32BO4    C28 3537   1.569   1.226   1.325  0.4902  0.2853  0.1715
   32BO4    C29 3538   1.539   1.364   1.277  0.0411  0.9307 -0.3648
   32BO4    C30 3539   1.490   1.384   1.142 -0.5757 -0.3065  0.6333
   32BO4    C31 3540   1.558   1.508   1.108 -0.6829 -0.0967  0.7127
   32BO4    C32 3541   1.574   1.542   0.964  0.0368 -1.0187 -0.2128
   32BO4    C33 3542   1.655   1.660   0.997 -0.0311 -0.5848 -0.5087
   32BO4    C34 3543   1.796   1.634   0.972 -0.3434  0.5505  0.5310
   32BO4     O2 3544   1.660   1.670   1.131  0.6040 -0.2552 -0.7401
   32BO4     B1 3545   1.542   1.700   1.151  0.1708 -0.4623 -0.0042
   32BO4     O3 3546   1.517   1.792   1.069  0.0180  0.3854  0.3047
   32BO4     O4 3547   1.474   1.601   1.143 -0.8407 -0.1015  0.7362
   32BO4     O5 3548   1.554   1.726   1.276 -0.3075 -0.4359 -0.4703
   32BO4     O6 3549   1.452   1.387   1.367  0.0690 -0.1677 -0.2585
   32BO4     B2 3550   1.523   1.451   1.448 -0.1914  0.2904  0.4612
   32BO4     O7 3551   1.431   1.457   1.535 -0.3747 -0.8051  0.3252
   32BO4     O8 3552   1.592   1.362   1.517 -0.1175 -0.4672 -0.7260
   32BO4     O9 3553   1.576   1.567   1.414 -0.1980  0.0459 -0.4457
   32BO4    O10 3554   1.935   1.438   1.431 -0.1961  0.6668  0.7474
   32BO4     B3 3555   1.905   1.556   1.476 -1.4371  0.3834  0.0660
   32BO4    O11 3556   1.867   1.555   1.591 -0.4889 -1.1421  0.3142
   32BO4    O12 3557   2.026   1.607   1.477 -0.3786  0.5981  0.9358
   32BO4    O13 3558   1.841   1.624   1.392  0.0235  0.1082 -0.1390
   32BO4    O14 3559   2.052   1.729   1.741  0.5762 -0.7058 -0.2080
   32BO4    O15 3560   2.103   1.899   1.660 -0.2094 -0.7787 -1.3043
   32BO4     H2 3561   1.397   1.969   1.009  1.2098 -2.6551  0.9438
   32BO4     H3 3562   1.403   2.074   1.147  0.5162  0.5719  2.5253
   32BO4     H4 3563   1.593   1.902   1.216 -1.2591 -0.4096 -0.9703
   32BO4     H5 3564   1.319   1.769   1.150 -0.5260 -2.1206  0.6848
   32BO4     H6 3565   1.307   1.908   1.236  0.2794 -3.0428 -0.9055
   32BO4     H7 3566   1.438   1.834   1.406 -0.3005 -1.5250  1.5866
   32BO4     H8 3567   1.366   1.542   1.298 -2.8710 -0.3214  2.9031
   32BO4     H9 3568   1.247   1.641   1.370 -1.1368 -0.3303  3.7131
   32BO4    H10 3569   1.297   1.603   1.571  4.7197  4.2621 -0.0145
   32BO4    H11 3570   1.460   1.775   1.589  3.9986  1.9949 -1.0006
   32BO4    H12 3571   1.492   1.641   1.692 -1.3796 -0.0749  0.5546
   32BO4    H13 3572   1.661   1.568   1.613  0.8815  3.3025  1.1872
   32BO4    H14 3573   1.684   1.810   1.590 -1.4450 -0.6040 -2.4404
   32BO4    H15 3574   1.659   1.824   1.418 -0.8330 -1.2924 -1.9228
   32BO4    H16 3575   1.867   1.722   1.589 -2.9746 -0.7564  1.9008
   32BO4    H17 3576   1.912   1.901   1.478 -1.8752  2.5078  0.7685
   32BO4    H18 3577   1.855   1.831   1.316  0.6535 -3.8357  0.5821
   32BO4    H19 3578   2.034   1.688   1.298 -2.1631 -0.0959  3.0390
   32BO4    H20 3579   2.209   1.806   1.354  1.8886 -1.8148 -3.6285
   32BO4    H21 3580   2.220   1.723   1.493 -1.3979 -2.7282  0.3629
   32BO4    H22 3581   2.105   1.990   1.463  0.8123  1.6686 -0.8525
   32BO4    H23 3582   2.278   2.060   1.584 -0.5077  2.2638  0.5524
   32BO4    H24 3583   2.333   1.967   1.464  0.3166 -0.7034  0.0643
   32BO4    H25 3584   2.387   1.919   1.748 -1.3999 -1.5480  0.0622
   32BO4    H26 3585   2.571   1.835   1.657  1.4617  1.5675  3.3509
   32BO4    H27 3586   2.510   1.849   1.511  3.1941 -0.9869  2.5995
   32BO4    H28 3587   2.402   1.597   1.561  3.6744 -0.1973  1.9861
   32BO4    H29 3588   2.535   1.593   1.676  1.9875 -2.8293  1.3053
   32BO4    H30 3589   2.554   1.620   1.500  2.3015 -1.5807  0.0900
   32BO4    H31 3590   2.026   1.688   1.942  2.4605 -1.9949  0.3037
   32BO4    H32 3591   2.132   1.829   2.110  2.2790 -3.2713 -2.4571
   32BO4    H33 3592   2.299   1.769   2.065 -3.9470  0.4786  1.6829
   32BO4    H34 3593   2.218   1.529   1.918  1.1307 -0.2541 -0.9518
   32BO4    H35 3594   2.300   1.647   1.821  2.3994  0.4688 -1.9075
   32BO4    H36 3595   2.173   1.586   1.655 -0.9788 -0.4474 -0.2068
   32BO4    H37 3596   1.930   1.542   1.833  1.0005 -2.3083 -0.4915
   32BO4    H38 3597   2.043   1.423   1.813  0.9738 -0.0507 -0.8087
   32BO4    H39 3598   2.046   1.448   1.586 -2.5269  4.5260 -0.4383
   32BO4    H40 3599   1.894   1.264   1.633  2.2724  2.9104 -3.2749
   32BO4    H41 3600   1.773   1.390   1.689  2.4579 -1.3769  0.4594
   32BO4    H42 3601   1.763   1.478   1.441 -0.0020  0.4362 -0.6728
   32BO4    H43 3602   1.856   1.190   1.410 -2.5451 -1.2181  0.4380
   32BO4    H44 3603   1.805   1.314   1.302 -1.1198  0.6413 -2.6700
   32BO4    H45 3604   1.646   1.167   1.518 -3.4016 -3.7479 -1.1831
   32BO4    H46 3605   1.471   1.201   1.347  0.7489  1.9488 -1.9367
   32BO4    H47 3606   1.607   1.155   1.253  2.5555  1.0529 -2.9775
   32BO4    H48 3607   1.632   1.414   1.304  2.3778 -0.4540  1.3179
   32BO4    H49 3608   1.381   1.402   1.135 -1.8154 -2.5433  1.1182
   32BO4    H50 3609   1.515   1.299   1.074 -0.8584 -1.1591 -1.9247
   32BO4    H51 3610   1.659   1.506   1.153 -0.6595 -2.0403 -3.6844
   32BO4    H52 3611   1.469   1.567   0.938 -0.7990 -0.7899  1.8369
   32BO4    H53 3612   1.616   1.464   0.899  0.1552 -0.2168  2.5432
   32BO4    H54 3613   1.620   1.739   0.941  3.8095 -1.4518  1.1135
   32BO4    H55 3614   1.851   1.725   1.021 -1.4175  2.4006  1.0106
   32BO4    H56 3615   1.818   1.643   0.864 -2.9401  0.5889 -0.8976
   32BO4    H57 3616   1.834   1.531   1.005  2.5561 -3.8823  2.8162
   33BO4      H 3617   3.091   1.468   2.356  1.1847  5.9018  2.8072
   33BO4      C 3618   3.144   1.408   2.277  0.2250 -0.3635  0.6028
   33BO4     C1 3619   3.074   1.280   2.234 -0.0167 -0.1367  0.7340
   33BO4     C2 3620   3.059   1.177   2.344 -0.1237 -1.0973 -0.4981
   33BO4     C3 3621   2.912   1.165   2.359 -0.1124  0.3445 -0.6760
   33BO4     C4 3622   2.864   1.082   2.470 -0.8464  0.0149 -0.8247
   33BO4     C5 3623   2.902   1.141   2.608 -0.0766  1.2942  0.3700
   33BO4     C6 3624   2.804   1.077   2.708  1.5762 -0.4306  0.1812
   33BO4     C7 3625   2.708   1.188   2.749 -0.2804  0.1462 -1.1558
   33BO4     C8 3626   2.563   1.142   2.790 -0.0282 -0.2010  0.5741
   33BO4     C9 3627   2.545   1.221   2.912 -0.1219  1.6751  0.2596
   33BO4    C10 3628   2.418   1.290   2.898  0.8742 -1.3526 -0.0280
   33BO4    C11 3629   2.428   1.408   2.983 -0.2561  1.8725  0.8995
   33BO4    C12 3630   2.316   1.445   3.067  0.4917 -0.0500 -0.0335
   33BO4    C13 3631   2.220   1.345   3.130 -0.2293 -0.0072 -0.4142
   33BO4    C14 3632   2.103   1.407   3.196 -0.3836  0.2212  0.2023
   33BO4    C15 3633   2.110   1.387   3.337  0.3728 -0.2485 -0.3791
   33BO4    C16 3634   2.020   1.468   3.434  0.0661 -0.1285  0.7697
   33BO4    C17 3635   1.878   1.397   3.479  0.4734 -0.5557  0.1994
   33BO4      O 3636   2.236   1.439   3.338 -0.5270  0.2286  1.0922
   33BO4      B 3637   2.310   1.340   3.324  0.1801 -1.3493  0.5125
   33BO4     O1 3638   2.302   1.255   3.407  0.5098 -0.4018  0.1280
   33BO4    C18 3639   2.372   1.309   3.515 -0.4959  0.3438  0.4667
   33BO4    C19 3640   2.290   1.274   3.641 -0.3746  0.6043  0.0040
   33BO4     H1 3641   2.231   1.188   3.606 -1.6954 -2.1213  2.7952
   33BO4    C20 3642   2.393   1.456   3.504  0.1461 -1.7789  0.8497
   33BO4    C21 3643   2.475   1.467   3.372  0.0107 -0.7271 -0.1578
   33BO4    C22 3644   2.620   1.445   3.361 -0.7017 -0.5263  0.5209
   33BO4    C23 3645   2.648   1.461   3.205 -0.5503 -0.2347 -0.3553
   33BO4    C24 3646   2.784   1.495   3.171 -0.4244  0.9138  0.1387
   33BO4    C25 3647   2.778   1.431   3.036  0.0276  0.7398 -0.1790
   33BO4    C26 3648   2.862   1.511   2.946  0.2739  0.8314 -0.2501
   33BO4    C27 3649   2.889   1.460   2.808  0.8160  0.7208 -0.5796
   33BO4    C28 3650   2.895   1.574   2.698  0.2203 -0.1351 -0.8802
   33BO4    C29 3651   2.784   1.551   2.606  0.0974 -0.4508 -0.9190
   33BO4    C30 3652   2.814   1.625   2.470 -0.2598 -0.3180 -0.6673
   33BO4    C31 3653   2.775   1.525   2.378 -0.3602  0.1465  0.5214
   33BO4    C32 3654   2.788   1.551   2.235 -1.3672  0.2007 -0.4212
   33BO4    C33 3655   2.742   1.422   2.188 -0.5757 -0.3623  1.2221
   33BO4    C34 3656   2.594   1.423   2.155 -0.1651  0.8413 -0.3912
   33BO4     O2 3657   2.738   1.341   2.298 -0.6145 -1.0975 -0.3407
   33BO4     B1 3658   2.862   1.356   2.298 -0.4788 -0.1771 -1.2337
   33BO4     O3 3659   2.934   1.299   2.209 -0.4682  0.1252  0.2084
   33BO4     O4 3660   2.902   1.455   2.367  0.8541  0.5083 -0.1182
   33BO4     O5 3661   2.860   1.286   2.407 -0.6877  0.4133 -0.3764
   33BO4     O6 3662   2.797   1.420   2.554  0.7678  0.5128  0.7354
   33BO4     B2 3663   2.794   1.333   2.654  0.5131  0.4586  0.4389
   33BO4     O7 3664   2.904   1.280   2.630 -0.5586  0.4118  0.8771
   33BO4     O8 3665   2.767   1.411   2.756 -0.3947 -0.5139 -0.7065
   33BO4     O9 3666   2.701   1.254   2.631  0.3768  0.2437 -0.3345
   33BO4    O10 3667   2.646   1.466   2.995 -0.0808  0.0917 -0.0816
   33BO4     B3 3668   2.611   1.353   3.032  0.6396  0.6904 -0.6240
   33BO4    O11 3669   2.660   1.330   3.144  0.7287 -0.1279  0.2786
   33BO4    O12 3670   2.488   1.332   3.066 -0.2630  0.4974 -0.5526
   33BO4    O13 3671   2.635   1.320   2.914  0.0793  0.1233  0.3003
   33BO4    O14 3672   2.435   1.355   3.297  0.2034  0.3649 -0.1350
   33BO4    O15 3673   2.290   1.270   3.220  0.4126  0.6954 -0.6149
   33BO4     H2 3674   3.236   1.375   2.314 -1.7309 -0.5368  0.6805
   33BO4     H3 3675   3.158   1.461   2.183  1.3147 -7.0319  0.9065
   33BO4     H4 3676   3.115   1.230   2.142 -1.2929 -0.9893  0.4958
   33BO4     H5 3677   3.114   1.204   2.437  0.4314 -1.1608 -2.0457
   33BO4     H6 3678   3.105   1.091   2.308  0.4053  0.5813  0.3012
   33BO4     H7 3679   2.851   1.140   2.274  2.6782  1.9666  0.5964
   33BO4     H8 3680   2.897   0.979   2.474  0.7308 -0.4003 -4.4589
   33BO4     H9 3681   2.759   1.073   2.464 -1.6760 -0.0418 -0.6350
   33BO4    H10 3682   3.001   1.102   2.620 -1.8738 -3.6834 -1.4808
   33BO4    H11 3683   2.743   1.003   2.659  0.9934 -3.5934 -1.4930
   33BO4    H12 3684   2.847   1.037   2.797 -2.7007  3.2022  2.2668
   33BO4    H13 3685   2.764   1.250   2.828  2.1425 -2.4572  2.6080
   33BO4    H14 3686   2.540   1.034   2.813  0.4644 -1.7507 -2.2411
   33BO4    H15 3687   2.505   1.175   2.705  4.8498  1.0107 -2.3127
   33BO4    H16 3688   2.570   1.160   3.001  2.7416 -1.3326  1.7095
   33BO4    H17 3689   2.333   1.222   2.919  0.0381  0.9402  0.6888
   33BO4    H18 3690   2.398   1.339   2.798  2.7351 -0.7455 -1.1574
   33BO4    H19 3691   2.473   1.489   2.950  1.9180  0.0571  2.5756
   33BO4    H20 3692   2.256   1.500   3.002  2.4638 -2.3602  1.4709
   33BO4    H21 3693   2.342   1.508   3.141 -2.9685 -0.2074  0.3598
   33BO4    H22 3694   2.178   1.286   3.052 -0.1753  3.8632 -0.4749
   33BO4    H23 3695   2.018   1.356   3.143 -0.3643 -2.0726  0.4476
   33BO4    H24 3696   2.115   1.514   3.169  3.7816 -1.9994  0.1384
   33BO4    H25 3697   2.108   1.282   3.366  2.4744 -1.0168 -2.7891
   33BO4    H26 3698   1.984   1.561   3.384  2.3280 -0.3002 -1.5092
   33BO4    H27 3699   2.074   1.502   3.520 -1.8562 -1.5912  2.9745
   33BO4    H28 3700   1.820   1.466   3.541  2.0074 -0.2109  0.3276
   33BO4    H29 3701   1.900   1.311   3.534 -3.5800  3.0256  1.6873
   33BO4    H30 3702   1.820   1.369   3.389  0.8804 -0.0816  2.7479
   33BO4    H31 3703   2.466   1.256   3.527  0.4101 -1.7083 -1.6375
   33BO4    H32 3704   2.225   1.359   3.669  2.9638  0.0206  0.8855
   33BO4    H33 3705   2.364   1.259   0.050 -1.3622 -1.6623  1.5690
   33BO4    H34 3706   2.458   1.481   3.585 -2.1712  0.3555  3.1042
   33BO4    H35 3707   2.305   1.513   3.521 -0.3006 -1.0988  1.1299
   33BO4    H36 3708   2.443   1.557   3.320 -0.9160 -1.7157 -1.0323
   33BO4    H37 3709   2.650   1.345   3.392  1.6089 -2.3974  1.0688
   33BO4    H38 3710   2.687   1.521   3.407  1.8932 -1.1054  1.0215
   33BO4    H39 3711   2.578   1.535   3.157  0.7652  2.9834 -0.8723
   33BO4    H40 3712   2.801   1.598   3.172 -0.4264  1.6543 -1.9434
   33BO4    H41 3713   2.848   1.434   3.239  1.3839 -1.1190 -0.1849
   33BO4    H42 3714   2.803   1.326   3.020 -3.6310 -0.6403 -2.6149
   33BO4    H43 3715   2.960   1.496   2.993 -2.7369  0.4046 -0.4645
   33BO4    H44 3716   2.826   1.624   2.958 -1.1017  1.2324 -0.1226
   33BO4    H45 3717   2.958   1.381   2.814  0.7185 -0.2256  2.2808
   33BO4    H46 3718   2.993   1.569   2.657  0.8505 -2.6260 -0.6178
   33BO4    H47 3719   2.885   1.675   2.734 -0.8342 -2.1750  0.2843
   33BO4    H48 3720   2.688   1.591   2.632  1.4536 -0.1128 -0.7614
   33BO4    H49 3721   2.918   1.659   2.460 -2.5393  0.0723  2.4131
   33BO4    H50 3722   2.751   1.713   2.458  2.4506  0.8145 -1.3733
   33BO4    H51 3723   2.679   1.480   2.394  0.0961  1.1161 -1.0596
   33BO4    H52 3724   2.884   1.596   2.211  0.0127 -0.0130  0.6028
   33BO4    H53 3725   2.712   1.625   2.213  2.5591 -0.7552 -2.4059
   33BO4    H54 3726   2.792   1.386   2.104  2.8329 -1.3424 -1.1412
   33BO4    H55 3727   2.566   1.479   2.068 -1.8797 -2.6805  3.4205
   33BO4    H56 3728   2.534   1.448   2.248 -1.8986 -2.1337  2.1232
   33BO4    H57 3729   2.568   1.324   2.122  1.0105 -1.5037  0.4519
   34BO4      H 3730   1.947   0.671   0.907 -0.6141 -0.1051  0.8086
   34BO4      C 3731   2.010   0.621   0.976  0.2249 -0.3757  0.6441
   34BO4     C1 3732   1.910   0.598   1.087 -0.7473  0.7882 -0.2561
   34BO4     C2 3733   1.970   0.495   1.180  0.0700  0.1707  0.7116
   34BO4     C3 3734   1.879   0.501   1.294  0.0554  0.1646 -0.2420
   34BO4     C4 3735   1.937   0.414   1.407 -0.0878  0.1041 -0.6626
   34BO4     C5 3736   1.871   0.437   1.544  0.2960 -0.2004 -0.2750
   34BO4     C6 3737   1.729   0.414   1.543  1.7392 -1.5878 -0.2291
   34BO4     C7 3738   1.708   0.443   1.679  0.6453  0.2484  1.1248
   34BO4     C8 3739   1.564   0.425   1.735  0.2270  0.2430  0.2745
   34BO4     C9 3740   1.540   0.472   1.879  0.6104  0.0489 -0.3056
   34BO4    C10 3741   1.450   0.583   1.869  0.7913  0.8673  0.7864
   34BO4    C11 3742   1.496   0.674   1.974  0.3739 -0.8039 -0.4743
   34BO4    C12 3743   1.388   0.737   2.046 -0.6134 -0.2359  0.5950
   34BO4    C13 3744   1.431   0.843   2.148 -0.2868  0.1680  0.0736
   34BO4    C14 3745   1.561   0.919   2.126  0.3204  1.0995 -0.6040
   34BO4    C15 3746   1.582   0.991   2.248 -1.2905 -1.0585 -0.2486
   34BO4    C16 3747   1.702   1.094   2.237  0.6203  0.6207  0.1585
   34BO4    C17 3748   1.687   1.213   2.155 -0.1986 -0.7252  0.4835
   34BO4      O 3749   1.616   0.876   2.323 -0.3518 -0.0157 -0.5918
   34BO4      B 3750   1.520   0.789   2.339  0.2849 -0.1051 -0.9195
   34BO4     O1 3751   1.474   0.808   2.462 -0.3125 -0.5877  0.2777
   34BO4    C18 3752   1.574   0.785   2.556 -0.6034  1.6157 -0.5443
   34BO4    C19 3753   1.640   0.921   2.575  0.2704 -0.0569  0.2292
   34BO4     H1 3754   1.710   0.940   2.497  0.8086  0.4182 -0.4525
   34BO4    C20 3755   1.650   0.668   2.518  0.5405  0.0876  0.0392
   34BO4    C21 3756   1.685   0.665   2.370 -0.5035  0.8254 -0.2838
   34BO4    C22 3757   1.743   0.545   2.307 -0.1701  0.8971  0.6443
   34BO4    C23 3758   1.743   0.588   2.160  1.3410 -0.2503  0.3758
   34BO4    C24 3759   1.876   0.607   2.115 -0.5309  1.5227  0.3008
   34BO4    C25 3760   1.859   0.628   1.981  0.2556 -0.5788 -0.9041
   34BO4    C26 3761   1.918   0.758   1.928 -0.6875  0.7417 -0.1130
   34BO4    C27 3762   1.932   0.758   1.777  0.4747 -0.3984 -0.1823
   34BO4    C28 3763   1.849   0.872   1.709  0.2517  0.3521  0.4288
   34BO4    C29 3764   1.779   0.808   1.606  0.3985 -0.0752  1.1336
   34BO4    C30 3765   1.761   0.887   1.483  0.6093  0.5331  0.0667
   34BO4    C31 3766   1.747   0.783   1.377 -0.0205 -0.7859  0.3870
   34BO4    C32 3767   1.643   0.828   1.286 -0.1695  0.0380  0.8009
   34BO4    C33 3768   1.659   0.732   1.180  0.3388 -0.4753  1.6521
   34BO4    C34 3769   1.538   0.644   1.179 -0.1061 -0.4882 -0.2035
   34BO4     O2 3770   1.740   0.643   1.236  0.2822  0.1019 -0.2739
   34BO4     B1 3771   1.849   0.693   1.249  0.7126  0.3375 -0.8172
   34BO4     O3 3772   1.913   0.729   1.143 -0.0102  0.0623  0.1015
   34BO4     O4 3773   1.845   0.809   1.293 -0.5657  0.2945 -0.3659
   34BO4     O5 3774   1.922   0.632   1.335 -0.0950  0.4101  0.6593
   34BO4     O6 3775   1.864   0.715   1.568 -0.0994  0.5390  0.5845
   34BO4     B2 3776   1.837   0.613   1.640 -0.5270  0.2706  0.4049
   34BO4     O7 3777   1.934   0.536   1.599  0.4506  0.3584  0.2941
   34BO4     O8 3778   1.847   0.659   1.760  0.6470 -0.0861 -0.5541
   34BO4     O9 3779   1.714   0.578   1.646 -0.1353 -0.1547 -0.7092
   34BO4    O10 3780   1.719   0.673   1.982 -0.3176 -0.8630  0.0594
   34BO4     B3 3781   1.655   0.568   2.003 -0.0998 -0.0201 -0.6711
   34BO4    O11 3782   1.720   0.488   2.073 -0.6965 -0.1283 -0.1963
   34BO4    O12 3783   1.536   0.582   2.056  0.6126 -0.7935  0.5907
   34BO4    O13 3784   1.647   0.543   1.879 -0.2357  0.2908  0.2725
   34BO4    O14 3785   1.566   0.669   2.313  0.3981  0.6716 -0.1311
   34BO4    O15 3786   1.408   0.794   2.276 -0.4267  0.1400  0.5921
   34BO4     H2 3787   2.078   0.696   1.012 -1.0661 -0.3687 -2.4111
   34BO4     H3 3788   2.054   0.532   0.935  0.1471 -0.4282 -1.5660
   34BO4     H4 3789   1.820   0.547   1.055  0.9817 -1.2594 -1.1781
   34BO4     H5 3790   2.075   0.523   1.201 -0.6328 -0.0501 -3.0773
   34BO4     H6 3791   1.970   0.403   1.123 -1.5939  3.0653 -3.4341
   34BO4     H7 3792   1.779   0.473   1.284 -0.7509 -1.7145 -2.8372
   34BO4     H8 3793   2.045   0.435   1.406 -1.5164 -0.4338 -2.1904
   34BO4     H9 3794   1.938   0.312   1.382  1.7994  0.1327  1.2116
   34BO4    H10 3795   1.916   0.351   1.595  0.4221 -4.2168 -3.5871
   34BO4    H11 3796   1.674   0.485   1.484 -3.7336  1.1089  1.0485
   34BO4    H12 3797   1.691   0.305   1.523 -2.7019 -4.6044  0.7905
   34BO4    H13 3798   1.788   0.394   1.749  0.9918 -0.3397  3.1089
   34BO4    H14 3799   1.546   0.319   1.746 -2.3600 -1.0871  4.3293
   34BO4    H15 3800   1.492   0.468   1.659 -1.9329  4.7455 -0.7777
   34BO4    H16 3801   1.527   0.402   1.961  4.9368  0.8614  0.4270
   34BO4    H17 3802   1.353   0.552   1.894  1.6798 -0.8779  2.1215
   34BO4    H18 3803   1.456   0.642   1.781 -0.2150 -3.8328  1.4360
   34BO4    H19 3804   1.569   0.743   1.932 -1.3280 -0.0936  1.7444
   34BO4    H20 3805   1.334   0.665   2.097 -0.9562  1.4724 -3.1882
   34BO4    H21 3806   1.327   0.776   1.964 -0.9136  3.1280 -4.2468
   34BO4    H22 3807   1.362   0.933   2.134  0.3008  1.3354 -0.9653
   34BO4    H23 3808   1.562   0.985   2.045 -0.4292  1.5397  0.6789
   34BO4    H24 3809   1.640   0.849   2.112  0.0472 -1.5912  0.9217
   34BO4    H25 3810   1.491   1.039   2.279  4.6680 -2.1020  0.0670
   34BO4    H26 3811   1.794   1.045   2.212 -1.2351  0.7722  0.9184
   34BO4    H27 3812   1.739   1.131   2.331  1.1886  2.3564  1.9211
   34BO4    H28 3813   1.781   1.270   2.150  3.2705  2.3533  2.0266
   34BO4    H29 3814   1.610   1.274   2.199  3.3723 -2.9397 -2.4940
   34BO4    H30 3815   1.678   1.187   2.050  1.7031  2.1766  1.3613
   34BO4    H31 3816   1.518   0.763   2.653 -0.7932 -2.3672  0.0524
   34BO4    H32 3817   1.664   0.950   2.677 -0.4431  1.5172 -2.5136
   34BO4    H33 3818   1.559   0.989   2.551 -1.7752  1.6458  0.7464
   34BO4    H34 3819   1.603   0.581   2.540  2.4643  3.0064 -0.0937
   34BO4    H35 3820   1.747   0.661   2.575  2.9403  1.3160 -2.4629
   34BO4    H36 3821   1.749   0.747   2.344 -0.9256 -2.8013  1.4497
   34BO4    H37 3822   1.686   0.453   2.312  1.6739 -1.0026  1.8321
   34BO4    H38 3823   1.841   0.534   2.346 -1.1137 -4.2373  2.8131
   34BO4    H39 3824   1.671   0.660   2.149 -2.2747 -2.9787  3.2074
   34BO4    H40 3825   1.927   0.684   2.163 -0.4804  0.7518  1.7630
   34BO4    H41 3826   1.951   0.529   2.136 -2.7973  3.4804 -0.1417
   34BO4    H42 3827   1.883   0.535   1.923 -1.9068 -3.2084 -1.3114
   34BO4    H43 3828   2.026   0.766   1.968  3.0661 -0.6681 -2.2908
   34BO4    H44 3829   1.846   0.826   1.967 -2.2980 -0.7074 -0.1948
   34BO4    H45 3830   2.032   0.760   1.742 -0.7476 -1.1590  0.5113
   34BO4    H46 3831   1.909   0.951   1.657 -2.7777 -0.6841  1.7813
   34BO4    H47 3832   1.776   0.919   1.773  0.7776  1.7975  1.4114
   34BO4    H48 3833   1.681   0.772   1.633  1.4753  2.9433 -0.2825
   34BO4    H49 3834   1.848   0.952   1.446  1.2232 -0.6678 -1.6344
   34BO4    H50 3835   1.674   0.955   1.484 -0.4736 -2.6996  1.7837
   34BO4    H51 3836   1.717   0.685   1.422  1.1025 -0.3842  5.7927
   34BO4    H52 3837   1.659   0.929   1.241 -1.5982  0.0593 -1.4121
   34BO4    H53 3838   1.552   0.826   1.334  0.7838  0.0437 -0.6762
   34BO4    H54 3839   1.676   0.778   1.078  0.6416  4.7435 -3.2423
   34BO4    H55 3840   1.562   0.561   1.106  0.9216 -2.0894  0.3964
   34BO4    H56 3841   1.446   0.695   1.145 -3.6577 -4.9852  0.7886
   34BO4    H57 3842   1.518   0.607   1.280  0.6243 -1.0258 -2.6070
   35BO4      H 3843   3.150   2.183   2.587 -0.6197 -1.3325 -0.3840
   35BO4      C 3844   3.209   2.204   2.497  0.1174  0.0877  0.5738
   35BO4     C1 3845   3.117   2.249   2.387 -0.7154  1.1457  0.0884
   35BO4     C2 3846   3.024   2.143   2.345  0.7285 -0.8884 -0.3651
   35BO4     C3 3847   2.923   2.221   2.294  0.5394  0.7106 -0.1285
   35BO4     C4 3848   2.810   2.175   2.207  0.1513 -0.4529  0.1603
   35BO4     C5 3849   2.709   2.080   2.270 -0.5460 -0.1018 -0.1850
   35BO4     C6 3850   2.627   1.998   2.195 -0.2036 -0.8622  0.1635
   35BO4     C7 3851   2.521   2.083   2.151 -0.4741 -0.8404  0.1971
   35BO4     C8 3852   2.481   2.057   2.014  0.3722  1.6479  0.4367
   35BO4     C9 3853   2.331   2.081   1.993  0.0197 -0.0838  0.5246
   35BO4    C10 3854   2.295   2.189   1.899 -0.2231 -0.0862 -0.5554
   35BO4    C11 3855   2.160   2.225   1.943 -0.1358 -1.0207  0.5643
   35BO4    C12 3856   2.061   2.258   1.848  0.4204 -0.7990 -0.1343
   35BO4    C13 3857   2.029   2.169   1.744  0.1229  0.1498 -0.5529
   35BO4    C14 3858   1.907   2.207   1.664 -0.4737  0.2100 -0.6610
   35BO4    C15 3859   1.782   2.137   1.701  1.1426 -0.0451  0.6063
   35BO4    C16 3860   1.640   2.222   1.677 -0.9975  1.0532  0.1375
   35BO4    C17 3861   1.618   2.248   1.529 -0.7033 -0.8823  0.0840
   35BO4      O 3862   1.818   2.141   1.834  0.7665 -0.2175 -0.9030
   35BO4      B 3863   1.897   2.047   1.863  0.3704 -0.1895 -0.1483
   35BO4     O1 3864   1.849   1.934   1.826 -0.6598  0.4773  0.6856
   35BO4    C18 3865   1.785   1.861   1.927 -0.3448  0.3493 -0.6586
   35BO4    C19 3866   1.690   1.768   1.868 -0.7156  1.5634  0.0808
   35BO4     H1 3867   1.601   1.826   1.833 -5.3222 -0.6594 -2.9249
   35BO4    C20 3868   1.720   1.954   2.018 -0.5553 -0.6412 -0.5256
   35BO4    C21 3869   1.834   2.039   2.059  0.6669 -0.3939 -0.0597
   35BO4    C22 3870   1.905   2.009   2.191  1.0157  0.3108  0.7747
   35BO4    C23 3871   2.022   2.105   2.198  0.7354  0.5788 -1.0589
   35BO4    C24 3872   2.057   2.149   2.323  0.8061 -0.6728 -0.0647
   35BO4    C25 3873   2.197   2.182   2.305 -0.2587 -0.3899 -0.7437
   35BO4    C26 3874   2.237   2.294   2.394  0.1415  0.0985  0.5905
   35BO4    C27 3875   2.389   2.289   2.409  0.0448  0.5948  0.2832
   35BO4    C28 3876   2.438   2.427   2.418 -0.5083  0.1334  0.0820
   35BO4    C29 3877   2.561   2.448   2.333 -0.3931  1.1788 -0.4612
   35BO4    C30 3878   2.660   2.535   2.399  0.8560 -0.4411 -0.6589
   35BO4    C31 3879   2.792   2.490   2.358  1.4256  0.4521  0.0918
   35BO4    C32 3880   2.871   2.612   2.349 -0.9273  0.8837  0.6874
   35BO4    C33 3881   2.996   2.569   2.381 -0.4043  0.0376 -0.5056
   35BO4    C34 3882   3.060   2.529   2.257  0.2636 -0.0256 -0.3307
   35BO4     O2 3883   2.976   2.464   2.476 -0.1866 -0.5039  0.1332
   35BO4     B1 3884   2.951   2.387   2.377 -0.9413 -0.5036  0.6980
   35BO4     O3 3885   3.039   2.333   2.461  0.8274  0.1732  0.1079
   35BO4     O4 3886   2.847   2.411   2.448  0.7595  0.3867  0.3041
   35BO4     O5 3887   2.880   2.283   2.399 -0.2877  0.3983  0.7147
   35BO4     O6 3888   2.633   2.338   2.319  0.0283 -0.9856 -0.1601
   35BO4     B2 3889   2.570   2.231   2.280 -0.1874 -0.2319 -0.2557
   35BO4     O7 3890   2.635   2.153   2.361  0.7233 -0.1421 -0.1280
   35BO4     O8 3891   2.437   2.246   2.283 -0.1870 -0.0149 -0.0420
   35BO4     O9 3892   2.587   2.200   2.152  0.1517  0.0063 -0.6387
   35BO4    O10 3893   2.197   2.232   2.180  0.4871  0.7423 -0.4399
   35BO4     B3 3894   2.178   2.117   2.126 -0.1950  0.6547 -0.4895
   35BO4    O11 3895   2.137   2.018   2.200  0.2807 -0.5370 -0.3447
   35BO4    O12 3896   2.130   2.103   2.003  0.6956  0.1635 -0.9038
   35BO4    O13 3897   2.297   2.134   2.107 -0.4145  0.2005  0.6089
   35BO4    O14 3898   1.942   2.023   1.979  0.4431 -0.3859 -0.7404
   35BO4    O15 3899   2.000   2.039   1.795  0.0126  0.8463 -0.0837
   35BO4     H2 3900   3.278   2.115   2.468  0.7713 -3.0779 -2.6087
   35BO4     H3 3901   3.276   2.292   2.538  4.2205 -0.6766  1.9944
   35BO4     H4 3902   3.168   2.313   2.321 -1.7223  0.1973  0.6383
   35BO4     H5 3903   2.993   2.078   2.427  3.8986 -1.1460  0.6965
   35BO4     H6 3904   3.070   2.081   2.270 -2.8623 -2.3926 -1.4587
   35BO4     H7 3905   2.968   2.293   2.222 -0.0156  2.4466  4.0567
   35BO4     H8 3906   2.851   2.133   2.112 -1.1204 -0.5470 -0.3532
   35BO4     H9 3907   2.759   2.266   2.180  0.5444  0.6726 -1.8677
   35BO4    H10 3908   2.772   2.009   2.325  1.8093 -4.5549  2.3965
   35BO4    H11 3909   2.681   1.942   2.118  1.2352  0.3198 -1.2439
   35BO4    H12 3910   2.570   1.921   2.266 -0.5075 -2.3595  2.9428
   35BO4    H13 3911   2.448   2.064   2.229 -0.4644  2.1565 -1.1432
   35BO4    H14 3912   2.489   1.950   1.987  2.1192  0.0242 -0.0953
   35BO4    H15 3913   2.536   2.122   1.940  0.1028  2.8738  2.3225
   35BO4    H16 3914   2.278   1.989   1.990  0.4214  1.2230  1.6581
   35BO4    H17 3915   2.290   2.145   1.797  1.5898 -6.8889  1.6047
   35BO4    H18 3916   2.366   2.268   1.892 -1.8575 -2.3603 -2.0759
   35BO4    H19 3917   2.177   2.317   2.006  0.4910 -2.1689  3.1744
   35BO4    H20 3918   2.071   2.350   1.797  2.4740  2.6929 -1.4509
   35BO4    H21 3919   1.977   2.269   1.905 -2.4410  3.2594 -2.9827
   35BO4    H22 3920   2.117   2.159   1.689 -0.4614  2.6193  2.7497
   35BO4    H23 3921   1.925   2.202   1.560  0.9525 -1.0805  2.7871
   35BO4    H24 3922   1.899   2.319   1.666 -2.2568  3.6273  0.0170
   35BO4    H25 3923   1.781   2.026   1.661  0.2885 -2.3436 -3.7169
   35BO4    H26 3924   1.642   2.310   1.747  0.4051 -4.2734  1.0574
   35BO4    H27 3925   1.557   2.161   1.711  2.8974 -5.4248 -2.3452
   35BO4    H28 3926   1.715   2.258   1.472 -3.8885 -1.6144 -1.6783
   35BO4    H29 3927   1.564   2.340   1.496  1.4971 -0.2271  0.7817
   35BO4    H30 3928   1.567   2.162   1.473  0.0050 -2.5668 -1.2274
   35BO4    H31 3929   1.859   1.796   1.979 -1.6952  0.6812  1.8150
   35BO4    H32 3930   1.659   1.698   1.947 -2.5628  0.0458 -0.9972
   35BO4    H33 3931   1.755   1.715   1.801 -1.8247 -1.1626  3.0198
   35BO4    H34 3932   1.668   1.893   2.092 -3.0434  3.0213 -0.4211
   35BO4    H35 3933   1.653   2.017   1.961 -3.5694 -0.1802  1.3128
   35BO4    H36 3934   1.809   2.141   2.043  1.9194 -1.3475 -2.3032
   35BO4    H37 3935   1.930   1.903   2.191  1.3499  0.1427  1.8044
   35BO4    H38 3936   1.828   2.049   2.261  1.7107 -1.1708 -1.0018
   35BO4    H39 3937   2.017   2.190   2.134 -2.8327 -1.4304 -0.0721
   35BO4    H40 3938   1.997   2.246   2.327  0.8833  2.7508 -2.9838
   35BO4    H41 3939   2.025   2.086   2.401  2.3164 -3.8079 -0.9807
   35BO4    H42 3940   2.262   2.095   2.313  2.6478  0.3874  1.7206
   35BO4    H43 3941   2.193   2.271   2.496 -1.4074 -2.1901  2.8666
   35BO4    H44 3942   2.175   2.375   2.349 -0.6061  0.7353  4.7250
   35BO4    H45 3943   2.412   2.229   2.495 -2.1307 -0.3358 -0.4734
   35BO4    H46 3944   2.436   2.457   2.529 -0.4841  2.9468  4.2504
   35BO4    H47 3945   2.368   2.487   2.362  0.3080 -2.0048 -1.3837
   35BO4    H48 3946   2.546   2.490   2.233  2.0102 -0.6567 -0.3843
   35BO4    H49 3947   2.662   2.533   2.508 -0.2744  1.5921  4.8553
   35BO4    H50 3948   2.637   2.633   2.377  4.7024 -0.0229  0.8323
   35BO4    H51 3949   2.814   2.435   2.263  2.6715  0.0106  1.6841
   35BO4    H52 3950   2.838   2.681   2.427 -0.0239 -3.9137  1.0335
   35BO4    H53 3951   2.862   2.657   2.247 -1.2257 -0.0532  0.6116
   35BO4    H54 3952   3.051   2.643   2.430  0.6476 -0.6387 -1.1492
   35BO4    H55 3953   3.161   2.518   2.256 -1.7621  1.9401 -1.2810
   35BO4    H56 3954   3.063   2.630   2.195  0.1193  0.3407 -3.4111
   35BO4    H57 3955   3.024   2.469   2.183  1.4147  0.1188  0.3237
   36BO4      H 3956   0.709   1.137   3.455  1.3576 -0.4872 -0.6848
   36BO4      C 3957   0.685   1.177   3.561  0.1659  0.6039 -1.1661
   36BO4     C1 3958   0.611   1.304   3.549  0.8488 -0.0944  0.2216
   36BO4     C2 3959   0.474   1.283   3.505  1.2610  0.1658  0.5058
   36BO4     C3 3960   0.433   1.424   3.483 -0.3060  1.1302  0.4623
   36BO4     C4 3961   0.289   1.438   3.451 -0.3061 -0.5597  0.1029
   36BO4     C5 3962   0.183   1.391   3.553 -0.8128 -0.0969 -0.0490
   36BO4     C6 3963   0.046   1.416   3.510  0.2537 -0.3475 -0.2653
   36BO4     C7 3964   0.017   1.558   3.533  0.0524 -0.7299  0.5159
   36BO4     C8 3965   3.589   1.626   3.443 -0.2685 -0.2499 -0.2694
   36BO4     C9 3966   3.477   1.681   3.525  0.0937  0.4837  0.5040
   36BO4    C10 3967   3.401   1.785   3.453  0.3416 -0.5030 -0.0935
   36BO4    C11 3968   3.441   1.917   3.489  0.2468 -1.2719 -0.1728
   36BO4    C12 3969   3.342   2.019   3.472  0.3459 -0.5183  0.6498
   36BO4    C13 3970   3.247   2.003   3.360 -0.5462  0.1772 -0.3720
   36BO4    C14 3971   3.146   2.107   3.338  0.4273  0.2064  0.5105
   36BO4    C15 3972   3.022   2.095   3.425 -0.6014 -0.6208  0.2519
   36BO4    C16 3973   2.942   2.226   3.467 -0.8716  0.4971  0.4452
   36BO4    C17 3974   2.890   2.204   3.610 -0.2447 -0.1397 -0.0514
   36BO4      O 3975   3.064   2.023   3.526 -0.5363 -0.7677  0.2095
   36BO4      B 3976   3.115   1.910   3.492 -0.2136  0.0049  0.3626
   36BO4     O1 3977   3.019   1.827   3.452  0.0757  0.3773  0.3900
   36BO4    C18 3978   3.020   1.734   3.553  0.3580  0.7424 -0.4048
   36BO4    C19 3979   2.910   1.648   3.517  0.4882  0.3504  0.2729
   36BO4     H1 3980   2.843   1.708   3.464 -2.0818  0.5021  1.8849
   36BO4    C20 3981   2.979   1.809   0.001  0.3098 -0.2308 -0.8717
   36BO4    C21 3982   3.111   1.868   0.027 -0.4856  0.2477 -0.1191
   36BO4    C22 3983   3.188   1.785   0.129 -0.6857 -0.0668  0.0805
   36BO4    C23 3984   3.331   1.824   0.110 -0.7834 -0.5965  1.0089
   36BO4    C24 3985   3.418   1.770   0.216 -0.0164 -0.0040 -0.9750
   36BO4    C25 3986   3.538   1.716   0.141  0.2188 -0.4275  0.5982
   36BO4    C26 3987   3.666   1.706   0.224  0.3013  0.7011 -0.1286
   36BO4    C27 3988   0.096   1.618   0.161  0.3604  0.4010 -0.0687
   36BO4    C28 3989   0.229   1.633   0.217  1.1533  0.4265  0.2085
   36BO4    C29 3990   0.298   1.700   0.108  0.7362  0.3015  0.0119
   36BO4    C30 3991   0.443   1.701   0.153 -0.4601  0.8417 -0.4905
   36BO4    C31 3992   0.533   1.631   0.060 -0.1250 -0.2601  0.5154
   36BO4    C32 3993   0.676   1.639   0.098  0.4239 -0.3833 -0.1563
   36BO4    C33 3994   0.733   1.527   0.014  0.7164  0.0319 -0.0603
   36BO4    C34 3995   0.867   1.553   3.606 -0.4102  0.9674 -0.1332
   36BO4     O2 3996   0.646   1.545   3.590 -0.0388  0.0393 -0.5265
   36BO4     B1 3997   0.559   1.467   3.645 -0.3087  0.2852 -0.2960
   36BO4     O3 3998   0.591   1.352   0.005  0.1154 -0.0781 -0.3842
   36BO4     O4 3999   0.519   1.497   0.089 -0.2705 -0.2442 -0.3739
   36BO4     O5 4000   0.444   1.479   3.604  0.2076  0.3399  0.0186
   36BO4     O6 4001   0.294   1.623   3.659 -0.3766 -0.1424  1.2602
   36BO4     B2 4002   0.174   1.583   3.640  0.8037  0.8183  0.2480
   36BO4     O7 4003   0.193   1.466   3.669  0.0513  0.1532  0.1420
   36BO4     O8 4004   0.111   1.672   0.036  0.0607 -0.2855 -0.5256
   36BO4     O9 4005   0.140   1.619   3.527  0.3385 -0.3588 -0.5604
   36BO4    O10 4006   3.564   1.824   0.059 -0.0017 -0.0839  0.7235
   36BO4     B3 4007   3.467   1.813   3.651 -0.1584  0.0897 -0.5755
   36BO4    O11 4008   3.382   1.745   0.023 -0.3782 -0.0674  0.5501
   36BO4    O12 4009   3.456   1.931   3.625 -0.1219  0.5253  0.2901
   36BO4    O13 4010   3.563   1.762   3.583  0.7761  0.9790 -0.2698
   36BO4    O14 4011   3.183   1.859   3.586 -0.5673  0.3967  0.4487
   36BO4    O15 4012   3.165   1.896   3.375 -0.2961  0.0046  0.7466
   36BO4     H2 4013   0.769   1.205   3.628  1.1719  2.6543  0.2023
   36BO4     H3 4014   0.621   1.114   3.615 -0.9585 -1.0070  2.1948
   36BO4     H4 4015   0.659   1.375   3.482  3.8232  1.6444  1.4478
   36BO4     H5 4016   0.403   1.247   3.583  2.4971 -1.2336  1.6761
   36BO4     H6 4017   0.474   1.210   3.414  0.4672 -0.0930  1.2642
   36BO4     H7 4018   0.490   1.474   3.399  1.6109  1.5958 -0.4435
   36BO4     H8 4019   0.275   1.377   3.366 -1.4342  2.0497  0.3928
   36BO4     H9 4020   0.264   1.544   3.411  0.2732  2.7833 -4.3066
   36BO4    H10 4021   0.187   1.281   3.564  0.0611  2.0052 -4.4281
   36BO4    H11 4022   0.040   1.393   3.402  0.2606 -0.5717  2.3584
   36BO4    H12 4023   3.656   1.355   3.569  4.6170 -4.1934 -2.6161
   36BO4    H13 4024   3.655   1.561   3.632  2.8434 -3.8049  0.0231
   36BO4    H14 4025   3.539   1.558   3.384  1.8413  1.4205  0.7953
   36BO4    H15 4026   3.644   1.701   3.386 -0.6838 -2.2534  3.9365
   36BO4    H16 4027   3.418   1.607   3.581 -1.5952  1.2088  0.2807
   36BO4    H17 4028   3.297   1.761   3.474  0.5884 -0.7707 -2.4195
   36BO4    H18 4029   3.423   1.766   3.351 -2.1146 -2.9897 -1.3362
   36BO4    H19 4030   3.537   1.944   3.434  2.8683  2.8656 -0.3469
   36BO4    H20 4031   3.393   2.114   3.458  5.0133 -0.1687  1.8146
   36BO4    H21 4032   3.283   2.015   3.561 -1.4833  0.0689  0.0122
   36BO4    H22 4033   3.313   1.985   3.273  1.4955 -0.7974 -1.3558
   36BO4    H23 4034   3.105   2.115   3.237 -2.1684  3.8140  0.7328
   36BO4    H24 4035   3.193   2.199   3.357  1.5945  0.7341 -1.2229
   36BO4    H25 4036   2.950   2.023   3.379 -1.5104 -0.3825  3.2950
   36BO4    H26 4037   2.856   2.237   3.403 -0.5206  2.2323 -2.8291
   36BO4    H27 4038   3.007   2.314   3.460  1.1738 -2.9428 -0.9496
   36BO4    H28 4039   2.798   2.142   3.605  1.2994  2.4119 -2.5624
   36BO4    H29 4040   2.871   2.301   3.648 -1.0061 -0.7360 -0.4874
   36BO4    H30 4041   2.965   2.165   0.004 -2.0876 -1.9304  0.6636
   36BO4    H31 4042   3.113   1.682   3.562 -4.8695 -1.8088 -0.2928
   36BO4    H32 4043   2.873   1.580   3.591 -1.2218 -0.4225 -3.5642
   36BO4    H33 4044   2.947   1.579   3.443 -2.5757  1.3735  0.8282
   36BO4    H34 4045   2.944   1.746   0.085  4.9177  0.9557 -1.4849
   36BO4    H35 4046   2.907   1.886   3.637 -1.4849 -1.1818 -0.3227
   36BO4    H36 4047   3.109   1.971   0.056 -0.8257 -0.4950 -3.6163
   36BO4    H37 4048   3.188   1.682   0.097  0.1030 -0.0202 -1.3543
   36BO4    H38 4049   3.133   1.809   0.223  2.1118  1.9039 -2.3627
   36BO4    H39 4050   3.345   1.932   0.092 -0.8849 -2.5519  0.8642
   36BO4    H40 4051   3.448   1.845   0.286 -0.3154  1.8196  1.0138
   36BO4    H41 4052   3.384   1.686   0.269 -2.6652 -0.0682  0.3287
   36BO4    H42 4053   3.516   1.616   0.104  1.1609 -0.7735  0.2987
   36BO4    H43 4054   3.632   1.673   0.318 -1.4308  4.3187 -0.7674
   36BO4    H44 4055   0.026   1.806   0.238  0.7339  0.6807  2.2355
   36BO4    H45 4056   0.061   1.513   0.171  0.1319 -1.0784  1.7649
   36BO4    H46 4057   0.269   1.533   0.244  2.2553  2.2924  2.6756
   36BO4    H47 4058   0.213   1.698   0.303 -0.6769 -1.1789 -2.4491
   36BO4    H48 4059   0.267   1.794   0.084  3.0718  2.5655  0.4871
   36BO4    H49 4060   0.455   1.659   0.255 -2.3184  3.0567 -2.6128
   36BO4    H50 4061   0.478   1.799   0.159  1.2443 -0.3341 -0.0759
   36BO4    H51 4062   0.496   1.663   3.632 -1.1413  0.2198 -4.4035
   36BO4    H52 4063   0.691   1.622   0.210  1.6670 -2.4034  1.7869
   36BO4    H53 4064   0.714   1.736   0.073 -3.5414 -3.7813 -0.8250
   36BO4    H54 4065   0.736   1.426   0.061  0.0852 -0.3991  0.1066
   36BO4    H55 4066   0.863   1.566   3.498  1.9978  0.1356  1.2135
   36BO4    H56 4067   0.924   1.477   3.649 -0.6525  4.2222 -0.5383
   36BO4    H57 4068   0.922   1.653   3.647 -3.0407  0.0736 -0.1526
   37BO4      H 4069   0.218   3.103   1.449  2.7467  3.4314  2.7586
   37BO4      C 4070   0.195   3.007   1.390  0.2009 -0.5545 -0.1939
   37BO4     C1 4071   0.311   2.953   1.305  0.3238 -0.5568  0.1041
   37BO4     C2 4072   0.313   2.815   1.260 -0.5854  1.6213  0.7465
   37BO4     C3 4073   0.404   2.818   1.138 -1.2036 -0.1394 -1.4400
   37BO4     C4 4074   0.381   2.681   1.076  0.4700  0.5863 -0.7920
   37BO4     C5 4075   0.447   2.638   0.954 -0.8448  0.4685  0.2785
   37BO4     C6 4076   0.453   2.748   0.861  0.5871 -0.3425 -0.1661
   37BO4     C7 4077   0.429   2.678   0.736 -0.6490  0.3079  0.0293
   37BO4     C8 4078   0.436   2.781   0.627 -0.0224 -0.6265 -0.3652
   37BO4     C9 4079   0.446   2.715   0.495 -0.0807  0.3203  0.0968
   37BO4    C10 4080   0.466   2.805   0.384 -0.2316 -0.4689  0.1152
   37BO4    C11 4081   0.440   2.723   0.265  0.1656  0.2114 -1.1907
   37BO4    C12 4082   0.539   2.624   0.230 -0.7861  0.2087  0.5781
   37BO4    C13 4083   0.624   2.643   0.107 -0.2261 -0.6871  1.1261
   37BO4    C14 4084   0.569   2.607   3.649 -0.2261  0.2843 -0.0877
   37BO4    C15 4085   0.622   2.469   3.617 -0.1746 -0.2178 -0.1890
   37BO4    C16 4086   0.571   2.409   3.488 -0.0241  0.5558  0.1567
   37BO4    C17 4087   0.412   2.398   3.453  0.2263  1.0143  1.0538
   37BO4      O 4088   0.584   2.408   0.061  0.4079  0.5513  0.2743
   37BO4      B 4089   0.671   2.434   0.146 -1.1123 -0.1228 -0.6185
   37BO4     O1 4090   0.776   2.361   0.129  0.1029 -0.0587 -0.1491
   37BO4    C18 4091   0.747   2.239   0.187 -0.1338 -0.0153 -0.8607
   37BO4    C19 4092   0.832   2.150   0.108 -0.1167  0.5134  0.7122
   37BO4     H1 4093   0.941   2.158   0.116  1.4257  1.1977  2.7217
   37BO4    C20 4094   0.609   2.189   0.183  0.2709 -0.2906 -0.6745
   37BO4    C21 4095   0.529   2.306   0.235  0.8780 -0.3777  0.2117
   37BO4    C22 4096   0.448   2.275   0.350 -0.0117  0.5959  0.8709
   37BO4    C23 4097   0.355   2.398   0.370 -0.5969 -0.0708  0.5234
   37BO4    C24 4098   0.258   2.374   0.475  0.0963  0.5150 -0.3752
   37BO4    C25 4099   0.233   2.514   0.519 -0.7149 -0.3342  0.0831
   37BO4    C26 4100   0.109   2.567   0.587  0.4064 -0.4661  0.2726
   37BO4    C27 4101   0.082   2.530   0.731  0.4469  0.1810 -0.5970
   37BO4    C28 4102   0.005   2.630   0.811 -0.8002 -0.3959  0.4129
   37BO4    C29 4103   0.103   2.725   0.866  0.5650  0.4940 -0.2908
   37BO4    C30 4104   0.051   2.815   0.979  0.1791  0.7333  0.1374
   37BO4    C31 4105   0.156   2.927   0.992  0.2114  0.0147  0.1369
   37BO4    C32 4106   0.095   3.068   0.974 -0.7514 -0.3362  0.3102
   37BO4    C33 4107   0.186   3.146   1.058  0.2831 -0.0132  0.2174
   37BO4    C34 4108   0.205   3.282   0.987  0.6269 -0.1998  0.0276
   37BO4     O2 4109   0.295   3.077   1.025 -0.1837 -0.0231  0.9296
   37BO4     B1 4110   0.289   2.985   1.105  0.5948  0.1346 -0.0633
   37BO4     O3 4111   0.349   3.042   1.204 -0.3326 -0.7101  0.3399
   37BO4     O4 4112   0.182   2.944   1.121  0.0235  0.2217 -0.5991
   37BO4     O5 4113   0.377   2.914   1.056 -0.0809  0.2775 -0.2103
   37BO4     O6 4114   0.186   2.629   0.931 -0.0698  0.1124  0.4705
   37BO4     B2 4115   0.267   2.591   0.844 -0.4242  0.0013 -0.6706
   37BO4     O7 4116   0.372   2.540   0.897 -0.2005 -0.1920 -0.3164
   37BO4     O8 4117   0.201   2.489   0.812  1.2307  0.4565 -1.0341
   37BO4     O9 4118   0.289   2.653   0.739  0.0415 -0.3325  0.1988
   37BO4    O10 4119   0.230   2.560   0.391 -0.8522  0.8460  0.6570
   37BO4     B3 4120   0.346   2.595   0.399  1.1969 -1.2588 -0.4321
   37BO4    O11 4121   0.433   2.506   0.418 -0.9558  0.5547 -0.1478
   37BO4    O12 4122   0.327   2.651   0.292 -0.4958  0.3831  0.3496
   37BO4    O13 4123   0.316   2.703   0.471 -1.1416 -0.5853  0.3080
   37BO4    O14 4124   0.622   2.403   0.265 -0.1628  0.3450 -0.9548
   37BO4    O15 4125   0.725   2.553   0.139 -0.1453 -0.1435 -0.3438
   37BO4     H2 4126   0.112   3.029   1.319  0.3021  1.8952 -2.3278
   37BO4     H3 4127   0.171   2.943   1.468 -0.7203 -2.3921  3.2069
   37BO4     H4 4128   0.391   2.952   1.372 -5.6542 -0.1441 -2.5533
   37BO4     H5 4129   0.214   2.775   1.238 -2.9771  1.9144  0.8128
   37BO4     H6 4130   0.358   2.756   1.343  1.4226 -3.3119  0.2312
   37BO4     H7 4131   0.510   2.817   1.170  2.3268 -2.0176  0.7916
   37BO4     H8 4132   0.276   2.659   1.077  0.0018  0.7326 -1.6343
   37BO4     H9 4133   0.418   2.594   1.140 -0.8179 -2.0273 -1.5289
   37BO4    H10 4134   0.538   2.591   0.972 -2.0668  1.7138  0.5002
   37BO4    H11 4135   0.377   2.814   0.895  0.6894  0.0513  1.6035
   37BO4    H12 4136   0.550   2.799   0.869 -0.3205  1.5128  0.3755
   37BO4    H13 4137   0.490   2.590   0.714 -2.4505 -2.8680 -0.6928
   37BO4    H14 4138   0.522   2.849   0.638  0.0531 -2.0714 -1.2610
   37BO4    H15 4139   0.335   2.829   0.635 -0.7405  1.8680  1.3556
   37BO4    H16 4140   0.515   2.637   0.498 -1.3854 -2.2623  1.9216
   37BO4    H17 4141   0.566   2.841   0.345 -1.1960 -0.0960 -1.1446
   37BO4    H18 4142   0.396   2.890   0.388  3.3345 -0.7201 -0.6529
   37BO4    H19 4143   0.430   2.773   0.174  0.2634  0.5742 -1.6307
   37BO4    H20 4144   0.481   2.543   0.221 -4.5147 -2.3530  1.5303
   37BO4    H21 4145   0.606   2.611   0.312 -0.2564 -2.6073  5.6243
   37BO4    H22 4146   0.658   2.746   0.100 -4.5815 -0.3670  4.1206
   37BO4    H23 4147   0.589   2.683   3.580  1.9085 -2.7266  2.3943
   37BO4    H24 4148   0.468   2.608   3.671 -2.5188 -4.1321  1.6569
   37BO4    H25 4149   0.732   2.456   3.613  0.7569 -1.1432 -1.5270
   37BO4    H26 4150   0.609   2.301   3.495  0.0868  0.1561  4.9811
   37BO4    H27 4151   0.629   2.460   3.400  0.2033  0.6112  1.9260
   37BO4    H28 4152   0.376   2.499   3.472 -2.1242  0.4817  0.0436
   37BO4    H29 4153   0.363   2.331   3.525  1.0546  2.6601 -3.0353
   37BO4    H30 4154   0.387   2.369   3.353 -0.2858  0.5613 -1.2118
   37BO4    H31 4155   0.781   2.232   0.295 -1.3856  1.0512  2.0016
   37BO4    H32 4156   0.820   2.182   3.670 -1.0131 -0.0240  1.2426
   37BO4    H33 4157   0.812   2.045   0.114 -1.4758 -0.5442 -0.7215
   37BO4    H34 4158   0.610   2.098   0.239 -0.0307  4.0603  1.9285
   37BO4    H35 4159   0.575   2.164   0.082  0.6009  1.2858  0.4653
   37BO4    H36 4160   0.454   2.326   0.153 -2.2035  4.4945  2.7418
   37BO4    H37 4161   0.513   2.254   0.441  1.8146  2.0050  1.2028
   37BO4    H38 4162   0.392   2.186   0.325  1.2751 -2.3549 -0.4691
   37BO4    H39 4163   0.309   2.414   0.279 -4.1661  0.2053  0.8493
   37BO4    H40 4164   0.156   2.335   0.452  0.8454 -0.2618  0.0374
   37BO4    H41 4165   0.305   2.306   0.563  2.6372  3.1066  2.1373
   37BO4    H42 4166   0.311   2.549   0.575  2.2034  0.2464  0.9425
   37BO4    H43 4167   0.039   2.527   0.533  1.6059 -3.5574  1.0102
   37BO4    H44 4168   0.101   2.677   0.571 -3.0291 -1.0394  2.0430
   37BO4    H45 4169   0.016   2.446   0.726 -2.9464  0.0938  1.3373
   37BO4    H46 4170   3.635   2.584   0.900 -1.3588 -0.0107 -1.5160
   37BO4    H47 4171   3.603   2.672   0.752 -0.1018 -1.3750 -2.8686
   37BO4    H48 4172   0.161   2.781   0.792  2.0314  0.4372 -2.6308
   37BO4    H49 4173   0.030   2.753   1.065 -0.3012 -3.7286 -3.5749
   37BO4    H50 4174   3.619   2.846   0.955  2.1574  1.7993  2.6591
   37BO4    H51 4175   0.235   2.915   0.926  2.1836  0.9414  0.1374
   37BO4    H52 4176   3.660   3.080   1.002 -3.4353  0.3221 -4.6403
   37BO4    H53 4177   0.101   3.091   0.868 -2.6216  1.4089  0.0915
   37BO4    H54 4178   0.160   3.151   1.155 -1.4312  1.1313 -2.4913
   37BO4    H55 4179   0.119   3.353   0.992 -0.0903  1.1791  3.3499
   37BO4    H56 4180   0.222   3.251   0.881  1.6567 -0.4014  0.5032
   37BO4    H57 4181   0.291   3.342   1.015 -0.6829  2.4930  1.6560
   38BO4      H 4182   0.227   2.896   1.739 -2.3932  2.1647  0.3066
   38BO4      C 4183   0.291   2.825   1.792  0.5778  0.1083 -0.3290
   38BO4     C1 4184   0.254   2.679   1.786  0.1889 -0.0278 -0.2273
   38BO4     C2 4185   0.351   2.598   1.863  0.2806 -0.1985 -0.6094
   38BO4     C3 4186   0.279   2.474   1.907  1.0353 -1.3081 -0.6424
   38BO4     C4 4187   0.345   2.408   2.012  0.3666  0.0228  0.1097
   38BO4     C5 4188   0.302   2.271   2.062  0.3338  0.8293 -0.2074
   38BO4     C6 4189   0.291   2.174   1.955  0.2238  0.1270 -0.1314
   38BO4     C7 4190   0.229   2.065   2.020  0.2749  0.0813  0.6440
   38BO4     C8 4191   0.255   1.944   1.943  0.2682 -0.2182 -0.5520
   38BO4     C9 4192   0.191   1.828   2.015  0.9586 -0.2535  0.0067
   38BO4    C10 4193   0.244   1.709   1.960 -0.6885 -0.0193 -0.2174
   38BO4    C11 4194   0.141   1.611   2.000  0.3388  0.4681  0.7885
   38BO4    C12 4195   0.128   1.552   2.138  0.7203 -0.1440 -0.1296
   38BO4    C13 4196   0.141   1.402   2.137  0.2686  0.0697 -0.5055
   38BO4    C14 4197   0.035   1.335   2.069 -0.2242 -0.2929 -0.4271
   38BO4    C15 4198   3.672   1.195   2.127  0.0941  0.3592  0.8402
   38BO4    C16 4199   3.574   1.122   2.026 -0.5008 -0.2002  0.2124
   38BO4    C17 4200   3.424   1.169   2.042 -0.1307 -0.8984 -0.2060
   38BO4      O 4201   3.603   1.234   2.250  0.7638 -0.0125 -0.2655
   38BO4      B 4202   0.001   1.341   2.291  1.0317  0.5870  1.2647
   38BO4     O1 4203   0.016   1.324   2.415 -0.3185  1.0460  0.3109
   38BO4    C18 4204   3.665   1.456   2.451  0.1649  0.3947 -0.7357
   38BO4    C19 4205   0.039   1.447   2.589  0.4321 -0.8129  0.0154
   38BO4     H1 4206   0.139   1.412   2.578 -1.4750 -0.8721 -2.2513
   38BO4    C20 4207   3.516   1.458   2.439 -0.2472 -0.0615  0.6357
   38BO4    C21 4208   3.491   1.457   2.294  0.4455 -0.0548  0.1330
   38BO4    C22 4209   3.431   1.586   2.234 -1.5120 -0.6914  0.6383
   38BO4    C23 4210   3.517   1.715   2.190  0.3348  0.7483  0.4358
   38BO4    C24 4211   3.611   1.781   2.266 -0.3734  1.0578 -0.2892
   38BO4    C25 4212   3.643   1.896   2.190  0.0132  0.4141  0.7673
   38BO4    C26 4213   3.546   2.006   2.164 -0.6026 -0.3741 -0.7859
   38BO4    C27 4214   3.573   2.141   2.202 -0.5598  0.9184  0.8532
   38BO4    C28 4215   3.492   2.234   2.112  0.6094 -0.8113 -0.0708
   38BO4    C29 4216   3.589   2.278   2.006  0.0091  0.1857 -0.3065
   38BO4    C30 4217   3.537   2.418   1.967 -0.7247 -1.0088  0.2775
   38BO4    C31 4218   3.636   2.460   1.855  0.8371  0.2732 -0.4416
   38BO4    C32 4219   3.584   2.479   1.718  0.0640 -0.5294  0.0469
   38BO4    C33 4220   3.671   2.592   1.691 -0.3632 -0.0811  0.3031
   38BO4    C34 4221   0.013   2.584   1.543 -0.3329 -0.2870 -0.1211
   38BO4     O2 4222   0.103   2.522   1.740  1.0184  0.0977 -0.4977
   38BO4     B1 4223   0.109   2.571   1.859  0.2181 -0.2572 -0.1608
   38BO4     O3 4224   0.141   2.699   1.875 -0.0812 -0.0387 -0.0953
   38BO4     O4 4225   3.663   2.591   1.902  0.2947  0.2852 -0.2134
   38BO4     O5 4226   0.152   2.518   1.957 -0.3219 -0.7940  0.3893
   38BO4     O6 4227   0.031   2.314   2.072  0.5324 -0.1261 -0.3434
   38BO4     B2 4228   0.095   2.207   2.090  0.1879 -1.0332  0.6657
   38BO4     O7 4229   0.189   2.289   2.135  0.8884  0.9023  0.4718
   38BO4     O8 4230   0.046   2.165   2.201 -0.3696  0.0107  0.6047
   38BO4     O9 4231   0.103   2.116   1.999  0.5208  0.5669  0.0314
   38BO4    O10 4232   3.637   1.854   2.063 -0.3803  0.0674  0.8309
   38BO4     B3 4233   0.032   1.750   2.089  1.2309 -0.2784  0.3623
   38BO4    O11 4234   3.587   1.709   2.074 -0.3383 -0.1164  0.4282
   38BO4    O12 4235   0.035   1.680   1.984  0.3788  0.0039  0.1934
   38BO4    O13 4236   0.058   1.827   1.989  0.0848  0.0980 -0.3667
   38BO4    O14 4237   3.618   1.451   2.262 -1.0019  0.6513  0.4034
   38BO4    O15 4238   0.127   1.332   2.263 -0.2205 -0.6128 -1.2601
   38BO4     H2 4239   0.294   2.864   1.891 -1.8364 -1.5298  0.6371
   38BO4     H3 4240   0.383   2.855   1.738 -0.8362 -0.8942 -1.4840
   38BO4     H4 4241   0.236   2.628   1.694 -2.4163 -2.4968 -0.0586
   38BO4     H5 4242   0.378   2.660   1.948  1.9020 -0.2291  2.2798
   38BO4     H6 4243   0.449   2.584   1.822 -1.7604  0.7087  2.1512
   38BO4     H7 4244   0.265   2.405   1.822 -2.2099  2.2880 -1.0702
   38BO4     H8 4245   0.381   2.467   2.103 -0.2747  0.9412  0.3015
   38BO4     H9 4246   0.442   2.376   1.975 -1.9826 -2.7671  3.3871
   38BO4    H10 4247   0.370   2.233   2.139 -2.2926  1.5335  0.5416
   38BO4    H11 4248   0.239   2.212   1.867 -0.7073  3.8476 -2.9445
   38BO4    H12 4249   0.395   2.148   1.920 -1.4498  1.1109 -0.0675
   38BO4    H13 4250   0.262   2.049   2.120 -0.3872  1.5630 -0.6813
   38BO4    H14 4251   0.365   1.941   1.942 -0.8310 -1.0384  3.8460
   38BO4    H15 4252   0.216   1.949   1.846 -1.0558  2.4391 -2.0377
   38BO4    H16 4253   0.203   1.823   2.124  3.2964  0.3515  1.8259
   38BO4    H17 4254   0.346   1.683   1.992 -0.5116  0.8310 -3.2196
   38BO4    H18 4255   0.250   1.709   1.854  1.6578 -4.0950  1.4675
   38BO4    H19 4256   0.148   1.534   1.921 -1.2324  1.5714  2.0229
   38BO4    H20 4257   0.032   1.574   2.170  1.2704  0.6893  1.3757
   38BO4    H21 4258   0.208   1.591   2.205  1.6037  1.6925  0.8676
   38BO4    H22 4259   0.236   1.364   2.092 -1.7811 -1.4915 -5.6250
   38BO4    H23 4260   0.076   1.309   1.972 -0.3668 -0.1530  3.3976
   38BO4    H24 4261   3.619   1.401   2.043  1.5076 -0.7601  1.9104
   38BO4    H25 4262   0.087   1.132   2.150 -2.6753  3.3994  0.4754
   38BO4    H26 4263   3.588   1.013   2.032 -0.6970  2.9386  1.8262
   38BO4    H27 4264   3.614   1.140   1.921  1.9208  2.3056 -0.2392
   38BO4    H28 4265   3.371   1.116   2.128  1.1496 -0.6053 -2.5107
   38BO4    H29 4266   3.372   1.128   1.944 -2.9933  2.9239 -5.2695
   38BO4    H30 4267   3.392   1.275   2.064 -2.5324 -1.9842  1.8811
   38BO4    H31 4268   0.039   1.534   2.393  1.2170 -1.0382 -2.1053
   38BO4    H32 4269   3.648   1.382   2.646 -1.3584 -1.1114 -0.4880
   38BO4    H33 4270   0.038   1.547   2.634 -2.9500  0.7811 -2.7423
   38BO4    H34 4271   3.463   1.535   2.493  0.5182  0.2228 -0.1891
   38BO4    H35 4272   3.481   1.368   2.467  1.0325  2.7527 -2.4733
   38BO4    H36 4273   3.445   1.372   2.252  1.8167 -0.9080  4.8677
   38BO4    H37 4274   3.366   1.623   2.314  0.0160  1.4093  1.1841
   38BO4    H38 4275   3.384   1.561   2.138 -0.4535  1.3560 -0.3654
   38BO4    H39 4276   3.438   1.792   2.175  0.1086  1.5029 -1.8187
   38BO4    H40 4277   3.557   1.825   2.351 -1.6691 -5.4121  1.9027
   38BO4    H41 4278   0.021   1.730   2.302  1.1768 -2.9996  0.7076
   38BO4    H42 4279   0.058   1.938   2.236  0.4009 -0.5937 -1.1071
   38BO4    H43 4280   3.450   1.982   2.230 -1.8417 -3.1869  1.5504
   38BO4    H44 4281   3.510   2.004   2.063 -0.1193 -0.5557  0.3337
   38BO4    H45 4282   3.528   2.149   2.307  1.1167  1.8784  1.6228
   38BO4    H46 4283   3.461   2.324   2.178 -0.7277  0.9171 -0.5580
   38BO4    H47 4284   3.402   2.183   2.079  0.4921  4.5557 -0.4167
   38BO4    H48 4285   3.606   2.214   1.924  0.0553 -1.9223 -2.6194
   38BO4    H49 4286   3.544   2.489   2.055 -0.5920  4.0229  1.5752
   38BO4    H50 4287   3.439   2.420   1.921  5.9381  1.3531  3.9948
   38BO4    H51 4288   0.045   2.392   1.864  1.2132  0.7800  0.7173
   38BO4    H52 4289   3.480   2.519   1.719 -1.5112  2.7699  0.4047
   38BO4    H53 4290   3.615   2.391   1.665  3.1171  0.9424  2.2264
   38BO4    H54 4291   3.652   2.691   1.747  1.3348  0.8017  2.8360
   38BO4    H55 4292   0.095   2.515   1.541 -1.5104 -0.5854  2.2360
   38BO4    H56 4293   0.007   2.683   1.491 -1.0860  0.3226 -2.1035
   38BO4    H57 4294   3.601   2.524   1.499  1.8939 -0.5399  0.8754
   39BO4      H 4295   0.702   3.322   1.793  0.4394  0.4845 -0.4286
   39BO4      C 4296   0.781   3.384   1.816 -0.4195  0.0584 -0.7479
   39BO4     C1 4297   0.799   3.392   1.961 -0.5087 -0.9089 -1.2119
   39BO4     C2 4298   0.834   3.516   2.020 -0.1963  0.3933  0.1635
   39BO4     C3 4299   0.820   3.483   2.159  0.7663  0.8592 -0.4091
   39BO4     C4 4300   0.798   3.610   2.223 -0.1481  0.2351 -0.2549
   39BO4     C5 4301   0.824   3.595   2.366 -0.3696 -0.3950 -0.1912
   39BO4     C6 4302   0.962   3.614   2.407 -0.0797 -0.8936  0.3825
   39BO4     C7 4303   0.999   3.523   2.520 -0.0528 -0.0941 -0.0541
   39BO4     C8 4304   1.147   3.553   2.541  0.6083 -1.2228  0.5909
   39BO4     C9 4305   1.213   3.481   2.650 -0.8904 -0.3431 -0.1990
   39BO4    C10 4306   1.368   3.487   2.674  0.4884  0.4006  0.5128
   39BO4    C11 4307   1.412   3.380   2.595 -0.9082  0.4758  0.1930
   39BO4    C12 4308   1.559   3.369   2.619 -0.5671  0.0648 -0.5582
   39BO4    C13 4309   1.623   3.344   2.748 -0.0153  0.4658 -0.2282
   39BO4    C14 4310   1.586   3.205   2.805 -0.5864 -0.2375  0.6493
   39BO4    C15 4311   1.651   3.191   2.932  0.9501  0.1632 -0.4497
   39BO4    C16 4312   1.608   3.073   3.024 -1.5111  0.3139  0.6164
   39BO4    C17 4313   1.648   3.095   3.174 -0.1266 -0.4642  0.0975
   39BO4      O 4314   1.615   3.307   3.000  0.2112  0.7818 -0.9952
   39BO4      B 4315   1.522   3.374   2.949 -0.1647 -0.3613  0.2794
   39BO4     O1 4316   1.526   3.477   3.019 -0.3850 -1.2300 -1.5391
   39BO4    C18 4317   1.393   3.515   3.033  0.3704 -0.1844 -0.3062
   39BO4    C19 4318   1.425   3.643   3.102 -0.8631  0.7100  0.1979
   39BO4     H1 4319   1.453   3.621   3.213  0.0104 -3.4156  4.4729
   39BO4    C20 4320   1.340   3.411   3.117  0.5378 -0.0625 -0.1475
   39BO4    C21 4321   1.349   3.295   3.038  1.0382  0.7143 -0.3045
   39BO4    C22 4322   1.214   3.233   3.002  0.6411  0.7403 -0.3261
   39BO4    C23 4323   1.216   3.202   2.852  0.3452 -1.3019 -0.2048
   39BO4    C24 4324   1.083   3.146   2.812  0.1562  0.1157 -1.2846
   39BO4    C25 4325   1.073   3.226   2.694  0.3845 -0.7972  1.1168
   39BO4    C26 4326   0.972   3.192   2.597  0.2867 -0.0206 -0.9957
   39BO4    C27 4327   0.833   3.255   2.627 -1.7856  0.0035  0.0164
   39BO4    C28 4328   0.726   3.189   2.570  0.2186  0.9994 -0.1630
   39BO4    C29 4329   0.759   3.177   2.421  0.0681 -0.6351 -0.2396
   39BO4    C30 4330   0.635   3.139   2.334 -0.5234  0.0401 -0.6570
   39BO4    C31 4331   0.669   3.181   2.200  0.0566 -0.6279  0.1335
   39BO4    C32 4332   0.612   3.110   2.092 -0.9036 -0.4187  0.5867
   39BO4    C33 4333   0.498   3.201   2.066  0.7509 -0.6105 -0.9377
   39BO4    C34 4334   0.443   3.181   1.926  0.3237 -0.2904 -0.2928
   39BO4     O2 4335   0.565   3.318   2.055 -0.2746  0.6495 -1.1247
   39BO4     B1 4336   0.683   3.307   2.090  0.0824 -0.1198  0.2009
   39BO4     O3 4337   0.668   3.394   2.010 -0.1549  0.1838  0.3912
   39BO4     O4 4338   0.608   3.303   2.194  0.3897 -0.4829  0.5138
   39BO4     O5 4339   0.696   3.403   2.166  0.1294  0.2245  1.3257
   39BO4     O6 4340   0.788   3.303   2.370 -1.0041 -0.1018  0.4474
   39BO4     B2 4341   0.862   3.382   2.452  0.0089  0.3817 -1.4482
   39BO4     O7 4342   0.785   3.470   2.390 -0.3404 -0.0284  1.2612
   39BO4     O8 4343   0.833   3.379   2.576 -0.2166  0.7039 -0.1507
   39BO4     O9 4344   0.982   3.423   2.426  0.3253 -0.5234 -1.0467
   39BO4    O10 4345   1.192   3.224   2.635 -0.5957  0.7872 -0.2324
   39BO4     B3 4346   1.256   3.318   2.684  0.4716 -0.1339  0.5973
   39BO4    O11 4347   1.210   3.325   2.802  0.0475 -0.2227  0.4086
   39BO4    O12 4348   1.362   3.270   2.654 -0.1075 -0.3660 -0.8674
   39BO4    O13 4349   1.209   3.371   2.584  0.7597  0.0699  0.7660
   39BO4    O14 4350   1.406   3.324   2.922  0.3422 -0.4394  0.4653
   39BO4    O15 4351   1.581   3.430   2.846 -0.1619  0.0458  0.2305
   39BO4     H2 4352   0.761   3.484   1.765 -0.3120  2.4240  2.2372
   39BO4     H3 4353   0.874   3.339   1.777 -3.2241 -1.6420 -1.0781
   39BO4     H4 4354   0.838   3.289   1.990  4.0902 -2.7872 -2.7757
   39BO4     H5 4355   0.759   3.588   1.980 -3.2250  0.7884 -0.3937
   39BO4     H6 4356   0.941   3.556   1.988  3.8646 -0.0138 -1.3124
   39BO4     H7 4357   0.906   3.437   2.202  1.6030 -2.7407 -0.1712
   39BO4     H8 4358   0.695   3.625   2.200  2.2392 -2.0622 -5.5253
   39BO4     H9 4359   0.850   0.031   2.188  0.3956 -3.0721  1.4113
   39BO4    H10 4360   0.771   3.665   2.426 -3.6832  0.0963 -0.4689
   39BO4    H11 4361   1.019   3.595   2.316  1.8831 -0.9021  1.1626
   39BO4    H12 4362   0.983   0.054   2.435 -3.1618  1.6467  0.6630
   39BO4    H13 4363   0.947   3.532   2.619 -1.4904  0.1564  2.9807
   39BO4    H14 4364   1.160   3.661   2.552  1.1851 -1.4470 -1.7988
   39BO4    H15 4365   1.191   3.524   2.443 -3.2935  1.5839 -0.5144
   39BO4    H16 4366   1.165   3.494   2.753 -0.6608 -1.2009  1.7218
   39BO4    H17 4367   1.397   3.456   2.773 -2.4369  1.3647  1.5118
   39BO4    H18 4368   1.409   3.577   2.647  0.7160 -1.3405  2.1105
   39BO4    H19 4369   1.373   3.392   2.499  4.9238  3.3711 -2.5527
   39BO4    H20 4370   1.604   3.466   2.592 -3.0692  3.8400  2.9606
   39BO4    H21 4371   1.605   3.289   2.554 -0.7705  0.7961  2.6964
   39BO4    H22 4372   1.725   3.350   2.729 -2.7252 -2.2933  0.5278
   39BO4    H23 4373   1.616   3.126   2.741  0.2496 -0.3523  0.9716
   39BO4    H24 4374   1.478   3.191   2.819  3.2143 -1.1100  2.5685
   39BO4    H25 4375   1.755   3.189   2.925 -2.5917 -2.7394  3.0410
   39BO4    H26 4376   1.676   2.999   2.994 -0.0313 -1.8685 -1.5470
   39BO4    H27 4377   1.505   3.045   3.030  0.3565 -0.2630  1.2173
   39BO4    H28 4378   1.637   2.999   3.236  0.2026 -2.0646 -0.0383
   39BO4    H29 4379   1.580   3.171   3.213 -0.6617 -0.3445 -1.7363
   39BO4    H30 4380   1.754   3.134   3.178  1.3585  0.0912  1.3760
   39BO4    H31 4381   1.330   3.525   2.939 -1.2600 -1.1389 -0.7910
   39BO4    H32 4382   1.355   0.044   3.070  2.2109 -2.1108 -1.2893
   39BO4    H33 4383   1.512   0.015   3.045 -1.5497  2.0874  2.1416
   39BO4    H34 4384   1.239   3.433   3.160  2.0098  0.9729  0.0508
   39BO4    H35 4385   1.414   3.402   3.202  1.1470 -1.3752 -0.2983
   39BO4    H36 4386   1.405   3.208   3.072  1.6072 -0.9980 -2.5480
   39BO4    H37 4387   1.124   3.285   3.043 -0.0932 -0.5996  0.7605
   39BO4    H38 4388   1.200   3.132   3.048  0.4687  3.2494  1.6530
   39BO4    H39 4389   1.291   3.138   2.816 -1.5893 -0.7932 -0.6567
   39BO4    H40 4390   1.083   3.038   2.790 -1.2450  2.9834 -0.7440
   39BO4    H41 4391   1.004   3.167   2.890  0.5397 -0.5028 -2.9229
   39BO4    H42 4392   1.044   3.323   2.731  2.6774  0.1200 -0.2316
   39BO4    H43 4393   0.955   3.084   2.596 -0.4901 -0.5570 -0.7203
   39BO4    H44 4394   1.003   3.221   2.502 -1.1023  0.1917  2.2248
   39BO4    H45 4395   0.827   3.271   2.737  1.1828  3.9754  2.8418
   39BO4    H46 4396   0.652   3.270   2.586  0.9204 -2.3749 -1.9851
   39BO4    H47 4397   0.694   3.088   2.618  0.5237  1.1038 -3.0124
   39BO4    H48 4398   0.835   3.106   2.404 -3.6907  0.3495  1.8775
   39BO4    H49 4399   0.550   3.188   2.378  1.1911  4.5524 -0.5208
   39BO4    H50 4400   0.611   3.033   2.331  0.4365  2.6333 -2.5266
   39BO4    H51 4401   0.778   3.189   2.181  0.5302  1.0418 -2.3088
   39BO4    H52 4402   0.572   3.010   2.122  0.1640 -2.5256  0.9505
   39BO4    H53 4403   0.674   3.101   2.001 -5.1090 -0.2950 -0.7086
   39BO4    H54 4404   0.418   3.203   2.139  0.2482  0.7105  0.5619
   39BO4    H55 4405   0.517   3.194   1.853  2.2855  2.3950  0.1996
   39BO4    H56 4406   0.357   3.254   1.919 -2.2422 -1.8335  1.7100
   39BO4    H57 4407   0.392   3.090   1.926 -0.5916  1.0931 -2.8411
   40BO4      H 4408   2.055   2.553   1.029  1.2787  0.1091  2.1738
   40BO4      C 4409   2.161   2.577   1.019 -0.8771  0.9653  0.9989
   40BO4     C1 4410   2.216   2.458   0.936  0.1470 -0.2643  0.1099
   40BO4     C2 4411   2.313   2.512   0.838  0.1989  0.3829 -0.6316
   40BO4     C3 4412   2.364   2.383   0.788  0.0369  0.9334 -0.1197
   40BO4     C4 4413   2.499   2.395   0.754  0.1724 -0.6348  1.1518
   40BO4     C5 4414   2.568   2.290   0.674  0.4378  0.6666  0.2789
   40BO4     C6 4415   2.561   2.294   0.524 -0.1344 -0.0903 -0.5178
   40BO4     C7 4416   2.444   2.218   0.484 -1.2067  0.8574  0.7672
   40BO4     C8 4417   2.364   2.262   0.366 -0.2778 -0.3416  0.4834
   40BO4     C9 4418   2.337   2.147   0.273 -0.7946 -0.6102  0.3803
   40BO4    C10 4419   2.206   2.158   0.194 -0.1006 -0.5194 -0.2609
   40BO4    C11 4420   2.112   2.087   0.283  0.4622 -0.2432 -0.5286
   40BO4    C12 4421   1.963   2.097   0.249 -0.3463 -0.0024 -0.8794
   40BO4    C13 4422   1.948   2.056   0.103  0.0197  0.7295 -0.6719
   40BO4    C14 4423   1.803   2.046   0.050  0.3034 -0.3673  0.3772
   40BO4    C15 4424   1.820   1.932   3.622 -0.3326 -0.5013 -0.1653
   40BO4    C16 4425   1.684   1.882   3.580 -0.0762  0.0236 -0.5499
   40BO4    C17 4426   1.681   1.810   3.448 -0.1305  0.5258  0.8386
   40BO4      O 4427   1.895   1.825   0.013  0.0645 -0.5015  0.0882
   40BO4      B 4428   2.015   1.868   0.035  1.5297  0.5950 -0.8338
   40BO4     O1 4429   2.040   1.955   3.619 -0.0117  0.4102 -0.3711
   40BO4    C18 4430   2.157   1.933   3.550 -0.0486 -0.7730 -0.7386
   40BO4    C19 4431   2.112   1.978   3.418 -0.3722  0.3359  1.1896
   40BO4     H1 4432   2.081   2.086   3.412  0.5079  1.8979  0.9656
   40BO4    C20 4433   2.151   1.788   3.548  0.7828  0.1531 -0.2660
   40BO4    C21 4434   2.187   1.737   3.671  0.7942 -0.5535 -0.0481
   40BO4    C22 4435   2.323   1.764   0.056  1.4286  0.6434  0.4075
   40BO4    C23 4436   2.312   1.827   0.195 -0.3950 -0.2749 -0.6148
   40BO4    C24 4437   2.417   1.780   0.283  0.1227 -0.0109  0.5418
   40BO4    C25 4438   2.422   1.876   0.382  0.8337 -0.7414  0.4770
   40BO4    C26 4439   2.455   1.824   0.519  1.0425 -0.5785  0.4146
   40BO4    C27 4440   2.485   1.936   0.620 -0.3097  0.3412 -0.1151
   40BO4    C28 4441   2.439   1.919   0.761  1.0095  0.4454  0.7019
   40BO4    C29 4442   2.311   1.992   0.770 -0.0617  0.6492 -1.7815
   40BO4    C30 4443   2.260   1.982   0.916 -0.5880  0.9855 -0.5931
   40BO4    C31 4444   2.224   2.133   0.938 -0.7429 -0.0289 -0.0217
   40BO4    C32 4445   2.126   2.156   1.046  1.0077  0.6852  0.4219
   40BO4    C33 4446   2.224   2.199   1.147  0.5929  0.5957 -1.2832
   40BO4    C34 4447   2.150   2.243   1.274  0.2138 -1.1203 -0.3744
   40BO4     O2 4448   2.292   2.303   1.088 -0.0571  0.0777  0.0032
   40BO4     B1 4449   2.258   2.298   0.963 -0.3658  0.8002 -0.1932
   40BO4     O3 4450   2.304   2.404   1.022 -0.2589  0.7502 -0.7961
   40BO4     O4 4451   2.337   2.196   0.985 -0.3312 -0.0284  0.0437
   40BO4     O5 4452   2.371   2.305   0.905  0.5282  1.2404  0.4343
   40BO4     O6 4453   2.344   2.125   0.772 -0.6826  0.4009 -0.5281
   40BO4     B2 4454   2.417   2.142   0.667  0.4203  0.0865  0.2489
   40BO4     O7 4455   2.531   2.163   0.723  0.4094 -0.3788 -0.0353
   40BO4     O8 4456   2.400   2.035   0.589  0.3057 -0.3398 -0.3821
   40BO4     O9 4457   2.368   2.235   0.597  0.6358  0.0611 -0.1110
   40BO4    O10 4458   2.284   1.900   0.394 -0.3859 -0.2253  0.0519
   40BO4     B3 4459   2.269   1.977   0.292 -0.8387  0.5670 -0.1058
   40BO4    O11 4460   2.343   1.956   0.190 -0.4244  0.3686  0.6713
   40BO4    O12 4461   2.145   1.962   0.279  0.5093 -0.5444 -0.5451
   40BO4    O13 4462   2.286   2.074   0.371  0.1908 -0.3609 -0.6737
   40BO4    O14 4463   2.093   1.780   0.097  0.2103 -0.1252 -0.6341
   40BO4    O15 4464   1.963   1.923   0.142  0.0304  0.1550  0.0379
   40BO4     H2 4465   2.225   2.577   1.108  2.2325 -1.7111 -1.8704
   40BO4     H3 4466   2.179   2.678   0.972 -0.4746  0.3010  2.5381
   40BO4     H4 4467   2.134   2.388   0.903  2.7860  0.8324 -0.9202
   40BO4     H5 4468   2.386   2.569   0.891 -1.5080 -7.2962  1.5454
   40BO4     H6 4469   2.250   2.562   0.766  2.0178  0.4466 -2.0450
   40BO4     H7 4470   2.297   2.362   0.713  0.9939  2.6751  0.1481
   40BO4     H8 4471   2.568   2.402   0.846 -1.2317  1.1129  1.4236
   40BO4     H9 4472   2.518   2.491   0.705  2.1756 -3.6040  0.5262
   40BO4    H10 4473   2.677   2.310   0.687  1.5336 -2.6908 -3.2264
   40BO4    H11 4474   2.565   2.395   0.488  1.2853 -0.4013  2.1090
   40BO4    H12 4475   2.644   2.246   0.476  4.5648  2.2342  2.7219
   40BO4    H13 4476   2.493   2.127   0.452  2.6483 -0.3669  1.8114
   40BO4    H14 4477   2.405   2.351   0.306 -1.9440 -1.3890  2.9823
   40BO4    H15 4478   2.272   2.292   0.407  3.4805 -3.7539 -1.4770
   40BO4    H16 4479   2.424   2.119   0.224  0.2047  0.5593  0.4046
   40BO4    H17 4480   2.223   2.101   0.101 -0.6439  0.8183  0.2472
   40BO4    H18 4481   2.169   2.257   0.172 -1.7589  1.4028  1.2965
   40BO4    H19 4482   2.114   2.129   0.380 -2.2981 -4.2571  0.3192
   40BO4    H20 4483   1.928   2.199   0.261  2.0218 -1.4531 -0.2724
   40BO4    H21 4484   1.907   2.021   0.312 -2.4487 -1.3583 -0.9186
   40BO4    H22 4485   2.016   2.096   0.029 -1.7584 -3.0453  1.0172
   40BO4    H23 4486   1.783   2.140   3.663 -0.3647  2.9225 -0.9683
   40BO4    H24 4487   1.732   2.023   0.129  2.7069 -0.5379  1.2232
   40BO4    H25 4488   1.877   1.959   3.537 -0.3509 -3.1279  3.0703
   40BO4    H26 4489   1.612   1.960   3.585  0.6695 -0.4464 -3.7563
   40BO4    H27 4490   1.647   1.806   3.663 -0.8776  2.2347  0.8025
   40BO4    H28 4491   1.657   1.879   3.367  2.9021 -0.1446 -3.9236
   40BO4    H29 4492   1.614   1.733   3.457  1.6613  3.4046  1.3322
   40BO4    H30 4493   1.782   1.775   3.426 -1.8333  0.8899  0.1565
   40BO4    H31 4494   2.241   1.984   3.594 -1.3346  2.2209 -1.8557
   40BO4    H32 4495   2.029   1.910   3.391 -1.0937 -0.8481  1.4663
   40BO4    H33 4496   2.199   1.966   3.353  2.3469 -1.5908  2.2659
   40BO4    H34 4497   2.216   1.750   3.471  0.0982  1.8627  1.5907
   40BO4    H35 4498   2.047   1.758   3.527  2.9261  1.4278  1.5697
   40BO4    H36 4499   2.187   1.632   3.665  0.7247  0.0138  1.7667
   40BO4    H37 4500   2.393   1.830   3.663  1.2044  3.9775  1.5160
   40BO4    H38 4501   2.368   1.673   0.074 -3.4352 -2.7398  0.5348
   40BO4    H39 4502   2.220   1.805   0.234  3.7023 -1.6154 -2.4174
   40BO4    H40 4503   2.402   1.683   0.323  0.2910  0.9166 -1.5313
   40BO4    H41 4504   2.513   1.779   0.230  2.9569  0.6700  1.2245
   40BO4    H42 4505   2.480   1.964   0.350  1.5680 -2.2518 -5.4761
   40BO4    H43 4506   2.550   1.765   0.517  0.3835 -1.8666 -2.5088
   40BO4    H44 4507   2.373   1.758   0.552  4.3411  0.7811 -4.0184
   40BO4    H45 4508   2.581   1.976   0.619 -1.4823  3.9403 -3.0747
   40BO4    H46 4509   2.516   1.959   0.819 -2.6215  2.6083  1.2986
   40BO4    H47 4510   2.429   1.817   0.781  4.9146  0.3023  3.3322
   40BO4    H48 4511   2.235   1.960   0.695 -0.7055 -1.0395 -3.6687
   40BO4    H49 4512   2.339   1.952   0.985  3.5829  0.4178 -2.5684
   40BO4    H50 4513   2.164   1.934   0.909  1.1028 -4.2172  2.1202
   40BO4    H51 4514   2.184   2.175   0.850  1.1038 -1.4490  4.2970
   40BO4    H52 4515   2.074   2.060   1.071 -2.4968 -1.1226 -1.4581
   40BO4    H53 4516   2.051   2.226   1.020 -2.5867 -0.2706  0.7503
   40BO4    H54 4517   2.282   2.112   1.158 -0.4475 -1.5114 -6.5555
   40BO4    H55 4518   2.102   2.347   1.265  0.1329 -0.2271 -2.7087
   40BO4    H56 4519   2.216   2.242   1.363 -1.8355 -4.1713  1.3422
   40BO4    H57 4520   2.071   2.175   1.293 -0.1778 -1.5744  0.0695
   41BO4      H 4521   3.070   0.886   1.860 -0.1015 -1.5442 -1.8833
   41BO4      C 4522   3.025   0.829   1.942  0.1323  0.5054  0.2826
   41BO4     C1 4523   2.872   0.844   1.929  0.5122  0.3355 -1.1618
   41BO4     C2 4524   2.816   0.979   1.954 -0.1989 -0.7376 -0.2675
   41BO4     C3 4525   2.689   0.968   1.887 -0.1428 -0.3987  0.2091
   41BO4     C4 4526   2.613   1.095   1.878  1.0063 -0.3535  0.5915
   41BO4     C5 4527   2.678   1.210   1.806  0.3190 -1.7658 -0.4647
   41BO4     C6 4528   2.589   1.325   1.800  0.0322 -1.4683 -0.6746
   41BO4     C7 4529   2.502   1.313   1.684 -0.5781 -0.1213  1.3247
   41BO4     C8 4530   2.355   1.340   1.716 -0.9535 -0.4790  0.0014
   41BO4     C9 4531   2.266   1.289   1.603  0.5961  0.7193 -0.9247
   41BO4    C10 4532   2.306   1.164   1.550  0.0556 -0.4400 -0.1234
   41BO4    C11 4533   2.222   1.128   1.445 -0.2809 -0.1374 -0.2621
   41BO4    C12 4534   2.115   1.040   1.490 -0.1065  0.1357  0.7509
   41BO4    C13 4535   2.087   0.945   1.374 -0.1957 -1.1446  0.6659
   41BO4    C14 4536   2.189   0.878   1.287  0.8547  0.7314 -0.4484
   41BO4    C15 4537   2.217   0.949   1.158 -0.6097 -0.5398 -0.2016
   41BO4    C16 4538   2.361   0.937   1.102 -0.6727 -0.9544  0.3241
   41BO4    C17 4539   2.401   1.036   0.991 -0.2235  1.6326  0.2520
   41BO4      O 4540   2.172   1.073   1.194  0.1585 -0.0001  0.4284
   41BO4      B 4541   2.054   1.085   1.213  0.2233  0.8092 -0.0793
   41BO4     O1 4542   1.992   1.041   1.110 -0.0306  0.1114 -0.2491
   41BO4    C18 4543   1.877   1.122   1.112  0.6362 -0.7986  0.3791
   41BO4    C19 4544   1.779   1.056   1.010 -0.7138  0.3825 -1.2536
   41BO4     H1 4545   1.761   1.121   0.921  1.3244 -6.0665 -4.6852
   41BO4    C20 4546   1.930   1.246   1.056  0.0077  0.0516 -0.1946
   41BO4    C21 4547   2.061   1.254   1.114 -0.6025 -0.0444  0.4798
   41BO4    C22 4548   2.131   1.391   1.111 -0.4249 -0.1992 -1.5728
   41BO4    C23 4549   2.239   1.349   1.223  0.1762 -0.6087  0.0034
   41BO4    C24 4550   2.347   1.450   1.231  0.5345  0.2204  0.2400
   41BO4    C25 4551   2.423   1.384   1.344  1.7686  0.3789  0.3457
   41BO4    C26 4552   2.558   1.348   1.305 -0.7058  0.6587 -0.6177
   41BO4    C27 4553   2.633   1.237   1.384 -0.4980  0.7810 -0.4685
   41BO4    C28 4554   2.587   1.101   1.355  0.0005  0.1186  0.0018
   41BO4    C29 4555   2.596   1.022   1.486 -0.7380 -0.4035 -0.6503
   41BO4    C30 4556   2.631   0.877   1.476  0.4688  0.3382  0.8407
   41BO4    C31 4557   2.642   0.824   1.616  0.5263 -0.3465  0.3765
   41BO4    C32 4558   2.651   0.684   1.633  0.1889  0.3386 -0.1800
   41BO4    C33 4559   2.736   0.658   1.746  0.6812  0.0478 -0.4865
   41BO4    C34 4560   2.694   0.529   1.819 -0.2149 -0.2462  0.2300
   41BO4     O2 4561   2.667   0.758   1.816 -0.9558  0.0981 -0.4850
   41BO4     B1 4562   2.761   0.825   1.758 -0.3635  0.1425  0.0709
   41BO4     O3 4563   2.874   0.817   1.799 -0.5957  0.2371 -0.2536
   41BO4     O4 4564   2.775   0.806   1.633  0.2322 -0.4416 -0.5708
   41BO4     O5 4565   2.730   0.946   1.753 -0.8499  0.0542  0.4064
   41BO4     O6 4566   2.698   1.073   1.550 -2.0105 -0.4266  0.6630
   41BO4     B2 4567   2.636   1.172   1.599  0.4132 -0.7751  0.6123
   41BO4     O7 4568   2.735   1.190   1.678  1.3234  0.4491 -0.2179
   41BO4     O8 4569   2.661   1.272   1.520  0.9407  0.2196  0.0431
   41BO4     O9 4570   2.520   1.178   1.657 -0.2493  0.0254  0.1505
   41BO4    O10 4571   2.361   1.266   1.351 -0.4370 -0.1875  0.2692
   41BO4     B3 4572   2.259   1.309   1.412  0.8014  1.8331  0.7106
   41BO4    O11 4573   2.192   1.387   1.349  0.6616  0.3468  0.3163
   41BO4    O12 4574   2.155   1.245   1.429  0.0826  0.5651  0.0190
   41BO4    O13 4575   2.271   1.387   1.502 -0.1134  0.4109  0.1522
   41BO4    O14 4576   2.040   1.216   1.242  0.0631 -0.0397  0.1137
   41BO4    O15 4577   1.996   0.999   1.288  0.4580 -0.3809  0.4302
   41BO4     H2 4578   3.070   0.889   2.027  1.7329 -2.4472  0.1863
   41BO4     H3 4579   3.046   0.719   1.927 -3.2043 -0.6549  0.8380
   41BO4     H4 4580   2.821   0.764   1.980  2.6260 -2.5907 -0.7931
   41BO4     H5 4581   2.871   1.053   1.905 -2.4978 -2.8044 -4.0790
   41BO4     H6 4582   2.784   1.005   2.057  0.4279 -0.5645  0.0249
   41BO4     H7 4583   2.633   0.891   1.937 -0.6089  3.1420  1.0477
   41BO4     H8 4584   2.585   1.131   1.975 -1.0182  4.7279 -0.6638
   41BO4     H9 4585   2.510   1.085   1.831  0.7098  3.2873 -0.7303
   41BO4    H10 4586   2.760   1.253   1.876 -1.6527  2.0883  0.6392
   41BO4    H11 4587   2.533   1.344   1.887 -6.0313 -2.4666 -1.3627
   41BO4    H12 4588   2.653   1.403   1.764 -0.8175  2.3686 -5.6359
   41BO4    H13 4589   2.527   1.376   1.594 -0.2621  3.0680  0.1525
   41BO4    H14 4590   2.343   1.452   1.721 -4.6332 -3.8016 -0.4304
   41BO4    H15 4591   2.334   1.297   1.816  2.1471 -1.8656  5.2577
   41BO4    H16 4592   2.169   1.285   1.645 -0.0775 -2.1009 -1.8035
   41BO4    H17 4593   2.300   1.082   1.630 -0.0755  0.9162 -0.3301
   41BO4    H18 4594   2.403   1.158   1.511  0.9326 -0.7102 -0.1140
   41BO4    H19 4595   2.269   1.111   1.352 -0.9443  2.2203  0.7737
   41BO4    H20 4596   2.021   1.095   1.504  1.0519  1.5034  1.1299
   41BO4    H21 4597   2.133   0.992   1.588 -3.1615  0.9506 -0.0030
   41BO4    H22 4598   2.039   0.854   1.417  1.4359  4.4457 -5.2690
   41BO4    H23 4599   2.165   0.766   1.278 -0.0456 -0.1997 -1.3720
   41BO4    H24 4600   2.276   0.863   1.339 -2.3141 -0.1805 -2.0133
   41BO4    H25 4601   2.145   0.921   1.078 -1.2238  2.0620  1.0278
   41BO4    H26 4602   2.368   0.841   1.063 -0.9607  2.2939  1.2106
   41BO4    H27 4603   2.431   0.948   1.190  0.0620  2.4721 -2.0539
   41BO4    H28 4604   2.487   0.998   0.925  0.0493  0.7045  0.6905
   41BO4    H29 4605   2.427   1.125   1.044  1.8546 -1.3973  1.0357
   41BO4    H30 4606   2.317   1.060   0.921 -0.6797 -0.1206 -0.9790
   41BO4    H31 4607   1.844   1.142   1.212 -0.1193  2.7631 -1.7065
   41BO4    H32 4608   1.679   1.033   1.054 -2.0105  1.3039 -0.3722
   41BO4    H33 4609   1.811   0.961   0.959  0.8161  2.4829 -4.9362
   41BO4    H34 4610   1.883   1.342   1.088  0.0422  2.1595 -3.3850
   41BO4    H35 4611   1.950   1.253   0.953  1.5870  0.3376  3.6309
   41BO4    H36 4612   2.121   1.175   1.067 -0.4183 -0.8406 -0.0635
   41BO4    H37 4613   2.074   1.480   1.146 -0.3271  0.8325  0.3884
   41BO4    H38 4614   2.176   1.410   1.013  0.3732  0.5818 -2.7469
   41BO4    H39 4615   2.294   1.264   1.202  2.0745  1.2547  0.7916
   41BO4    H40 4616   2.395   1.467   1.133 -1.9895  1.4232 -3.1040
   41BO4    H41 4617   2.311   1.548   1.268 -0.3967  5.5804 -0.3631
   41BO4    H42 4618   2.423   1.455   1.429 -0.8351 -0.8082  1.7267
   41BO4    H43 4619   2.622   1.436   1.305  0.8660 -2.1800 -0.1099
   41BO4    H44 4620   2.556   1.316   1.206  1.3363  3.6185  0.8665
   41BO4    H45 4621   2.726   1.224   1.324  1.6545  0.6802  4.9141
   41BO4    H46 4622   2.653   1.056   1.273 -0.1233 -0.1165  2.3105
   41BO4    H47 4623   2.485   1.109   1.316 -3.5848 -0.3207 -0.6467
   41BO4    H48 4624   2.511   1.021   1.544  1.1230 -3.3780  0.2935
   41BO4    H49 4625   2.725   0.873   1.428 -3.0565 -0.1122  2.6040
   41BO4    H50 4626   2.560   0.820   1.415 -3.2490 -0.8886  1.3422
   41BO4    H51 4627   2.578   0.854   1.697 -0.3140  3.1479  2.2571
   41BO4    H52 4628   2.672   0.614   1.553 -3.7565 -0.9852 -0.0877
   41BO4    H53 4629   2.560   0.640   1.666  2.0469  1.7497  0.4635
   41BO4    H54 4630   2.844   0.652   1.725  0.6878 -1.2952 -1.9566
   41BO4    H55 4631   2.599   0.487   1.788  1.6292  4.2662 -1.3301
   41BO4    H56 4632   2.703   0.530   1.924  2.0688 -1.3415 -2.9906
   41BO4    H57 4633   2.748   0.434   1.783  2.5590 -2.7826  3.8371
   42BO4      H 4634   1.129   2.004   3.358 -1.1431 -3.3611 -0.4654
   42BO4      C 4635   1.128   2.112   3.336 -0.7435 -0.3121  0.2888
   42BO4     C1 4636   1.085   2.207   3.447 -2.0620  0.3570 -0.5082
   42BO4     C2 4637   1.181   2.193   3.553  0.2925 -0.4684  0.3238
   42BO4     C3 4638   1.160   2.303   3.655  0.5588 -0.5103 -0.6222
   42BO4     C4 4639   1.257   2.418   3.661  0.3498  0.5671  0.0093
   42BO4     C5 4640   1.267   2.487   0.126 -0.6090  0.1289 -0.2921
   42BO4     C6 4641   1.261   2.405   0.249  0.1554  0.0938 -0.0021
   42BO4     C7 4642   1.120   2.418   0.305  0.4251  0.3816 -0.0545
   42BO4     C8 4643   1.082   2.297   0.384 -0.1018 -0.6840 -0.9363
   42BO4     C9 4644   0.977   2.346   0.479 -0.0626  0.5159  0.6883
   42BO4    C10 4645   0.892   2.251   0.538 -0.0597  1.0827  0.2683
   42BO4    C11 4646   0.760   2.289   0.569  0.4834 -0.5470  0.3594
   42BO4    C12 4647   0.708   2.285   0.701 -0.1530 -0.3932  0.0119
   42BO4    C13 4648   0.738   2.172   0.781 -0.2303 -0.1684  0.3818
   42BO4    C14 4649   0.693   2.162   0.919 -0.9683 -0.0982 -0.0457
   42BO4    C15 4650   0.817   2.161   0.998 -1.3092 -0.5247 -0.0236
   42BO4    C16 4651   0.786   2.184   1.156 -0.5352 -0.5086  0.9032
   42BO4    C17 4652   0.907   2.253   1.221 -0.0106 -1.1138  0.1253
   42BO4      O 4653   0.838   2.290   0.941  1.1379 -0.0772 -0.4156
   42BO4      B 4654   0.913   2.251   0.844  0.7357  0.5305 -0.7737
   42BO4     O1 4655   1.016   2.186   0.877 -0.0730  0.0747  0.6882
   42BO4    C18 4656   1.111   2.285   0.869  0.0018 -0.3359 -0.3458
   42BO4    C19 4657   1.218   2.226   0.941  0.1621  0.8590 -0.5190
   42BO4     H1 4658   1.180   2.190   1.047 -2.0522 -1.0013  0.6723
   42BO4    C20 4659   1.069   2.420   0.923  0.6465  0.1039 -0.3113
   42BO4    C21 4660   0.942   2.456   0.852 -0.3264  1.3354  0.2517
   42BO4    C22 4661   0.962   2.584   0.775  0.2418 -1.0681  0.0457
   42BO4    C23 4662   0.848   2.589   0.681 -1.5125 -0.0213  0.5177
   42BO4    C24 4663   0.842   2.698   0.590 -1.0333 -0.1803  0.6891
   42BO4    C25 4664   0.882   2.641   0.457  0.4975  0.2262 -0.0489
   42BO4    C26 4665   0.874   2.733   0.349 -0.1320 -1.6018 -0.2529
   42BO4    C27 4666   0.993   2.708   0.259  0.4557  0.5328  0.7586
   42BO4    C28 4667   0.982   2.770   0.121  0.3340 -0.6017  0.4460
   42BO4    C29 4668   0.944   2.658   0.028  0.3263  0.1352 -0.4436
   42BO4    C30 4669   0.987   2.686   3.562 -0.2085  1.1170  0.1646
   42BO4    C31 4670   0.971   2.554   3.486 -0.2192 -1.0001  0.2718
   42BO4    C32 4671   0.925   2.572   3.351  0.3419 -0.8258  0.9700
   42BO4    C33 4672   0.951   2.437   3.302 -0.8653  0.6386 -0.5291
   42BO4    C34 4673   0.844   2.390   3.208 -0.5013 -0.2815  0.7975
   42BO4     O2 4674   0.934   2.356   3.413 -0.1748 -0.7183 -0.3672
   42BO4     B1 4675   1.041   2.382   3.473  0.0363  0.2267 -0.6456
   42BO4     O3 4676   1.136   2.329   3.413 -0.2771  0.1671 -0.3373
   42BO4     O4 4677   1.085   2.499   3.449 -0.0535 -0.1279  0.2434
   42BO4     O5 4678   1.031   2.344   3.604 -0.5099 -0.2241 -0.3713
   42BO4     O6 4679   0.999   2.530   0.046  0.1520  0.3961  0.7503
   42BO4     B2 4680   1.061   2.533   0.160  0.9341 -0.6207  0.0337
   42BO4     O7 4681   1.178   2.586   0.152 -0.4460 -0.1884  0.4628
   42BO4     O8 4682   0.968   2.579   0.235  0.0634 -0.2453 -0.1626
   42BO4     O9 4683   1.055   2.412   0.195 -0.2683  0.4464 -0.0117
   42BO4    O10 4684   0.778   2.554   0.433  0.0578  0.2318 -0.0205
   42BO4     B3 4685   0.835   2.468   0.499  0.3426  1.2623 -0.3871
   42BO4    O11 4686   0.902   2.502   0.597  0.5726  0.1375  0.7238
   42BO4    O12 4687   0.726   2.409   0.530 -0.0908  0.2374  0.6583
   42BO4    O13 4688   0.881   2.412   0.404  0.5485 -0.0493  0.6072
   42BO4    O14 4689   0.942   2.353   0.766 -0.0723  0.0534  0.0667
   42BO4    O15 4690   0.870   2.150   0.783 -0.5456  0.4115  0.0941
   42BO4     H2 4691   1.073   2.127   3.244 -2.8282 -3.1896 -0.8928
   42BO4     H3 4692   1.234   2.136   3.292  3.2374  0.0556 -1.1805
   42BO4     H4 4693   0.988   2.205   3.479 -0.0979  1.3106 -0.4513
   42BO4     H5 4694   1.283   2.188   3.517 -0.7103 -0.8855  0.3223
   42BO4     H6 4695   1.167   2.089   3.609  0.5035  0.0868  1.1878
   42BO4     H7 4696   1.162   2.253   0.078  0.1625 -0.2983 -2.5418
   42BO4     H8 4697   1.230   2.490   3.581 -2.7114  0.8613  1.8291
   42BO4     H9 4698   1.364   2.384   3.638  0.1767  3.6594  0.7779
   42BO4    H10 4699   1.371   2.533   0.132  0.7752 -0.2864  1.9834
   42BO4    H11 4700   1.302   2.316   0.231  0.3871  0.6484 -3.2396
   42BO4    H12 4701   1.335   2.440   0.323 -3.6061 -1.2158 -0.7938
   42BO4    H13 4702   1.109   2.504   0.378  0.9616  0.7343  0.4620
   42BO4    H14 4703   1.165   2.235   0.446  4.1507 -0.8248 -1.8415
   42BO4    H15 4704   1.049   2.236   0.310  0.1321 -0.5744  0.0265
   42BO4    H16 4705   1.031   2.403   0.549 -2.9771 -0.0060 -0.0411
   42BO4    H17 4706   0.944   2.203   0.617  1.6054 -0.8809  0.2399
   42BO4    H18 4707   0.884   2.166   0.454  1.6638 -2.2824 -3.4462
   42BO4    H19 4708   0.692   2.229   0.515 -0.3188 -0.1689 -1.3792
   42BO4    H20 4709   0.601   2.283   0.681 -0.8623 -1.3322  0.2623
   42BO4    H21 4710   0.727   2.370   0.755  0.7148  2.6636  1.5817
   42BO4    H22 4711   0.707   2.079   0.716 -0.8642 -2.2954 -3.3048
   42BO4    H23 4712   0.659   2.063   0.944 -0.5407  3.9474 -0.9748
   42BO4    H24 4713   0.629   2.256   0.958  0.1609  6.1566 -1.9799
   42BO4    H25 4714   0.903   2.092   0.975  0.1641  4.1158  8.2872
   42BO4    H26 4715   0.774   2.091   1.210  0.1470 -0.1033 -3.1157
   42BO4    H27 4716   0.705   2.251   1.177  0.1621 -3.2338 -0.1446
   42BO4    H28 4717   0.904   2.346   1.174 -3.3442 -2.2036 -0.8601
   42BO4    H29 4718   0.998   2.196   1.195  2.9536 -1.6564  2.6153
   42BO4    H30 4719   0.902   2.264   1.326 -1.4594  0.4363 -0.0109
   42BO4    H31 4720   1.142   2.309   0.773 -0.3948 -1.3289 -0.6861
   42BO4    H32 4721   1.286   2.310   0.943 -4.0132 -1.4992 -1.8185
   42BO4    H33 4722   1.260   2.143   0.891 -2.0510  3.4161 -0.2124
   42BO4    H34 4723   1.155   2.487   0.898 -1.2164  0.6707 -0.4599
   42BO4    H35 4724   1.072   2.415   1.029 -1.2049  2.4081  1.8359
   42BO4    H36 4725   0.861   2.459   0.918  0.2288 -1.2213  0.3858
   42BO4    H37 4726   1.061   2.581   0.714  2.3719  1.5623  0.2335
   42BO4    H38 4727   0.967   2.671   0.849 -0.5779  0.2108 -0.6132
   42BO4    H39 4728   0.763   2.551   0.714 -0.0691  0.4849 -2.4542
   42BO4    H40 4729   0.750   2.758   0.579  0.0523  5.6942  4.4242
   42BO4    H41 4730   0.917   2.774   0.623  0.9256  1.9404  2.7755
   42BO4    H42 4731   0.979   2.599   0.460  2.2719 -0.7341  0.3198
   42BO4    H43 4732   0.862   2.833   0.378  1.4788 -3.1656 -1.6797
   42BO4    H44 4733   0.782   2.711   0.303  4.1299  0.9446 -2.3433
   42BO4    H45 4734   1.085   2.734   0.321 -2.0949  1.3398  2.2375
   42BO4    H46 4735   1.061   2.820   0.082 -1.7221 -1.7404  2.1322
   42BO4    H47 4736   0.889   2.833   0.116  1.4582 -4.3096  2.4429
   42BO4    H48 4737   0.837   2.660   0.019  0.0963  0.9227 -0.0645
   42BO4    H49 4738   1.092   2.722   3.559 -1.1743  0.4083 -0.0417
   42BO4    H50 4739   0.925   2.767   3.527  0.4320  0.7101 -2.2125
   42BO4    H51 4740   0.911   2.494   3.557 -0.4616  3.6666  2.7170
   42BO4    H52 4741   0.993   2.640   3.292  0.8935  4.2297 -0.0349
   42BO4    H53 4742   0.820   2.615   3.339 -2.8215 -0.7513  0.8073
   42BO4    H54 4743   1.047   2.432   3.249  0.5706 -2.0334 -1.7789
   42BO4    H55 4744   0.877   2.327   3.132 -1.5596 -0.1997  2.4782
   42BO4    H56 4745   0.788   2.478   3.158 -1.8023  0.4696 -3.1948
   42BO4    H57 4746   0.764   2.331   3.261  1.1610 -1.0703 -1.2136
   43BO4      H 4747   1.902   2.132   0.869 -1.0370 -0.0848  0.8336
   43BO4      C 4748   1.811   2.145   0.813 -0.2416 -0.7532  1.5016
   43BO4     C1 4749   1.798   2.274   0.724  0.0379  0.7229 -0.7039
   43BO4     C2 4750   1.654   2.301   0.714  1.2823 -0.8155  0.4461
   43BO4     C3 4751   1.652   2.423   0.645 -0.7022 -0.3027 -0.1855
   43BO4     C4 4752   1.529   2.503   0.636 -0.1938 -0.1895 -0.2157
   43BO4     C5 4753   1.466   2.535   0.766  0.4662 -0.6457  0.4665
   43BO4     C6 4754   1.388   2.648   0.742  0.0580  0.5600 -0.4883
   43BO4     C7 4755   1.353   2.688   0.874 -1.1982  0.3301  0.3179
   43BO4     C8 4756   1.273   2.809   0.860  0.4779  0.1868 -0.0370
   43BO4     C9 4757   1.261   2.875   0.989 -1.0437 -0.1071 -0.5497
   43BO4    C10 4758   1.366   2.972   1.005  0.1123  1.1471 -0.8493
   43BO4    C11 4759   1.403   2.965   1.142  0.4126  0.4980 -0.1566
   43BO4    C12 4760   1.324   3.060   1.227 -0.1836  0.5013  0.5530
   43BO4    C13 4761   1.304   3.009   1.364  0.0424  0.9047 -0.2119
   43BO4    C14 4762   1.416   2.936   1.409 -0.1884 -0.1833  1.3813
   43BO4    C15 4763   1.397   2.888   1.541  0.7847 -0.5437 -0.9957
   43BO4    C16 4764   1.502   2.775   1.602  0.6223 -0.8910  0.3047
   43BO4    C17 4765   1.649   2.803   1.564  0.1762 -0.3199 -0.6222
   43BO4      O 4766   1.264   2.821   1.538  0.9428 -0.7174  0.1486
   43BO4      B 4767   1.187   2.821   1.434  0.7970  0.7746  0.2893
   43BO4     O1 4768   1.059   2.820   1.467  0.0253  0.1073  0.0321
   43BO4    C18 4769   1.008   2.686   1.505  0.4899  0.2212  0.2081
   43BO4    C19 4770   1.040   2.647   1.647  0.3769  0.2697 -0.4837
   43BO4     H1 4771   1.142   2.694   1.641 -2.5141 -5.3709 -3.7809
   43BO4    C20 4772   1.050   2.590   1.406  0.4844  0.3269 -0.3337
   43BO4    C21 4773   1.195   2.605   1.413 -0.1933 -0.6093  0.2650
   43BO4    C22 4774   1.275   2.519   1.314  0.3372 -0.3910 -0.1687
   43BO4    C23 4775   1.375   2.617   1.265 -0.5201  0.0974 -0.3555
   43BO4    C24 4776   1.504   2.560   1.251  0.5622 -0.7185  0.8182
   43BO4    C25 4777   1.548   2.658   1.154 -0.4259 -0.6736  0.5353
   43BO4    C26 4778   1.676   2.725   1.186  1.0597  0.2331 -0.4281
   43BO4    C27 4779   1.743   2.737   1.057  0.1638 -0.9415  0.8737
   43BO4    C28 4780   1.721   2.861   0.976 -0.5283  0.2838 -0.9440
   43BO4    C29 4781   1.729   2.830   0.826  0.0785 -0.8007 -1.1085
   43BO4    C30 4782   1.861   2.795   0.785  0.6062  1.1027 -0.0812
   43BO4    C31 4783   1.860   2.663   0.713  0.2725 -1.3327  0.8563
   43BO4    C32 4784   1.997   2.628   0.670 -0.0091 -0.4549 -0.7058
   43BO4    C33 4785   1.998   2.489   0.657  0.3501  0.0932  0.2135
   43BO4    C34 4786   2.074   2.447   0.535 -1.0025  0.4503 -0.0171
   43BO4     O2 4787   1.879   2.486   0.602  0.2771 -0.6711  0.6918
   43BO4     B1 4788   1.831   2.477   0.721 -0.4463 -0.4376 -0.2049
   43BO4     O3 4789   1.845   2.376   0.794  0.5613 -0.8740  0.7609
   43BO4     O4 4790   1.863   2.562   0.808 -0.4711 -1.0146  0.4362
   43BO4     O5 4791   1.712   2.503   0.721 -0.5740 -0.0455 -0.3323
   43BO4     O6 4792   1.631   2.743   0.792  0.7391 -0.8873 -0.1890
   43BO4     B2 4793   1.579   2.688   0.893  0.1724  0.0594 -0.6866
   43BO4     O7 4794   1.567   2.564   0.860 -0.2072  0.1409  0.2290
   43BO4     O8 4795   1.671   2.651   0.972  0.3074  0.0894 -0.0396
   43BO4     O9 4796   1.460   2.739   0.962 -0.1729 -0.2051  0.4933
   43BO4    O10 4797   1.474   2.765   1.193  0.1908 -1.0946  0.1977
   43BO4     B3 4798   1.403   2.756   1.087  0.2878  0.0031 -0.1980
   43BO4    O11 4799   1.339   2.642   1.129  0.0375 -0.7209  0.4399
   43BO4    O12 4800   1.344   2.848   1.160 -0.3212 -1.3466 -0.1085
   43BO4    O13 4801   1.268   2.767   1.084  0.1385 -0.7797  0.2835
   43BO4    O14 4802   1.193   2.717   1.349 -0.8673 -0.3100 -0.0785
   43BO4    O15 4803   1.191   2.923   1.354  0.1327 -0.3351 -0.7532
   43BO4     H2 4804   1.726   2.132   0.881  0.5806 -1.2439 -2.0237
   43BO4     H3 4805   1.785   2.066   0.738  2.5244 -1.6398  0.1541
   43BO4     H4 4806   1.857   2.264   0.626  1.3563 -1.7757 -0.4020
   43BO4     H5 4807   1.605   2.318   0.811 -1.8836  3.1126 -0.1389
   43BO4     H6 4808   1.595   2.227   0.653 -5.1215 -4.4102  0.0617
   43BO4     H7 4809   1.701   2.422   0.551  3.5004  0.4710  0.3151
   43BO4     H8 4810   1.457   2.453   0.565  1.1334 -1.0508  0.1014
   43BO4     H9 4811   1.557   2.601   0.590 -2.1816  1.6330  2.5360
   43BO4    H10 4812   1.395   2.452   0.796 -1.5955  0.7952  4.2030
   43BO4    H11 4813   1.447   2.729   0.698 -0.0615 -0.6171 -3.7824
   43BO4    H12 4814   1.309   2.625   0.675  0.9738 -0.7068  1.0449
   43BO4    H13 4815   1.291   2.623   0.926  0.2290 -1.7436 -0.8805
   43BO4    H14 4816   1.173   2.796   0.809  0.4370  0.0867 -0.4882
   43BO4    H15 4817   1.323   2.875   0.794  4.0716  1.3952 -4.4333
   43BO4    H16 4818   1.154   2.904   1.011  1.5411 -0.3148 -1.3441
   43BO4    H17 4819   1.345   3.073   0.981  0.1853  0.8167 -2.3618
   43BO4    H18 4820   1.453   2.936   0.954 -2.4051 -0.8716  3.3069
   43BO4    H19 4821   1.511   2.964   1.169 -0.9602  2.1114  0.5369
   43BO4    H20 4822   1.222   3.089   1.198 -3.3788 -0.5114 -4.5719
   43BO4    H21 4823   1.381   3.155   1.232  5.7788 -2.3041  2.1379
   43BO4    H22 4824   1.285   3.092   1.432 -2.6000  2.6791 -0.7446
   43BO4    H23 4825   1.496   3.008   1.431 -0.0844 -1.3905  4.9669
   43BO4    H24 4826   1.457   2.861   1.346  1.1436  4.0381  5.3692
   43BO4    H25 4827   1.394   2.972   1.608 -0.1199 -2.3586  4.3711
   43BO4    H26 4828   1.471   2.672   1.575  0.3279 -2.5682  3.3784
   43BO4    H27 4829   1.499   2.775   1.707  0.8342 -2.9463  0.5867
   43BO4    H28 4830   1.658   2.784   1.448 -0.8318  0.1942 -2.5212
   43BO4    H29 4831   1.716   2.741   1.627  0.7255  0.5052  2.3963
   43BO4    H30 4832   1.673   2.906   1.593  0.7565  3.8564 -0.2654
   43BO4    H31 4833   0.907   2.672   1.504 -1.6834 -3.8930  2.3261
   43BO4    H32 4834   1.032   2.542   1.661  0.9074  1.3861  0.2864
   43BO4    H33 4835   0.984   2.694   1.727 -2.7511  1.1728 -2.5230
   43BO4    H34 4836   1.004   2.611   1.318  1.7231 -0.1060  3.6630
   43BO4    H35 4837   1.012   2.495   1.445  0.6000 -0.9838 -0.6526
   43BO4    H36 4838   1.254   2.610   1.508 -0.4001  1.9535 -2.2323
   43BO4    H37 4839   1.213   2.453   1.245 -0.6306 -1.0565  3.1267
   43BO4    H38 4840   1.325   2.435   1.377  3.1776 -1.8662  2.6795
   43BO4    H39 4841   1.385   2.690   1.344 -0.4931  2.3941 -0.0559
   43BO4    H40 4842   1.554   2.552   1.352 -0.5445 -0.7996 -2.8376
   43BO4    H41 4843   1.500   2.460   1.199  0.2197 -0.6792 -0.0206
   43BO4    H42 4844   1.533   2.626   1.047 -4.0084  2.5751 -1.8146
   43BO4    H43 4845   1.732   2.679   1.256  2.1626 -2.9616  4.6888
   43BO4    H44 4846   1.656   2.819   1.226 -0.0154 -2.3256 -3.1095
   43BO4    H45 4847   1.842   2.711   1.064 -1.9084  1.1307  2.1734
   43BO4    H46 4848   1.803   2.913   1.026 -2.3427 -4.6813  2.2000
   43BO4    H47 4849   1.640   2.915   1.001  2.0620 -0.5565  0.2044
   43BO4    H48 4850   1.698   2.928   0.790  1.9951  2.7757  1.7446
   43BO4    H49 4851   1.921   2.766   0.874 -1.8302  2.6066 -3.3024
   43BO4    H50 4852   1.931   2.861   0.731  0.8089 -1.2468  0.1286
   43BO4    H51 4853   1.799   2.666   0.634  4.0507  0.5035  2.7070
   43BO4    H52 4854   2.069   2.656   0.752  1.4163 -1.2480  2.4068
   43BO4    H53 4855   2.028   2.687   0.583  0.1209 -0.4764  1.2239
   43BO4    H54 4856   2.028   2.417   0.729  3.2464 -0.9574  0.5351
   43BO4    H55 4857   2.178   2.436   0.552 -1.0790 -1.8107 -1.8830
   43BO4    H56 4858   2.047   2.509   0.449 -0.5642  4.7232 -1.6392
   43BO4    H57 4859   2.040   2.346   0.505 -1.7280  0.9931 -0.3020
   44BO4      H 4860   0.215   1.289   0.494  1.9843  2.5655 -0.3261
   44BO4      C 4861   0.295   1.341   0.540  0.0750  0.8383  0.4422
   44BO4     C1 4862   0.418   1.348   0.454  0.4331  0.2958  0.5636
   44BO4     C2 4863   0.502   1.455   0.502 -0.9903 -0.5776 -0.3731
   44BO4     C3 4864   0.616   1.464   0.416 -0.8467  0.6568 -0.1262
   44BO4     C4 4865   0.700   1.574   0.472 -0.0571 -1.1414  0.1884
   44BO4     C5 4866   0.845   1.559   0.447 -0.1705  0.0608  0.0027
   44BO4     C6 4867   0.907   1.519   0.321 -0.6501 -1.0705  0.4137
   44BO4     C7 4868   1.048   1.503   0.373 -1.0299 -0.0532 -0.7519
   44BO4     C8 4869   1.137   1.520   0.259 -0.0500  0.2143 -0.0873
   44BO4     C9 4870   1.274   1.560   0.295  1.2392  0.6113 -0.4357
   44BO4    C10 4871   1.356   1.456   0.246 -0.1972  0.2155 -1.0704
   44BO4    C11 4872   1.490   1.500   0.263 -1.3568 -0.6299 -0.6351
   44BO4    C12 4873   1.555   1.572   0.156 -0.4107  0.3755  0.1088
   44BO4    C13 4874   1.700   1.584   0.144 -0.2636 -0.0396  0.8185
   44BO4    C14 4875   1.789   1.475   0.165 -0.0452  0.1757  0.7339
   44BO4    C15 4876   1.914   1.555   0.187 -0.1479  0.9521  0.1146
   44BO4    C16 4877   2.048   1.482   0.178  0.0933  0.4688  0.8415
   44BO4    C17 4878   2.149   1.541   0.273  0.3786 -0.3419 -0.1199
   44BO4      O 4879   1.880   1.553   0.320 -0.6087 -0.2252 -0.8579
   44BO4      B 4880   1.805   1.658   0.323  0.1543  0.0874 -0.6469
   44BO4     O1 4881   1.878   1.763   0.341  0.3624 -0.8330  0.5030
   44BO4    C18 4882   1.875   1.788   0.488 -0.9961 -0.3191 -1.0147
   44BO4    C19 4883   2.004   1.855   0.515 -1.1836  0.4635  0.3395
   44BO4     H1 4884   2.092   1.794   0.483  0.9970  0.1706 -1.9472
   44BO4    C20 4885   1.879   1.649   0.546  0.2417  0.3924 -0.9354
   44BO4    C21 4886   1.751   1.582   0.511  0.6604  0.2117  0.2543
   44BO4    C22 4887   1.649   1.579   0.618  0.3501 -0.1312  0.0593
   44BO4    C23 4888   1.531   1.504   0.560  0.1916  0.4320  0.6639
   44BO4    C24 4889   1.449   1.421   0.653 -0.8137  0.2757  0.6474
   44BO4    C25 4890   1.319   1.414   0.568  0.0031 -0.1794  1.0988
   44BO4    C26 4891   1.243   1.285   0.550 -0.0234 -0.0347  1.1135
   44BO4    C27 4892   1.119   1.272   0.636  1.2276  0.5152  1.3209
   44BO4    C28 4893   1.030   1.151   0.603  0.8025 -0.8196 -0.2554
   44BO4    C29 4894   0.953   1.174   0.480 -0.1204  0.0186  0.1536
   44BO4    C30 4895   0.837   1.083   0.441 -0.8053  0.6050  0.7066
   44BO4    C31 4896   0.740   1.160   0.373 -0.4223  0.1120  1.0569
   44BO4    C32 4897   0.660   1.093   0.274 -0.5965  0.5055  0.6503
   44BO4    C33 4898   0.532   1.134   0.310  0.6049  0.6160  0.8813
   44BO4    C34 4899   0.442   1.114   0.197 -0.1504 -0.9846 -0.5267
   44BO4     O2 4900   0.569   1.261   0.295 -0.7157  0.3451 -0.0240
   44BO4     B1 4901   0.591   1.255   0.424 -0.0191 -0.9675  0.4390
   44BO4     O3 4902   0.484   1.240   0.487  0.1165  0.0269 -0.5852
   44BO4     O4 4903   0.646   1.151   0.466 -0.0234  0.2684 -0.3116
   44BO4     O5 4904   0.660   1.348   0.472  0.1082 -0.1667 -0.1277
   44BO4     O6 4905   0.890   1.286   0.521 -0.7370  0.6325 -0.4180
   44BO4     B2 4906   0.975   1.374   0.512  0.1043 -0.3119  0.2115
   44BO4     O7 4907   0.889   1.466   0.547 -0.6314  0.2824 -0.5468
   44BO4     O8 4908   1.039   1.390   0.626  1.1081 -0.2786 -0.3086
   44BO4     O9 4909   1.046   1.372   0.409  0.3068 -0.2048 -0.1634
   44BO4    O10 4910   1.399   1.392   0.456  0.2618 -0.5439 -0.5220
   44BO4     B3 4911   1.392   1.519   0.435 -0.4004  0.0388 -0.1791
   44BO4    O11 4912   1.427   1.587   0.532  0.9963 -0.2355  0.2521
   44BO4    O12 4913   1.459   1.592   0.353  0.1523  0.5455 -0.3030
   44BO4    O13 4914   1.281   1.568   0.432  0.6717 -0.3278  0.0781
   44BO4    O14 4915   1.710   1.652   0.402 -0.4147  0.2569  0.6077
   44BO4    O15 4916   1.763   1.694   0.207 -0.0471  0.6143  0.7528
   44BO4     H2 4917   0.330   1.282   0.638  0.6779  1.8622 -1.1130
   44BO4     H3 4918   0.258   1.440   0.569 -3.0216  0.0283 -0.2406
   44BO4     H4 4919   0.393   1.364   0.352  0.7376 -2.2431  1.3124
   44BO4     H5 4920   0.539   1.449   0.603  2.3800  3.2364  2.7222
   44BO4     H6 4921   0.437   1.552   0.503 -2.6069  2.8866 -0.5164
   44BO4     H7 4922   0.610   1.458   0.309 -1.7987 -0.4035 -1.2218
   44BO4     H8 4923   0.682   1.593   0.574 -0.2102 -3.3215  0.1682
   44BO4     H9 4924   0.675   1.663   0.426 -0.4815 -0.8956  0.6654
   44BO4    H10 4925   0.881   1.657   0.458  0.0122 -3.7477 -3.1295
   44BO4    H11 4926   0.880   1.413   0.288 -0.6869 -1.6195 -2.6415
   44BO4    H12 4927   0.906   1.602   0.244  0.8266 -3.7637  3.2812
   44BO4    H13 4928   1.079   1.571   0.455  0.7146 -2.6955  3.2919
   44BO4    H14 4929   1.105   1.609   0.199  2.8093  0.9677 -1.1079
   44BO4    H15 4930   1.137   1.434   0.201 -1.5206 -0.4404  1.9830
   44BO4    H16 4931   1.303   1.656   0.247 -2.1422  1.0133 -0.3616
   44BO4    H17 4932   1.349   1.438   0.139  1.7363  1.2806 -0.2391
   44BO4    H18 4933   1.330   1.360   0.290  1.7750 -0.0732  0.8358
   44BO4    H19 4934   1.544   1.413   0.290 -1.2832  1.8404  3.4202
   44BO4    H20 4935   1.525   1.677   0.169 -0.7623  6.0210 -3.0546
   44BO4    H21 4936   1.502   1.537   0.060  1.1032 -0.9793  2.0140
   44BO4    H22 4937   1.711   1.619   0.040 -0.3934  2.9338  0.9383
   44BO4    H23 4938   1.776   1.403   0.072 -1.7455 -0.3078 -1.5772
   44BO4    H24 4939   1.748   1.419   0.252 -0.6698 -0.3720 -0.4192
   44BO4    H25 4940   1.928   1.643   0.124  1.7709 -0.5907  0.9598
   44BO4    H26 4941   2.081   1.485   0.071  3.5409 -1.2299  2.6207
   44BO4    H27 4942   2.032   1.378   0.190 -3.0523  1.8906 -1.2853
   44BO4    H28 4943   2.156   1.494   0.373 -0.8348 -2.5159  1.3003
   44BO4    H29 4944   2.112   1.643   0.301 -2.1131  0.4985 -0.9556
   44BO4    H30 4945   2.245   1.518   0.225  0.4544  1.6457  1.0972
   44BO4    H31 4946   1.783   1.834   0.516 -5.2651 -1.8824  0.5038
   44BO4    H32 4947   2.004   1.879   0.617 -0.2733  0.3760  1.1771
   44BO4    H33 4948   1.994   1.944   0.465  1.9325 -0.3443 -0.5942
   44BO4    H34 4949   1.895   1.645   0.657 -0.6150  0.3560  4.6679
   44BO4    H35 4950   1.956   1.604   0.483 -1.5014  0.7387 -1.5296
   44BO4    H36 4951   1.753   1.477   0.474 -1.6537  0.2424  0.6279
   44BO4    H37 4952   1.619   1.686   0.654 -0.8673  0.6900  0.7810
   44BO4    H38 4953   1.703   1.517   0.696 -4.6047 -3.9599 -0.8218
   44BO4    H39 4954   1.560   1.423   0.491 -1.2918  0.0557  0.7957
   44BO4    H40 4955   1.480   1.320   0.690 -3.2725 -2.4385 -1.4915
   44BO4    H41 4956   1.436   1.488   0.723 -2.5774  0.1009 -0.6497
   44BO4    H42 4957   1.242   1.484   0.580  1.0815 -2.5214  0.3218
   44BO4    H43 4958   1.288   1.190   0.569  2.1108  0.8272  0.5248
   44BO4    H44 4959   1.203   1.297   0.444 -1.1501 -1.9752 -0.1989
   44BO4    H45 4960   1.145   1.264   0.743  1.5950 -0.6117  0.8451
   44BO4    H46 4961   0.953   1.136   0.677 -1.5497 -3.0363  0.0175
   44BO4    H47 4962   1.097   1.060   0.604 -0.1420  0.9672  2.0017
   44BO4    H48 4963   1.011   1.204   0.396  3.2256  0.3592 -0.9126
   44BO4    H49 4964   0.785   1.039   0.526  0.9067  0.4389 -0.8588
   44BO4    H50 4965   0.885   0.993   0.384 -0.0223 -2.5963 -4.2965
   44BO4    H51 4966   0.763   1.258   0.340 -2.9795  1.3606  0.6608
   44BO4    H52 4967   0.656   0.992   0.290 -0.7285  2.5649 -1.1901
   44BO4    H53 4968   0.681   1.129   0.170 -1.8858 -1.8446  2.0486
   44BO4    H54 4969   0.482   1.089   0.400 -0.4992  2.4817  1.8071
   44BO4    H55 4970   0.481   1.161   0.098  2.9859 -4.1199 -1.6393
   44BO4    H56 4971   0.348   1.153   0.216 -0.2766  0.2617 -0.7077
   44BO4    H57 4972   0.443   1.005   0.176  0.6205 -0.1810  1.7032
   45BO4      H 4973   1.437   3.398   3.602  0.0805 -0.0531  2.8891
   45BO4      C 4974   1.433   3.457   3.504  0.1515 -0.9844 -0.5016
   45BO4     C1 4975   1.570   3.522   3.481  1.3528 -0.0178 -0.0015
   45BO4     C2 4976   1.662   3.433   3.411  0.9184  0.7369  0.1786
   45BO4     C3 4977   1.783   3.518   3.397  0.5960  0.7648  0.2297
   45BO4     C4 4978   1.896   3.468   3.298  0.5615 -0.9807 -0.2872
   45BO4     C5 4979   1.840   3.414   3.169  0.3311  0.2765 -0.1043
   45BO4     C6 4980   1.957   3.376   3.088  0.5162  0.0763  0.0578
   45BO4     C7 4981   1.967   3.474   2.980  0.2203  0.0715  0.1301
   45BO4     C8 4982   2.098   3.473   2.918  0.7035 -0.3593  0.8693
   45BO4     C9 4983   2.081   3.503   2.771 -0.1449 -0.6037 -0.4158
   45BO4    C10 4984   2.211   3.504   2.708 -0.6030  0.0189  0.3745
   45BO4    C11 4985   2.194   3.568   2.576 -0.9388  0.6819 -0.4375
   45BO4    C12 4986   2.167   3.477   2.471 -0.2332 -0.3329  0.7965
   45BO4    C13 4987   2.230   3.505   2.342  0.0056 -0.4440 -0.9969
   45BO4    C14 4988   2.201   3.643   2.294  0.4147 -0.8555 -0.6386
   45BO4    C15 4989   2.156   3.658   2.159 -0.0419 -0.2205 -0.7381
   45BO4    C16 4990   2.049   0.093   2.119  0.5120  0.2697 -0.1573
   45BO4    C17 4991   2.048   0.120   1.966  0.1876  0.0370 -0.4894
   45BO4      O 4992   2.143   3.529   2.113  0.1214  0.1479  0.9110
   45BO4      B 4993   2.073   3.473   2.206 -0.2952 -0.0443  1.1154
   45BO4     O1 4994   2.052   3.346   2.175  0.0309  0.3000 -0.1012
   45BO4    C18 4995   1.923   3.343   2.115  0.3146  0.5023 -0.5085
   45BO4    C19 4996   1.931   3.440   2.013  0.7905  0.1879  1.1700
   45BO4     H1 4997   1.991   3.388   1.942 -0.2004 -2.8360  2.2757
   45BO4    C20 4998   1.855   3.376   2.242 -0.0441 -0.5583 -0.6051
   45BO4    C21 4999   1.879   3.516   2.285  0.1996  1.3705  0.8644
   45BO4    C22 5000   1.824   3.535   2.431 -0.1554 -0.2467  0.5841
   45BO4    C23 5001   1.893   3.641   2.510 -0.9470  0.1274  0.4573
   45BO4    C24 5002   1.808   0.050   2.589  0.5816 -0.5334 -0.6850
   45BO4    C25 5003   1.849   0.025   2.724  0.5304  0.1114 -0.7732
   45BO4    C26 5004   1.769   0.122   2.805 -0.5821  0.3643  0.6388
   45BO4    C27 5005   1.776   0.083   2.944 -0.1926 -0.2015  0.2923
   45BO4    C28 5006   1.906   0.132   2.998 -0.1929  1.0603 -0.3196
   45BO4    C29 5007   1.890   0.111   3.150  1.2160  0.6869  0.7997
   45BO4    C30 5008   1.820   0.224   3.222 -0.2661  0.1063  0.1663
   45BO4    C31 5009   1.769   0.154   3.344 -0.4391 -0.1133  1.0020
   45BO4    C32 5010   1.727   0.244   3.450 -0.2484  0.1514 -0.1433
   45BO4    C33 5011   1.643   0.156   3.531 -0.8524 -0.8690  0.0835
   45BO4    C34 5012   1.645   0.198   0.008 -0.6973 -0.1627 -0.7123
   45BO4     O2 5013   1.703   0.035   3.510  0.6255 -0.1041 -0.5755
   45BO4     B1 5014   1.663   0.019   3.393  0.8478  0.2965 -0.0646
   45BO4     O3 5015   1.553   3.625   3.384 -0.2816 -0.5536  0.1686
   45BO4     O4 5016   1.643   0.122   3.317  0.4313 -0.8813  0.4047
   45BO4     O5 5017   1.734   3.611   3.317  0.1336 -0.0824  0.6081
   45BO4     O6 5018   1.791   0.012   3.141 -1.4811 -0.5268 -0.5320
   45BO4     B2 5019   1.846   3.601   3.061 -0.1406 -0.3709  1.0722
   45BO4     O7 5020   1.775   3.501   3.081 -0.2089  0.3222 -0.3602
   45BO4     O8 5021   1.787   3.617   2.946 -0.6152  0.2894  0.2193
   45BO4     O9 5022   1.972   3.573   3.064  0.8546 -0.9079  0.1009
   45BO4    O10 5023   1.968   0.098   2.694 -0.6453  0.7604  0.5461
   45BO4     B3 5024   2.016   3.647   2.660  0.5246 -0.6411  1.0043
   45BO4    O11 5025   1.955   3.564   2.604 -0.3231 -0.0630  0.1315
   45BO4    O12 5026   2.122   0.015   2.605 -0.8351  0.5931  0.2909
   45BO4    O13 5027   2.051   3.634   2.775 -0.7582 -0.2266  1.2146
   45BO4    O14 5028   2.013   3.540   2.299 -0.8002  0.0437  0.1036
   45BO4    O15 5029   2.170   3.411   2.255 -0.0435 -0.0933  0.2003
   45BO4     H2 5030   1.357   3.540   3.496 -3.2310 -0.2550  0.1345
   45BO4     H3 5031   1.421   3.376   3.424  0.4983 -1.6165 -5.4898
   45BO4     H4 5032   1.603   3.537   3.580  0.7293 -1.6387  0.4719
   45BO4     H5 5033   1.618   3.403   3.320  1.9756 -0.1550  1.0556
   45BO4     H6 5034   1.678   3.352   3.473 -0.7276  0.9490 -0.7449
   45BO4     H7 5035   1.822   3.560   3.492 -2.2731  0.2979 -4.5589
   45BO4     H8 5036   1.946   3.392   3.361 -2.5918 -3.3739 -1.4805
   45BO4     H9 5037   1.959   3.551   3.276 -1.5980 -1.4086 -1.4579
   45BO4    H10 5038   1.785   3.325   3.193 -1.7374 -3.9698  4.3552
   45BO4    H11 5039   2.049   3.378   3.149  3.0393 -1.4006 -1.9594
   45BO4    H12 5040   1.969   3.276   3.058 -3.8449  1.1405 -2.2951
   45BO4    H13 5041   1.884   3.460   2.915  2.6601  1.5421 -0.8729
   45BO4    H14 5042   2.145   3.376   2.922  0.4882  0.9938 -0.2835
   45BO4    H15 5043   2.149   3.548   2.979  2.5127 -0.2058 -0.8241
   45BO4    H16 5044   1.995   3.441   2.739  2.8753 -4.8126 -1.0893
   45BO4    H17 5045   2.257   3.408   2.705  2.1180  1.3800  0.4478
   45BO4    H18 5046   2.278   3.569   2.759  2.6153  0.0050  1.8017
   45BO4    H19 5047   2.300   3.588   2.554 -4.1642 -1.7040  1.2733
   45BO4    H20 5048   2.064   3.472   2.466 -2.4742  1.5775 -0.9026
   45BO4    H21 5049   2.197   3.377   2.485 -0.9419  2.6562 -1.0712
   45BO4    H22 5050   2.341   3.479   2.343  1.9622  0.2135 -0.0243
   45BO4    H23 5051   2.310   0.016   2.296  2.8204 -1.5056  1.8086
   45BO4    H24 5052   2.133   0.018   2.370  1.8471 -1.6723  1.6621
   45BO4    H25 5053   2.247   0.036   2.114  0.0874 -0.8333  2.6592
   45BO4    H26 5054   2.070   0.177   2.178 -2.2598  0.5594 -2.1570
   45BO4    H27 5055   1.959   0.057   2.149  2.9257 -0.3455 -2.3227
   45BO4    H28 5056   2.142   0.158   1.929 -3.9864  4.5224 -0.5815
   45BO4    H29 5057   1.969   0.193   1.947  1.3476 -1.3711 -1.1126
   45BO4    H30 5058   2.028   0.035   1.895 -5.2149  1.2918  2.5990
   45BO4    H31 5059   1.906   3.243   2.075 -1.3779 -1.6888 -1.5245
   45BO4    H32 5060   1.978   3.530   2.024  1.3076 -4.2567  1.1322
   45BO4    H33 5061   1.825   3.471   1.971 -3.7226 -0.8306 -0.8821
   45BO4    H34 5062   1.898   3.309   2.316  2.9187  0.0416 -5.7378
   45BO4    H35 5063   1.748   3.362   2.233 -0.7572 -0.3769 -2.3014
   45BO4    H36 5064   1.823   3.594   2.232 -3.4035  2.6531 -2.2753
   45BO4    H37 5065   1.840   3.448   2.489 -0.1690  1.4977  0.8237
   45BO4    H38 5066   1.713   3.542   2.423  0.7062 -1.4014  0.9394
   45BO4    H39 5067   1.952   0.037   2.453  1.6463  0.2118 -0.7031
   45BO4    H40 5068   1.823   0.159   2.570 -1.8831  2.3351 -1.8531
   45BO4    H41 5069   1.702   0.024   2.572 -1.1722 -3.2434  0.5694
   45BO4    H42 5070   1.846   3.593   2.759  2.5451  2.4741  1.1251
   45BO4    H43 5071   1.662   0.133   2.797  1.9730  1.1360  1.1296
   45BO4    H44 5072   1.807   0.226   2.798 -1.3280  0.2972  1.9440
   45BO4    H45 5073   1.680   0.112   2.998 -2.0589 -0.3513  2.3549
   45BO4    H46 5074   1.909   0.244   2.974  1.6241  0.9833 -1.3802
   45BO4    H47 5075   1.990   0.078   2.957 -2.7757  1.9909  1.7413
   45BO4    H48 5076   1.980   0.068   3.195 -0.8523 -0.2966 -0.9486
   45BO4    H49 5077   1.742   0.267   3.168 -2.1567  0.0200 -0.3945
   45BO4    H50 5078   1.890   0.294   3.254  1.3930  0.2144 -3.2222
   45BO4    H51 5079   1.843   0.084   3.370  1.5309 -1.0348 -0.9342
   45BO4    H52 5080   1.669   0.327   3.403 -0.2889  0.4866 -2.7771
   45BO4    H53 5081   1.807   0.284   3.517  1.6943 -3.6575  0.9691
   45BO4    H54 5082   1.541   0.168   3.494  2.3153 -3.1104  1.2993
   45BO4    H55 5083   1.612   0.304   0.021  0.1187  1.0727 -0.1144
   45BO4    H56 5084   1.746   0.179   0.051  0.7864  2.6351  1.4956
   45BO4    H57 5085   1.570   0.147   0.066  2.2507 -2.4959  1.0266
   46BO4      H 5086   2.992   0.797   0.246 -1.4238  1.7580 -0.5968
   46BO4      C 5087   2.991   0.824   0.351 -0.3312  0.0487  0.2498
   46BO4     C1 5088   2.931   0.955   0.373  0.3396  0.5033  0.4657
   46BO4     C2 5089   2.934   0.981   0.513  0.0459 -0.4000  0.2966
   46BO4     C3 5090   2.892   1.124   0.510  0.2327 -0.2550  0.3014
   46BO4     C4 5091   2.917   1.198   0.640  0.7753  1.2180  0.1333
   46BO4     C5 5092   3.066   1.203   0.683 -0.2534 -0.7680  0.8959
   46BO4     C6 5093   3.069   1.288   0.798 -0.7022 -1.0853 -1.4331
   46BO4     C7 5094   3.186   1.382   0.784 -0.3052 -1.0237  0.0103
   46BO4     C8 5095   3.208   1.446   0.919 -1.3412 -0.5425  1.0632
   46BO4     C9 5096   3.350   1.500   0.919  0.6768 -0.2691  0.0206
   46BO4    C10 5097   3.363   1.603   1.019 -0.4808  0.7080 -0.6042
   46BO4    C11 5098   3.503   1.647   1.022  0.0666 -0.3798 -0.5272
   46BO4    C12 5099   3.604   1.553   1.066 -0.2153 -0.4143  0.9420
   46BO4    C13 5100   0.055   1.622   1.111  0.0453 -0.0070 -0.0640
   46BO4    C14 5101   0.130   1.696   1.012 -0.9962  0.1949  0.2518
   46BO4    C15 5102   0.281   1.681   1.027  0.0465  0.6817 -0.2427
   46BO4    C16 5103   0.358   1.759   0.912  0.6443  0.5154 -0.1500
   46BO4    C17 5104   0.405   1.688   0.783 -0.5420 -1.3459 -0.0898
   46BO4      O 5105   0.307   1.540   1.016 -0.1360 -0.2358 -0.1369
   46BO4      B 5106   0.188   1.494   1.049 -0.5873  0.0725  0.1867
   46BO4     O1 5107   0.222   1.385   1.100  0.3684  0.5400  0.8110
   46BO4    C18 5108   0.156   1.285   1.026 -0.9204  0.1212 -0.0233
   46BO4    C19 5109   0.177   1.162   1.120 -0.8482  0.4021 -0.0811
   46BO4     H1 5110   0.142   1.193   1.217 -2.6334  3.6860 -1.4052
   46BO4    C20 5111   0.220   1.291   0.889  0.0268  0.3174  0.5485
   46BO4    C21 5112   0.155   1.413   0.831  0.0808  0.3100  0.3324
   46BO4    C22 5113   0.035   1.394   0.742  0.0809  0.2922 -0.4580
   46BO4    C23 5114   3.630   1.525   0.736  0.0068  0.0917  0.1142
   46BO4    C24 5115   3.567   1.540   0.609 -0.5722 -0.5264 -0.2765
   46BO4    C25 5116   3.435   1.581   0.652 -0.4028  0.0496  0.2357
   46BO4    C26 5117   3.361   1.647   0.541 -0.1520  0.0649  0.0839
   46BO4    C27 5118   3.257   1.541   0.488 -0.2516  0.5989 -0.1092
   46BO4    C28 5119   3.122   1.594   0.494  1.0246  0.1865 -0.1521
   46BO4    C29 5120   3.025   1.488   0.469 -0.4687  0.5247 -0.3981
   46BO4    C30 5121   2.999   1.462   0.327 -1.0839 -0.1225 -0.0220
   46BO4    C31 5122   2.942   1.328   0.307  0.3109  0.0766 -1.1673
   46BO4    C32 5123   2.885   1.320   0.176  0.7652  0.8305 -0.1949
   46BO4    C33 5124   2.883   1.174   0.155  0.0145  0.2912  0.8956
   46BO4    C34 5125   2.761   1.133   0.067  0.7247 -1.5683 -0.7569
   46BO4     O2 5126   2.859   1.131   0.283 -0.0168  0.2722 -0.2805
   46BO4     B1 5127   2.975   1.141   0.322  0.7032 -0.0665 -0.3068
   46BO4     O3 5128   3.035   1.035   0.310  0.3699 -0.0332 -0.4714
   46BO4     O4 5129   3.040   1.236   0.288 -0.4687 -0.0265  0.9884
   46BO4     O5 5130   2.993   1.163   0.444 -0.6666 -0.2727  0.0329
   46BO4     O6 5131   3.089   1.385   0.480 -0.1148 -0.0930  0.4725
   46BO4     B2 5132   3.151   1.395   0.592 -0.8539  0.6822 -0.7181
   46BO4     O7 5133   3.161   1.262   0.590 -1.2040  0.3824 -0.2754
   46BO4     O8 5134   3.268   1.420   0.561 -0.0016  0.1161 -0.1817
   46BO4     O9 5135   3.123   1.461   0.698  0.0010 -0.1163 -0.3813
   46BO4    O10 5136   3.470   1.689   0.738 -0.1303  0.1849  0.4602
   46BO4     B3 5137   3.469   1.597   0.824  0.4001  0.2658  0.5678
   46BO4    O11 5138   3.527   1.495   0.810  0.2016 -0.0519 -0.1759
   46BO4    O12 5139   3.521   1.685   0.889  0.6958  0.2903 -0.4416
   46BO4    O13 5140   3.342   1.605   0.829 -0.2056  0.3370  0.1823
   46BO4    O14 5141   0.103   1.472   0.950 -0.1943  0.7740  0.7010
   46BO4    O15 5142   0.147   1.536   1.155 -0.9686  0.2600 -0.3573
   46BO4     H2 5143   3.092   0.821   0.387 -2.9168  1.9642 -2.3764
   46BO4     H3 5144   2.931   0.750   0.400  2.0139  6.1436 -1.4026
   46BO4     H4 5145   2.837   0.954   0.329  0.6341  0.8924 -0.2358
   46BO4     H5 5146   3.029   0.959   0.559  2.2175  2.6537  0.4165
   46BO4     H6 5147   2.854   0.913   0.560 -6.2211  2.1429  0.9636
   46BO4     H7 5148   2.791   1.153   0.476 -1.9737  3.1038  0.5611
   46BO4     H8 5149   2.866   1.140   0.720  0.1207  4.9260  1.4161
   46BO4     H9 5150   2.864   1.296   0.632  0.9894 -0.2539  2.0767
   46BO4    H10 5151   3.089   1.104   0.724  0.8364 -0.0678 -2.7601
   46BO4    H11 5152   2.994   1.367   0.802 -1.0764 -2.6881 -0.5283
   46BO4    H12 5153   3.064   1.216   0.891  0.4771 -1.0900 -0.0256
   46BO4    H13 5154   3.285   1.325   0.748  2.4867 -1.2597 -0.6687
   46BO4    H14 5155   3.193   1.385   1.013  1.1807  3.1839  1.1892
   46BO4    H15 5156   3.148   1.529   0.929  2.2995 -1.5559  1.2368
   46BO4    H16 5157   3.426   1.430   0.926 -4.0383  0.5369  1.1115
   46BO4    H17 5158   3.306   1.572   1.113 -4.5343  1.0604  4.4989
   46BO4    H18 5159   3.309   1.690   0.993  0.0951  0.7639  4.8182
   46BO4    H19 5160   3.497   1.734   1.087 -2.7147  1.0539 -0.8656
   46BO4    H20 5161   3.611   1.473   0.995 -0.7195  1.6409  2.2307
   46BO4    H21 5162   3.566   1.515   1.167  2.0975 -2.5026  4.3691
   46BO4    H22 5163   0.036   1.698   1.179  1.4591  3.1007  0.9349
   46BO4    H23 5164   0.107   1.800   1.029  5.1972  1.9819  2.9949
   46BO4    H24 5165   0.094   1.671   0.920  0.6223 -1.4699 -1.0293
   46BO4    H25 5166   0.312   1.710   1.135 -0.3338  0.6151 -0.6055
   46BO4    H26 5167   0.441   1.821   0.957  4.0568 -0.8106 -2.8592
   46BO4    H27 5168   0.297   1.830   0.864 -3.4919 -3.2534 -0.5495
   46BO4    H28 5169   0.486   1.620   0.812  3.4646 -2.3317 -0.8288
   46BO4    H29 5170   0.450   1.772   0.724 -1.6172  1.2773  2.5449
   46BO4    H30 5171   0.306   1.662   0.733  0.2093  2.4887  1.8008
   46BO4    H31 5172   0.053   1.295   1.018 -0.9395  1.3647  3.4400
   46BO4    H32 5173   0.270   1.126   1.131 -3.4902 -2.8261 -1.7222
   46BO4    H33 5174   0.104   1.084   1.085  3.5125 -1.2773 -0.2851
   46BO4    H34 5175   0.191   1.209   0.818 -1.2281 -1.9144  1.5602
   46BO4    H35 5176   0.328   1.309   0.891 -0.9962  1.2877  3.7312
   46BO4    H36 5177   0.233   1.472   0.780  2.1746 -0.2476  1.4219
   46BO4    H37 5178   3.629   1.340   0.792 -3.1999 -0.6245 -1.9903
   46BO4    H38 5179   0.065   1.329   0.665  0.3847 -0.3669  5.8798
   46BO4    H39 5180   0.021   1.611   0.756 -1.3578 -1.9196 -0.7592
   46BO4    H40 5181   3.609   1.623   0.553  1.4144 -1.3845  0.3867
   46BO4    H41 5182   3.565   1.436   0.561  0.9230  0.3214 -0.7772
   46BO4    H42 5183   3.387   1.506   0.696  1.4993 -3.2546  1.3878
   46BO4    H43 5184   3.418   1.701   0.481 -3.2440  3.4581  3.9499
   46BO4    H44 5185   3.309   1.723   0.595 -0.3932  1.9388 -1.0892
   46BO4    H45 5186   3.274   1.515   0.386 -3.1460 -4.7156 -1.3224
   46BO4    H46 5187   3.098   1.679   0.431 -3.2605 -4.1426 -2.0990
   46BO4    H47 5188   3.095   1.631   0.600  0.4964 -0.6418  2.1913
   46BO4    H48 5189   2.935   1.474   0.533  0.4948 -0.6844  1.5684
   46BO4    H49 5190   3.081   1.481   0.262  0.3865 -2.7271 -4.0673
   46BO4    H50 5191   2.930   1.551   0.297 -3.7575  1.7642 -2.7257
   46BO4    H51 5192   2.861   1.315   0.377  1.7462 -1.9462  2.6622
   46BO4    H52 5193   2.954   1.372   0.112  0.5713 -1.9681  0.2617
   46BO4    H53 5194   2.779   1.359   0.179  0.2469 -1.0923 -1.9610
   46BO4    H54 5195   2.974   1.140   0.109  1.5823 -3.4075 -1.7871
   46BO4    H55 5196   2.762   1.032   0.024  0.3764  2.9971  2.0192
   46BO4    H56 5197   2.776   1.201   3.653 -0.8294  0.6583  0.4566
   46BO4    H57 5198   2.662   1.158   0.105  1.2145  0.3265 -1.2600
   47BO4      H 5199   3.606   0.322   0.165 -0.1499  0.1724 -1.2170
   47BO4      C 5200   3.590   0.252   0.258 -1.2959  0.4432  0.0217
   47BO4     C1 5201   0.040   0.255   0.353  0.2073 -0.4230  0.5208
   47BO4     C2 5202   0.165   0.295   0.302  0.2831  0.1355 -0.8782
   47BO4     C3 5203   0.240   0.318   0.426  1.2035 -0.9947 -1.0658
   47BO4     C4 5204   0.365   0.396   0.407 -0.4157 -1.0467  1.1280
   47BO4     C5 5205   0.447   0.415   0.524 -0.5983 -0.4667  1.2760
   47BO4     C6 5206   0.530   0.307   0.570 -0.2437  0.7566  0.4542
   47BO4     C7 5207   0.567   0.339   0.709  0.7789  0.5077 -0.6838
   47BO4     C8 5208   0.645   0.240   0.791  0.1481  0.2697 -0.7357
   47BO4     C9 5209   0.715   0.323   0.898  0.3140  0.6231  1.0362
   47BO4    C10 5210   0.794   0.246   0.988 -0.0908 -0.1929 -0.4009
   47BO4    C11 5211   0.841   0.307   1.109 -0.1657  0.0287 -0.2292
   47BO4    C12 5212   0.936   0.421   1.078 -0.0199 -0.7583 -0.0147
   47BO4    C13 5213   1.075   0.377   1.061  0.6799 -0.6281  0.4317
   47BO4    C14 5214   1.146   0.351   1.182  0.7896  0.3104 -0.3637
   47BO4    C15 5215   1.206   0.476   1.238 -0.4213  0.6646  0.2189
   47BO4    C16 5216   1.242   0.476   1.395  0.8886 -0.9222  0.6565
   47BO4    C17 5217   1.344   0.369   1.431 -0.2644  0.1857 -0.0818
   47BO4      O 5218   1.092   0.548   1.216  0.3022  0.0059 -1.4249
   47BO4      B 5219   1.106   0.586   1.089 -0.4603  0.4653 -0.0277
   47BO4     O1 5220   1.203   0.667   1.065  1.1677  0.5233 -0.0203
   47BO4    C18 5221   1.144   0.779   1.027 -0.1801 -0.1416  0.0035
   47BO4    C19 5222   1.254   0.882   1.009 -0.6074  0.7764  0.4454
   47BO4     H1 5223   1.328   0.862   0.927 -4.1017 -3.2251  1.9500
   47BO4    C20 5224   1.056   0.821   1.143  1.4175  0.1152  0.1596
   47BO4    C21 5225   0.953   0.714   1.144 -0.5808 -0.5938  0.5649
   47BO4    C22 5226   0.818   0.750   1.098  0.1278 -0.5092  0.5874
   47BO4    C23 5227   0.730   0.617   1.119  0.2294 -1.0418  0.2126
   47BO4    C24 5228   0.589   0.648   1.114  0.0734  0.3857  0.3035
   47BO4    C25 5229   0.541   0.539   1.031 -1.0447  0.5131 -0.5216
   47BO4    C26 5230   0.387   0.547   1.037  0.2858  0.1667  0.1836
   47BO4    C27 5231   0.332   0.470   0.928  1.3636 -0.2306  0.1433
   47BO4    C28 5232   0.309   0.326   0.944  0.0922  0.2651  0.9747
   47BO4    C29 5233   0.241   0.282   0.814  0.3320 -0.1698 -0.5045
   47BO4    C30 5234   0.097   0.239   0.824  0.3155 -0.4781 -0.1732
   47BO4    C31 5235   0.055   0.230   0.672 -0.7925  0.3158  0.5818
   47BO4    C32 5236   3.594   0.285   0.652 -1.0259 -0.8997 -0.9484
   47BO4    C33 5237   3.604   0.431   0.656  1.0548  0.5196  0.0691
   47BO4    C34 5238   3.500   0.491   0.573  0.2365 -0.3016 -0.9242
   47BO4     O2 5239   0.029   0.470   0.571 -0.4989 -0.3164  0.3289
   47BO4     B1 5240   0.039   0.355   0.524 -0.3806 -0.3443  1.0557
   47BO4     O3 5241   0.018   0.374   0.402 -1.2515  0.0357 -0.4453
   47BO4     O4 5242   0.132   0.322   0.601 -0.3997  0.2937 -0.1137
   47BO4     O5 5243   0.150   0.413   0.482 -0.1511  0.6525 -0.2473
   47BO4     O6 5244   0.248   0.400   0.750 -0.2585  0.6264  0.0082
   47BO4     B2 5245   0.377   0.404   0.736  0.7734  1.0060 -0.7719
   47BO4     O7 5246   0.393   0.487   0.631  0.2458 -0.0970 -0.0944
   47BO4     O8 5247   0.409   0.491   0.812 -0.7799  0.8693  0.0321
   47BO4     O9 5248   0.443   0.299   0.745 -0.4410  0.7605 -0.9229
   47BO4    O10 5249   0.594   0.441   1.111  0.2686 -0.0901 -0.4022
   47BO4     B3 5250   0.699   0.425   1.036 -0.7398 -0.3439  0.4730
   47BO4    O11 5251   0.725   0.545   1.009  0.7471 -0.5811  0.8251
   47BO4    O12 5252   0.716   0.362   1.146 -0.1813  0.9185 -0.7518
   47BO4    O13 5253   0.612   0.345   0.980 -0.2172 -1.1954  0.4391
   47BO4    O14 5254   1.000   0.642   1.041 -0.4525  0.1461  0.8630
   47BO4    O15 5255   1.151   0.486   1.025  0.1913 -1.1589 -0.3018
   47BO4     H2 5256   3.583   0.146   0.220 -1.5337 -1.1973  2.5279
   47BO4     H3 5257   3.490   0.261   0.325  0.5305  0.4021  3.2973
   47BO4     H4 5258   0.040   0.179   0.423 -1.9166 -5.7998 -1.0906
   47BO4     H5 5259   0.163   0.387   0.244  2.0179 -3.3726  0.2677
   47BO4     H6 5260   0.216   0.212   0.251  0.6180 -0.4643 -0.1482
   47BO4     H7 5261   0.271   0.224   0.488 -0.4630 -3.9102  3.5356
   47BO4     H8 5262   0.329   0.485   0.371  0.0416  0.0575  0.3924
   47BO4     H9 5263   0.427   0.345   0.329  2.7179  2.1616  3.4058
   47BO4    H10 5264   0.519   0.485   0.494  0.2650 -1.1241  1.9507
   47BO4    H11 5265   0.473   0.207   0.574  0.5486 -1.7653  0.9511
   47BO4    H12 5266   0.615   0.302   0.504 -3.7485  0.7822  1.7779
   47BO4    H13 5267   0.596   0.441   0.731 -0.0456  0.3230 -5.7181
   47BO4    H14 5268   0.725   0.191   0.735 -0.3130  1.6687 -1.2879
   47BO4    H15 5269   0.582   0.169   0.846  0.5135  3.2402  0.5833
   47BO4    H16 5270   0.770   0.406   0.865 -0.6646  0.4702  1.7339
   47BO4    H17 5271   0.882   0.200   0.936 -1.8709 -3.5456  1.5085
   47BO4    H18 5272   0.735   0.147   1.010 -2.0844 -2.4214 -1.2713
   47BO4    H19 5273   0.884   0.251   1.199 -1.2864 -1.3369  1.0557
   47BO4    H20 5274   0.946   0.466   1.179  0.0204 -0.5224 -0.5516
   47BO4    H21 5275   0.906   0.493   1.002 -1.8009  0.0962 -1.5452
   47BO4    H22 5276   1.093   0.302   0.978 -2.8815 -2.0924 -0.0996
   47BO4    H23 5277   1.223   0.289   1.174 -2.4167  2.5377 -3.3416
   47BO4    H24 5278   1.083   0.312   1.260 -0.4926 -0.1244 -0.6681
   47BO4    H25 5279   1.280   0.513   1.171  3.0283 -0.1668  0.4696
   47BO4    H26 5280   1.147   0.452   1.445 -1.2924 -2.6379  1.6966
   47BO4    H27 5281   1.281   0.578   1.414 -1.5639  3.4775  0.3296
   47BO4    H28 5282   1.313   0.267   1.419  3.1125  2.2168  1.0394
   47BO4    H29 5283   1.350   0.363   1.537 -2.1104  0.7212  2.6808
   47BO4    H30 5284   1.446   0.383   1.396 -0.6545 -2.3329 -2.6140
   47BO4    H31 5285   1.080   0.768   0.939 -0.0164  5.5264  2.9591
   47BO4    H32 5286   1.308   0.892   1.103  0.5690  1.0920  0.3752
   47BO4    H33 5287   1.217   0.985   0.999 -0.1569  4.2777 -0.7896
   47BO4    H34 5288   1.016   0.924   1.130  0.9691 -2.3615  1.5686
   47BO4    H35 5289   1.110   0.802   1.231 -2.8880 -3.2868  1.4614
   47BO4    H36 5290   0.935   0.670   1.242 -1.4255  1.3903  1.2602
   47BO4    H37 5291   0.831   0.765   0.995 -0.0975  1.0983 -2.2056
   47BO4    H38 5292   0.773   0.829   1.158  3.6593  0.7696  2.4266
   47BO4    H39 5293   0.762   0.555   1.210  5.1515 -2.5462  2.4372
   47BO4    H40 5294   0.562   0.617   1.221  0.4369 -1.1609  1.3646
   47BO4    H41 5295   0.557   0.750   1.093 -1.9198  1.2436 -0.1298
   47BO4    H42 5296   0.568   0.543   0.924 -0.8835  1.9892  0.4238
   47BO4    H43 5297   0.347   0.657   1.039 -1.0328  0.7756  0.0048
   47BO4    H44 5298   0.369   0.496   1.129  0.3820 -3.0007  1.4768
   47BO4    H45 5299   0.231   0.507   0.898 -0.5931  1.8525 -5.3313
   47BO4    H46 5300   0.253   0.334   1.040  5.7994 -3.8081  3.4088
   47BO4    H47 5301   0.395   0.276   0.959 -2.7839  2.5241 -0.2599
   47BO4    H48 5302   0.300   0.203   0.770 -1.0713  1.7383  3.0510
   47BO4    H49 5303   0.037   0.307   0.883  2.0779 -0.3332  0.4916
   47BO4    H50 5304   0.094   0.139   0.869  2.2817 -2.9879  2.0968
   47BO4    H51 5305   0.070   0.133   0.618 -1.9767 -5.2276  1.7176
   47BO4    H52 5306   3.534   0.234   0.735 -1.3389 -2.0607  3.7759
   47BO4    H53 5307   3.551   0.247   0.558 -0.6667  1.1609  0.3204
   47BO4    H54 5308   3.617   0.471   0.747 -1.9119 -0.7744 -1.7884
   47BO4    H55 5309   3.448   0.558   0.640  0.4966 -4.4592  2.9236
   47BO4    H56 5310   3.433   0.422   0.513 -1.4984 -0.3355 -1.7847
   47BO4    H57 5311   3.551   0.564   0.516 -3.2948  0.9316  0.1520
   48BO4      H 5312   2.334   0.028   0.273  2.0214 -1.4347  0.3360
   48BO4      C 5313   2.306   0.135   0.273  1.2014 -0.0411 -0.4426
   48BO4     C1 5314   2.183   0.173   0.356  0.1104  0.8637  0.4012
   48BO4     C2 5315   2.202   0.159   0.502  1.3401  0.1637 -0.2079
   48BO4     C3 5316   2.071   0.218   0.555 -1.5327 -0.5978  0.0515
   48BO4     C4 5317   2.091   0.340   0.639  0.5773  0.3354  0.7990
   48BO4     C5 5318   1.968   0.399   0.696  0.1858  0.4397 -1.1777
   48BO4     C6 5319   1.920   0.321   0.812  0.3498  0.1817  0.4708
   48BO4     C7 5320   1.784   0.366   0.845  0.1718  0.2860  0.0685
   48BO4     C8 5321   1.719   0.279   0.948  0.1993  0.0287 -0.8381
   48BO4     C9 5322   1.588   0.331   0.993 -0.3456 -0.3510 -0.1514
   48BO4    C10 5323   1.473   0.249   0.963  0.3760  0.2105  0.3328
   48BO4    C11 5324   1.481   0.199   0.822 -0.8341 -0.3926 -0.7893
   48BO4    C12 5325   1.349   0.147   0.785  0.2571 -0.5492  0.0388
   48BO4    C13 5326   1.341   0.096   0.643  0.0130  0.6319 -0.8364
   48BO4    C14 5327   1.393   0.167   0.530 -0.1034 -0.3059  0.0327
   48BO4    C15 5328   1.307   0.125   0.420  1.9000 -0.4765  0.5567
   48BO4    C16 5329   1.357   0.151   0.277 -0.4584 -0.4762 -0.1834
   48BO4    C17 5330   1.419   0.291   0.249 -0.3975  0.3433 -0.1618
   48BO4      O 5331   1.194   0.205   0.456 -0.4395 -0.5381  0.0065
   48BO4      B 5332   1.174   0.187   0.579  0.3480 -0.9510 -0.2640
   48BO4     O1 5333   1.063   0.129   0.584  0.1861  0.1778  0.7677
   48BO4    C18 5334   0.969   0.231   0.551  0.7494 -0.0309 -0.2564
   48BO4    C19 5335   0.962   0.270   0.403 -0.1687  0.2689 -0.3636
   48BO4     H1 5336   1.050   0.306   0.368 -1.9480 -0.9535 -1.7720
   48BO4    C20 5337   0.990   0.346   0.643  0.0617 -1.1106 -0.4669
   48BO4    C21 5338   1.129   0.394   0.626  0.4543 -0.2453  0.2930
   48BO4    C22 5339   1.174   0.492   0.731 -0.0890 -1.1452  0.5369
   48BO4    C23 5340   1.319   0.480   0.729 -0.1266  0.1634 -0.0162
   48BO4    C24 5341   1.372   0.618   0.720 -0.0297  0.2536  0.3854
   48BO4    C25 5342   1.507   0.591   0.789  0.9651  0.4453 -0.3201
   48BO4    C26 5343   1.608   0.680   0.739 -0.0685  0.8873  0.1843
   48BO4    C27 5344   1.709   0.648   0.632 -0.3970 -0.5795  0.4422
   48BO4    C28 5345   1.667   0.619   0.490 -0.4333 -0.7834 -0.9489
   48BO4    C29 5346   1.738   0.505   0.429 -0.7398 -0.6854  0.2375
   48BO4    C30 5347   1.877   0.532   0.402 -0.0468  0.3095 -0.3247
   48BO4    C31 5348   1.946   0.432   0.325 -0.2539 -0.1143  0.8425
   48BO4    C32 5349   1.961   0.471   0.185  1.1096 -0.9212 -0.5040
   48BO4    C33 5350   2.068   0.377   0.158  0.2449 -1.2989  0.0954
   48BO4    C34 5351   2.049   0.318   0.014 -0.7011 -0.1784 -1.7396
   48BO4     O2 5352   2.034   0.268   0.234  0.8958  0.0505  0.0468
   48BO4     B1 5353   2.064   0.302   0.353 -1.2722 -0.5948  0.2777
   48BO4     O3 5354   2.187   0.305   0.367 -0.0510 -0.3237  0.5312
   48BO4     O4 5355   2.069   0.428   0.364 -0.1199  0.4157 -0.6238
   48BO4     O5 5356   1.986   0.248   0.445  0.0831  0.2526  0.5049
   48BO4     O6 5357   1.723   0.401   0.526  0.4955  0.9396 -0.0654
   48BO4     B2 5358   1.777   0.422   0.640 -0.7374  0.5843 -0.0479
   48BO4     O7 5359   1.879   0.353   0.602  0.3033  0.4059  0.0615
   48BO4     O8 5360   1.792   0.544   0.670 -1.0426 -0.3307  0.0242
   48BO4     O9 5361   1.719   0.342   0.723  0.4282  0.4734  0.3046
   48BO4    O10 5362   1.530   0.475   0.737  0.3394 -0.6349  0.0087
   48BO4     B3 5363   1.489   0.412   0.833  0.3590 -0.0320 -0.6582
   48BO4    O11 5364   1.366   0.467   0.861 -0.5021  1.3354 -0.6655
   48BO4    O12 5365   1.498   0.315   0.751 -0.5824  0.7617  1.0390
   48BO4    O13 5366   1.576   0.431   0.917 -0.6458 -0.0244 -0.1191
   48BO4    O14 5367   1.174   0.276   0.671  0.0464 -0.2957 -0.1898
   48BO4    O15 5368   1.211   0.072   0.625 -0.2945 -0.4762  0.2322
   48BO4     H2 5369   2.279   0.166   0.171  1.4996  0.5570 -1.3393
   48BO4     H3 5370   2.398   0.193   0.306 -2.2433  0.2504 -2.7102
   48BO4     H4 5371   2.085   0.127   0.329  1.1961  0.3855  1.8226
   48BO4     H5 5372   2.276   0.233   0.540  3.5211  1.9199 -2.7608
   48BO4     H6 5373   2.222   0.053   0.520 -1.2248 -1.3524  2.5028
   48BO4     H7 5374   2.035   0.145   0.619  1.9099 -0.4039  1.7379
   48BO4     H8 5375   2.145   0.427   0.596 -0.7893 -0.2999 -0.6361
   48BO4     H9 5376   2.159   0.327   0.716 -2.0414  1.1315  1.7169
   48BO4    H10 5377   1.975   0.502   0.715 -4.3946  0.9583  0.7125
   48BO4    H11 5378   1.934   0.216   0.801  3.4015  2.0974 -0.1074
   48BO4    H12 5379   1.983   0.343   0.892  1.1685  2.9477 -2.0359
   48BO4    H13 5380   1.773   0.464   0.867  3.9484 -0.7733  0.6577
   48BO4    H14 5381   1.777   0.263   1.043 -1.1225 -1.7716  0.3840
   48BO4    H15 5382   1.717   0.180   0.907  0.1824  2.8132 -0.7700
   48BO4    H16 5383   1.587   0.358   1.105  2.0110 -4.1769 -3.2780
   48BO4    H17 5384   1.372   0.309   0.984  1.5450 -1.1178 -0.2004
   48BO4    H18 5385   1.473   0.161   1.022  2.2570 -1.1835 -2.4390
   48BO4    H19 5386   1.562   0.142   0.791 -2.1150  0.0608 -0.1509
   48BO4    H20 5387   1.273   0.222   0.803  0.2271  1.9749  2.2626
   48BO4    H21 5388   1.323   0.073   0.861  0.2149 -0.2559 -2.0815
   48BO4    H22 5389   1.388   3.660   0.645 -1.0099  0.6317  0.5546
   48BO4    H23 5390   1.498   0.172   0.535 -0.3518  0.6215  0.1839
   48BO4    H24 5391   1.363   0.268   0.550 -1.0651 -0.6546  0.4439
   48BO4    H25 5392   1.282   0.018   0.426 -2.1134 -2.2480 -0.4802
   48BO4    H26 5393   1.274   0.134   0.210 -2.2889 -3.1000 -0.3827
   48BO4    H27 5394   1.426   0.071   0.252 -3.2094 -1.8307 -0.9187
   48BO4    H28 5395   1.513   0.294   0.306  3.7272  2.8105 -0.3854
   48BO4    H29 5396   1.363   0.375   0.291 -0.6667 -2.1912 -0.4237
   48BO4    H30 5397   1.411   0.299   0.138 -2.0613 -2.3126  0.6630
   48BO4    H31 5398   0.865   0.191   0.575  0.8511  1.3834 -0.7023
   48BO4    H32 5399   0.883   0.337   0.366 -0.8695  0.3316  0.0544
   48BO4    H33 5400   0.952   0.178   0.349  0.1680  0.0380 -0.1254
   48BO4    H34 5401   0.985   0.315   0.752  4.9832  1.0432  3.2860
   48BO4    H35 5402   0.911   0.419   0.626  1.4781  2.8337 -1.0193
   48BO4    H36 5403   1.158   0.419   0.526 -3.5059  0.2376  1.0458
   48BO4    H37 5404   1.136   0.488   0.834  2.2316  1.5200  0.8856
   48BO4    H38 5405   1.132   0.600   0.712  1.3601  3.1424 -0.7007
   48BO4    H39 5406   1.370   0.433   0.642 -0.8277 -2.2370 -1.4467
   48BO4    H40 5407   1.362   0.641   0.612 -3.5983  1.7550 -2.3346
   48BO4    H41 5408   1.327   0.695   0.785  0.1040 -1.6364  1.7911
   48BO4    H42 5409   1.480   0.594   0.900  0.6145  1.3545 -0.8466
   48BO4    H43 5410   1.653   0.729   0.827  0.5298 -2.5732  1.6868
   48BO4    H44 5411   1.558   0.761   0.711  1.3819 -3.8875  0.6039
   48BO4    H45 5412   1.771   0.737   0.631  0.5121  1.8245 -1.9680
   48BO4    H46 5413   1.660   0.719   0.450 -2.2084 -0.7778 -0.5451
   48BO4    H47 5414   1.560   0.588   0.484 -0.1510  4.6642 -1.5727
   48BO4    H48 5415   1.691   0.474   0.336 -1.1193  2.0248  1.8256
   48BO4    H49 5416   1.942   0.526   0.493  2.0053 -0.1580  1.4639
   48BO4    H50 5417   1.897   0.622   0.357 -3.4008 -1.0167  3.0603
   48BO4    H51 5418   1.883   0.340   0.322 -1.5604 -3.6225 -3.8287
   48BO4    H52 5419   1.994   0.580   0.171 -0.2314  0.1569  0.2449
   48BO4    H53 5420   1.867   0.462   0.134  0.6569  2.9859 -2.9708
   48BO4    H54 5421   2.169   0.414   0.187 -0.9171 -2.7408 -2.2507
   48BO4    H55 5422   2.033   0.395   3.620  5.9372 -3.8603  1.1303
   48BO4    H56 5423   1.971   0.244   0.012 -0.0816  1.5366  3.7274
   48BO4    H57 5424   2.137   0.268   0.006  0.3764 -0.1980  2.0384
   49BO4      H 5425   2.689   1.923   2.621 -3.1032 -0.6201 -0.8478
   49BO4      C 5426   2.738   2.006   2.563  0.6467  0.3572  0.6135
   49BO4     C1 5427   2.766   2.114   2.667 -0.3894  0.3003  0.7411
   49BO4     C2 5428   2.887   2.091   2.746 -0.5545  0.1960  0.5560
   49BO4     C3 5429   2.888   2.219   2.819 -0.7985 -0.4510  0.2019
   49BO4     C4 5430   3.010   2.246   2.901 -1.4679 -0.1286  0.2424
   49BO4     C5 5431   3.125   2.307   2.823  0.4810  0.2962 -0.3543
   49BO4     C6 5432   3.215   2.383   2.901 -0.0037  0.4306 -1.0489
   49BO4     C7 5433   3.239   2.495   2.825 -0.6961  0.7801 -1.1205
   49BO4     C8 5434   3.367   2.555   2.888 -0.1098  0.1874  0.5251
   49BO4     C9 5435   3.454   2.601   2.783 -0.5888  0.8310  0.2731
   49BO4    C10 5436   3.565   2.673   2.828  0.1544 -0.8034  0.0228
   49BO4    C11 5437   3.648   2.728   2.717 -0.0720 -0.1962 -0.3784
   49BO4    C12 5438   0.025   2.621   2.634  0.5894  0.5083  0.7899
   49BO4    C13 5439   0.148   2.624   2.545  0.0434 -0.5171 -0.7382
   49BO4    C14 5440   0.139   2.704   2.424 -0.3129 -0.6795 -0.2666
   49BO4    C15 5441   0.214   2.622   2.326  0.9321  0.0746 -0.3628
   49BO4    C16 5442   0.241   2.720   2.206  0.2613  0.9532  0.1101
   49BO4    C17 5443   0.369   2.796   2.217  0.3855  0.2762  0.7314
   49BO4      O 5444   0.122   2.529   2.282 -0.1730 -0.0849 -1.1445
   49BO4      B 5445   0.072   2.490   2.397 -0.2957 -0.9665  0.3850
   49BO4     O1 5446   0.048   2.363   2.369  0.1704 -0.5548 -0.4864
   49BO4    C18 5447   3.656   2.323   2.489  0.4939 -0.7829  0.4649
   49BO4    C19 5448   0.003   2.173   2.506  0.9450 -0.4497 -0.1157
   49BO4     H1 5449   0.081   2.164   2.575 -0.0399 -2.5835  1.6826
   49BO4    C20 5450   3.515   2.371   2.450 -0.1334  0.8014  0.3298
   49BO4    C21 5451   3.538   2.486   2.349 -0.1448  0.1459 -0.1750
   49BO4    C22 5452   3.412   2.574   2.346 -0.6885 -0.0306  0.1173
   49BO4    C23 5453   3.424   2.690   2.442 -0.7334  0.6615 -0.2302
   49BO4    C24 5454   3.309   2.767   2.466 -0.1143  1.0324  1.3511
   49BO4    C25 5455   3.282   2.736   2.602  0.4094 -0.4727 -0.6762
   49BO4    C26 5456   3.178   2.791   2.687 -0.1196  0.7560  0.8632
   49BO4    C27 5457   3.050   2.708   2.672  0.7375 -0.2880  0.1448
   49BO4    C28 5458   2.959   2.731   2.781  0.8930 -0.1655 -0.5622
   49BO4    C29 5459   2.888   2.616   2.833  0.5781  0.2567  0.1378
   49BO4    C30 5460   2.737   2.615   2.803 -0.1052  0.3662  0.7998
   49BO4    C31 5461   2.707   2.473   2.784  0.2333 -0.4981 -0.1963
   49BO4    C32 5462   2.568   2.455   2.785 -0.3205  0.7840 -0.5323
   49BO4    C33 5463   2.568   2.331   2.713  0.7060  0.4892 -0.1218
   49BO4    C34 5464   2.436   2.265   2.742 -0.1307 -0.2422  0.2739
   49BO4     O2 5465   2.667   2.268   2.786 -0.4557 -0.9840 -0.1873
   49BO4     B1 5466   2.758   2.316   2.708  0.2721 -0.8715 -0.2298
   49BO4     O3 5467   2.771   2.237   2.609 -0.6501  0.1791  0.4998
   49BO4     O4 5468   2.751   2.434   2.662 -0.3225 -0.2641  1.6402
   49BO4     O5 5469   2.883   2.300   2.719  0.1600 -0.1937  0.2077
   49BO4     O6 5470   2.928   2.516   2.750 -0.0689  0.3918 -0.0898
   49BO4     B2 5471   3.051   2.509   2.767 -1.5964  0.7379 -0.3486
   49BO4     O7 5472   3.090   2.392   2.720  0.0222  0.2283  0.7182
   49BO4     O8 5473   3.081   2.568   2.654  0.1372  0.2350  0.0106
   49BO4     O9 5474   3.126   2.569   2.853  0.0965  0.7613 -0.4216
   49BO4    O10 5475   3.404   2.813   2.632 -0.0049 -0.0445 -0.6251
   49BO4     B3 5476   3.477   2.709   2.656 -0.2094 -0.0198 -0.2569
   49BO4    O11 5477   3.438   2.631   2.566  0.1804  0.4309 -0.3377
   49BO4    O12 5478   3.556   2.808   2.650 -0.2796 -0.6952  0.1143
   49BO4    O13 5479   3.417   2.722   2.754  0.5867 -0.4137  0.0111
   49BO4    O14 5480   3.636   2.559   2.403  0.6176  0.4855  0.2754
   49BO4    O15 5481   0.149   2.493   2.503 -0.7089 -0.4532  0.3406
   49BO4     H2 5482   2.655   2.050   2.509  0.3550 -0.2759  0.4568
   49BO4     H3 5483   2.837   1.977   2.517 -2.6077  2.5895 -0.0439
   49BO4     H4 5484   2.678   2.095   2.728 -2.3240  0.6972  1.1795
   49BO4     H5 5485   2.967   2.096   2.671  2.6823  1.5893  1.5349
   49BO4     H6 5486   2.883   1.997   2.801  0.8933  5.2182 -2.1117
   49BO4     H7 5487   2.801   2.225   2.878 -0.9883  0.9696 -0.6731
   49BO4     H8 5488   3.063   2.158   2.954 -0.5563 -1.9676 -1.0418
   49BO4     H9 5489   2.966   2.318   2.974 -1.0596 -2.4251 -0.3696
   49BO4    H10 5490   3.176   2.214   2.784  3.6536  1.5615 -1.9489
   49BO4    H11 5491   3.161   2.418   2.991  0.9465  1.6244  1.5971
   49BO4    H12 5492   3.308   2.335   2.934  1.9249  0.5751  1.6186
   49BO4    H13 5493   3.255   2.476   2.727 -0.7713  3.8499  1.2993
   49BO4    H14 5494   3.427   2.500   2.963  0.0637  0.1003 -0.8018
   49BO4    H15 5495   3.339   2.649   2.938  3.3380  1.5736  0.2349
   49BO4    H16 5496   3.479   2.519   2.708 -1.7286  1.4050  0.6448
   49BO4    H17 5497   3.615   2.591   2.890 -2.2475 -1.9779  0.6874
   49BO4    H18 5498   3.545   2.761   2.893  1.6703  0.5273 -3.0090
   49BO4    H19 5499   0.068   2.781   2.760  1.0500  0.0723  2.5650
   49BO4    H20 5500   3.626   2.570   2.578  0.0413 -1.0293 -3.1710
   49BO4    H21 5501   0.055   2.546   2.694  1.5403  0.5644 -1.2144
   49BO4    H22 5502   0.233   2.653   2.602  0.1429  1.8991  1.9146
   49BO4    H23 5503   0.189   2.799   2.446  1.9064 -0.1968  2.4791
   49BO4    H24 5504   0.040   2.727   2.379 -2.2221  4.4567 -1.7847
   49BO4    H25 5505   0.307   2.575   2.356  0.2182 -0.4886 -2.0262
   49BO4    H26 5506   0.165   2.792   2.202  1.7968 -3.9834 -2.6846
   49BO4    H27 5507   0.220   2.672   2.108 -2.0499 -3.0031 -1.6143
   49BO4    H28 5508   0.449   2.728   2.214  0.4970  1.4952 -0.9507
   49BO4    H29 5509   0.372   2.865   2.304 -3.9974 -0.0163 -1.5420
   49BO4    H30 5510   0.385   2.862   2.136 -4.2830 -0.9530  0.6220
   49BO4    H31 5511   0.033   2.362   2.576  4.5206  1.1807 -1.3307
   49BO4    H32 5512   0.030   2.120   2.414 -2.0613  0.1058 -0.3069
   49BO4    H33 5513   3.587   2.127   2.553 -1.9406  0.3438 -6.5029
   49BO4    H34 5514   3.469   2.412   2.535  0.7223  1.6367 -0.2129
   49BO4    H35 5515   3.450   2.303   2.409 -1.5698  1.7047  1.1616
   49BO4    H36 5516   3.574   2.458   2.246  0.8212 -2.3190 -2.0172
   49BO4    H37 5517   3.327   2.515   2.373  0.5063 -0.4323 -2.1607
   49BO4    H38 5518   3.388   2.620   2.252 -4.8493  0.0486 -1.0560
   49BO4    H39 5519   3.518   2.746   2.416 -1.5490 -0.0744  0.4757
   49BO4    H40 5520   3.336   2.867   2.459  1.2160  2.7014 -1.0904
   49BO4    H41 5521   3.223   2.736   2.393  1.2900 -0.1688 -0.0691
   49BO4    H42 5522   3.278   2.625   2.622  1.5092 -2.5663 -0.1083
   49BO4    H43 5523   3.156   2.897   2.663 -2.1035 -2.0915  1.5064
   49BO4    H44 5524   3.217   2.798   2.788  0.0551 -0.1868 -2.7053
   49BO4    H45 5525   3.011   2.751   2.578 -2.2012  1.4403  0.5224
   49BO4    H46 5526   2.897   2.816   2.770  4.1010  1.6485  1.7242
   49BO4    H47 5527   3.023   2.749   2.869  2.6819 -1.3923  2.4594
   49BO4    H48 5528   2.918   2.595   2.933  1.9493 -3.3143  1.0288
   49BO4    H49 5529   2.703   2.659   2.716  0.4254 -1.2398  2.5092
   49BO4    H50 5530   2.694   2.660   2.894 -1.4923 -2.5032 -2.2346
   49BO4    H51 5531   2.741   2.413   2.863 -0.1626  0.0704 -0.0579
   49BO4    H52 5532   2.517   2.530   2.733 -2.6899 -0.4798 -1.0151
   49BO4    H53 5533   2.528   2.444   2.889 -2.8983  0.2050  2.6665
   49BO4    H54 5534   2.587   2.344   2.605 -2.2915  1.4636 -0.9985
   49BO4    H55 5535   2.356   2.330   2.694  0.0015 -0.3979 -0.8673
   49BO4    H56 5536   2.414   2.250   2.845  2.2482 -1.3981 -0.4031
   49BO4    H57 5537   2.432   2.162   2.701  1.5943 -0.2287 -2.8314
   50BO4      H 5538   0.524   1.051   2.848  1.4192 -0.7335 -0.1893
   50BO4      C 5539   0.576   0.971   2.898 -0.3839  0.4101  0.4972
   50BO4     C1 5540   0.485   0.846   2.931  0.6396 -0.1059 -0.4173
   50BO4     C2 5541   0.411   0.892   3.060  0.4314 -0.8093 -0.4307
   50BO4     C3 5542   0.301   0.796   3.081 -0.9236  0.2301  0.2975
   50BO4     C4 5543   0.170   0.849   3.050  0.1504 -0.9242 -0.1692
   50BO4     C5 5544   0.086   0.805   3.171  0.4176  0.7111  0.9344
   50BO4     C6 5545   0.111   0.677   3.235 -0.4734 -0.4857  0.9880
   50BO4     C7 5546   3.650   0.635   3.275  0.0012 -0.2437 -0.3528
   50BO4     C8 5547   3.666   0.511   3.372  0.0539 -0.1811  0.5248
   50BO4     C9 5548   3.540   0.499   3.453 -0.4686 -0.3747  1.3039
   50BO4    C10 5549   3.510   0.357   3.483 -0.7273 -0.7349 -0.5168
   50BO4    C11 5550   3.370   0.344   3.500  0.7951 -0.0271 -0.0900
   50BO4    C12 5551   3.310   0.341   3.641  0.6811 -0.2065 -0.6330
   50BO4    C13 5552   3.321   0.475   0.040  0.4445  0.7735 -0.1091
   50BO4    C14 5553   3.269   0.474   0.182  0.6148  0.9370  0.3700
   50BO4    C15 5554   3.122   0.487   0.185 -0.5040 -1.0070  0.0259
   50BO4    C16 5555   3.052   0.394   0.294 -0.6925 -0.8912 -0.5327
   50BO4    C17 5556   3.098   0.421   0.438  0.1016 -0.2738  0.3391
   50BO4      O 5557   3.096   0.440   0.060  0.1024 -0.0933  1.3858
   50BO4      B 5558   3.139   0.536   3.654 -0.6888  0.4947 -0.1871
   50BO4     O1 5559   3.080   0.642   0.004  0.9554  0.0712 -0.3944
   50BO4    C18 5560   2.969   0.648   3.596  0.5226 -0.0529 -0.3670
   50BO4    C19 5561   2.859   0.727   3.663  0.2526 -0.3567 -0.0638
   50BO4     H1 5562   2.882   0.718   0.092 -1.4817  3.4402 -4.3049
   50BO4    C20 5563   2.911   0.508   3.577 -0.3542  0.2274  0.2282
   50BO4    C21 5564   3.026   0.455   3.498  0.2885  1.0758  0.8895
   50BO4    C22 5565   3.030   0.479   3.346 -1.1623 -0.2404  0.3753
   50BO4    C23 5566   3.175   0.445   3.313 -0.4493 -0.4944  0.3548
   50BO4    C24 5567   3.204   0.462   3.171  1.2484  0.4937  0.5233
   50BO4    C25 5568   3.341   0.491   3.192 -0.0835  0.3114 -0.7166
   50BO4    C26 5569   3.425   0.463   3.072 -0.0831 -0.6162 -0.5028
   50BO4    C27 5570   3.428   0.589   2.998 -0.0285 -0.3648 -0.3336
   50BO4    C28 5571   3.500   0.608   2.873  0.1596 -1.2529 -0.0367
   50BO4    C29 5572   3.637   0.613   2.900 -0.3270  0.6814  0.4820
   50BO4    C30 5573   0.041   0.644   2.778  0.4861  0.1324  0.3927
   50BO4    C31 5574   0.188   0.628   2.796  0.2500 -0.7431  0.1719
   50BO4    C32 5575   0.258   0.566   2.689 -1.1718  0.5215  0.8272
   50BO4    C33 5576   0.369   0.658   2.680  0.1078 -1.3166 -0.2083
   50BO4    C34 5577   0.493   0.613   2.610 -0.2453 -0.2138 -0.8355
   50BO4     O2 5578   0.393   0.649   2.815 -0.2583  0.6461 -0.1628
   50BO4     B1 5579   0.335   0.747   2.865  0.2230  0.1057 -0.3193
   50BO4     O3 5580   0.384   0.861   2.837 -0.2131  0.2125  0.3474
   50BO4     O4 5581   0.235   0.763   2.790  0.5377 -0.9089 -0.4264
   50BO4     O5 5582   0.339   0.702   2.980  0.2450 -0.2066 -0.0365
   50BO4     O6 5583   3.663   0.712   2.975 -0.4349  0.6740  0.3930
   50BO4     B2 5584   3.604   0.692   3.081  1.1076  0.3185 -0.0629
   50BO4     O7 5585   3.621   0.806   3.139  0.3745 -0.7759 -1.0145
   50BO4     O8 5586   3.473   0.704   3.067 -1.0748  0.5802 -0.0342
   50BO4     O9 5587   3.616   0.591   3.150 -0.4084 -0.0434 -0.3971
   50BO4    O10 5588   3.364   0.387   3.281 -0.0595 -0.0352 -0.4813
   50BO4     B3 5589   3.357   0.479   3.366  0.0690 -0.4135  0.4177
   50BO4    O11 5590   3.250   0.542   3.370 -0.2442 -1.0371  0.1844
   50BO4    O12 5591   3.352   0.469   3.485 -0.2858  0.5414 -0.3424
   50BO4    O13 5592   3.458   0.562   3.371 -0.1977  0.8207 -0.5780
   50BO4    O14 5593   3.128   0.529   3.529 -0.6312 -0.5879 -0.3506
   50BO4    O15 5594   3.255   0.583   3.668 -0.3147  0.6211 -0.0293
   50BO4     H2 5595   0.615   1.005   2.993 -1.6795 -0.6791 -0.8675
   50BO4     H3 5596   0.649   0.946   2.827  4.5611 -0.0325  2.1709
   50BO4     H4 5597   0.523   0.753   2.959  0.2763  0.3192 -0.5849
   50BO4     H5 5598   0.386   1.000   3.051  1.8728  2.2431 -0.2641
   50BO4     H6 5599   0.492   0.899   3.135  3.0378 -2.2307 -0.3621
   50BO4     H7 5600   0.329   0.753   3.173 -2.0050  1.2580 -0.9168
   50BO4     H8 5601   0.137   0.808   2.959 -1.1278  0.4018  3.2940
   50BO4     H9 5602   0.161   0.960   3.066  1.5007  0.8846  1.1731
   50BO4    H10 5603   0.101   0.887   3.245  2.0549  3.6464 -3.1367
   50BO4    H11 5604   0.151   0.603   3.168  1.2369 -1.3370  2.4294
   50BO4    H12 5605   0.166   0.701   3.315 -0.1955  0.9386 -0.9443
   50BO4    H13 5606   3.578   0.706   3.308  2.3905 -0.3454  2.1856
   50BO4    H14 5607   0.079   0.525   3.445 -0.4536 -0.6156  3.9842
   50BO4    H15 5608   0.032   0.424   3.312  3.2131 -4.1157  0.4977
   50BO4    H16 5609   3.539   0.564   3.540  0.3866 -0.1269  0.2470
   50BO4    H17 5610   3.572   0.335   3.570 -3.1989  1.6507  1.8849
   50BO4    H18 5611   3.546   0.297   3.409 -1.1554 -1.9710  1.9818
   50BO4    H19 5612   3.326   0.259   3.439  0.9930 -0.6621 -0.5923
   50BO4    H20 5613   3.375   0.269   0.015 -1.5419  1.4769  0.4080
   50BO4    H21 5614   3.207   0.304   3.641  0.4904 -0.2364 -0.3300
   50BO4    H22 5615   3.424   0.499   0.044 -0.5571 -0.6795 -0.8241
   50BO4    H23 5616   3.306   0.561   0.232 -1.6649  0.8047 -0.3605
   50BO4    H24 5617   3.308   0.374   0.211  1.9716 -4.7051  0.0900
   50BO4    H25 5618   3.093   0.595   0.185 -3.8192  0.2281 -0.3009
   50BO4    H26 5619   3.059   0.288   0.272 -5.2597 -2.0903 -1.4891
   50BO4    H27 5620   2.947   0.411   0.295  1.1486 -0.5207  0.4793
   50BO4    H28 5621   3.067   0.349   0.519 -1.9551  0.5467 -2.0779
   50BO4    H29 5622   3.051   0.520   0.476 -2.9478 -0.8709 -1.8681
   50BO4    H30 5623   3.209   0.456   0.440  0.4206  0.5516  2.5388
   50BO4    H31 5624   3.008   0.694   3.505 -0.1608 -1.8253  3.0953
   50BO4    H32 5625   2.755   0.685   3.660 -1.3666  1.2153  2.6076
   50BO4    H33 5626   2.849   0.835   3.635 -0.0620 -2.6511 -1.1872
   50BO4    H34 5627   2.817   0.504   3.519 -1.0631  2.7014 -2.1430
   50BO4    H35 5628   2.916   0.452   0.005 -0.9712 -3.1697  2.6974
   50BO4    H36 5629   3.036   0.350   3.513  0.6572  1.0560 -2.1969
   50BO4    H37 5630   3.012   0.579   3.307  1.8732 -0.5675  1.9046
   50BO4    H38 5631   2.968   0.422   3.292 -1.8620  1.1761 -0.0261
   50BO4    H39 5632   3.187   0.349   3.350  2.1411 -0.6001 -0.1446
   50BO4    H40 5633   3.186   0.368   3.118  3.5249 -2.3315 -0.6793
   50BO4    H41 5634   3.160   0.555   3.145 -1.8850  0.7414 -0.8926
   50BO4    H42 5635   3.359   0.591   3.225 -1.3546 -2.1887  2.6451
   50BO4    H43 5636   3.388   0.379   3.004  1.1745 -0.1620  0.6082
   50BO4    H44 5637   3.523   0.423   3.104 -1.1262  0.2265 -1.0994
   50BO4    H45 5638   3.330   0.624   2.969  0.7960 -0.2286 -1.4999
   50BO4    H46 5639   3.474   0.717   2.838  0.3541  0.4528 -0.0341
   50BO4    H47 5640   3.469   0.531   2.799  2.6428 -4.7461  1.4271
   50BO4    H48 5641   3.670   0.515   2.936 -1.8579  1.2164 -3.9137
   50BO4    H49 5642   0.018   0.753   2.751 -0.7152 -2.8148 -1.5279
   50BO4    H50 5643   0.005   0.574   2.693 -2.8046 -1.4287  2.6460
   50BO4    H51 5644   0.217   0.568   2.893  2.1838 -4.8259  4.0150
   50BO4    H52 5645   0.193   0.585   2.601  3.9006  2.2738  1.5307
   50BO4    H53 5646   0.288   0.464   2.710  1.5105 -0.9176  3.8535
   50BO4    H54 5647   0.337   0.752   2.633 -2.6589  1.5940 -0.7304
   50BO4    H55 5648   0.479   0.564   2.514  3.7370 -0.6299  1.7687
   50BO4    H56 5649   0.515   0.537   2.674  0.5877 -3.2613  1.5174
   50BO4    H57 5650   0.577   0.688   2.601 -1.6319  1.7785 -2.8386
   51NA      NA 5651   1.517   3.365   1.872  0.6066 -0.2423  0.1064
   52NA      NA 5652   1.293   1.672   0.550  0.0993 -0.2021  1.0546
   53NA      NA 5653   0.567   1.348   0.162 -0.1997 -0.4895  0.1548
   54NA      NA 5654   1.052   0.371   3.054  0.0062 -0.0366 -0.0118
   55NA      NA 5655   1.190   2.636   1.100 -0.3653 -0.3959 -0.2334
   56NA      NA 5656   0.564   0.907   1.903  0.1396  0.4361 -0.2839
   57NA      NA 5657   1.831   1.832   0.180  0.2861 -0.2220  0.5195
   58NA      NA 5658   0.534   2.267   2.625  0.1215  0.2589 -0.7357
   59NA      NA 5659   2.883   2.496   2.596 -0.5834 -0.0894 -0.0802
   60NA      NA 5660   3.648   2.951   2.252 -0.5353 -0.1130 -0.4998
   61NA      NA 5661   2.570   2.117   2.953 -0.4332 -0.0016  0.0112
   62NA      NA 5662   3.279   0.611   3.502 -0.0048  0.2188  0.2133
   63NA      NA 5663   1.215   2.461   3.373  0.1766  0.0356  0.0556
   64NA      NA 5664   1.631   2.573   3.386 -0.6995  0.0498 -0.2371
   65NA      NA 5665   0.707   2.174   1.449  0.8181 -0.6737  0.0555
   66NA      NA 5666   2.453   0.478   0.645 -0.7905 -0.1577 -0.1771
   67NA      NA 5667   0.170   1.267   2.410  0.4484 -0.3498 -0.4065
   68NA      NA 5668   2.148   1.895   2.313 -0.2418  0.0783  0.4135
   69NA      NA 5669   0.262   0.905   2.730  0.0083  0.5354  0.5235
   70NA      NA 5670   2.407   3.148   0.602 -0.2978 -0.1733  0.2636
   71NA      NA 5671   1.248   2.712   0.210  0.0621 -0.6242 -0.2619
   72NA      NA 5672   2.821   2.012   1.533  0.3392 -0.0697  0.1007
   73NA      NA 5673   0.433   3.036   0.968  0.0103 -0.0336  0.1526
   74NA      NA 5674   0.539   0.288   1.107 -0.2229  0.0363 -0.4024
   75NA      NA 5675   1.965   2.697   3.217  0.3776  0.0435 -0.0153
   76NA      NA 5676   1.288   0.552   0.972 -0.2573 -0.2784  0.0385
   77NA      NA 5677   0.558   3.461   2.112  0.0961 -0.2645 -0.5768
   78NA      NA 5678   0.636   3.483   0.073  0.4747 -0.0608  0.3939
   79NA      NA 5679   1.197   3.313   2.418  0.4581 -0.2817  0.1890
   80NA      NA 5680   3.284   0.276   1.195  0.4648  0.3798  0.3245
   81NA      NA 5681   1.764   1.545   2.672  1.0858 -0.7150 -0.6219
   82NA      NA 5682   0.421   0.616   0.716 -0.5618  0.4893  0.3717
   83NA      NA 5683   2.955   3.556   2.165  0.7189 -0.6393 -0.4385
   84NA      NA 5684   1.879   2.762   2.683 -0.5195  0.1836  0.0195
   85NA      NA 5685   1.531   0.197   3.223 -0.0385  0.4829 -0.6764
   86NA      NA 5686   3.172   1.948   1.711 -0.4885  0.2797  0.5261
   87NA      NA 5687   3.100   2.435   2.570 -0.5074  0.5691  0.2020
   88NA      NA 5688   2.354   2.420   1.183 -0.3878 -0.0687  0.5665
   89NA      NA 5689   0.807   1.995   1.806 -0.3646 -0.2115  0.4601
   90NA      NA 5690   3.659   1.179   2.483 -0.0024  0.4499  0.4806
   91NA      NA 5691   2.005   0.266   2.690 -0.1794 -0.1291 -0.0724
   92NA      NA 5692   2.133   0.113   2.742 -0.1265  0.1742 -0.5337
   93NA      NA 5693   3.544   1.018   1.369 -0.8446  0.3356 -0.3299
   94NA      NA 5694   1.676   3.500   2.961 -0.7965 -1.0944 -0.4172
   95NA      NA 5695   0.649   1.644   3.440 -0.5179  0.1399  0.2186
   96NA      NA 5696   1.490   3.551   1.717  0.0665  0.2346  0.5345
   97NA      NA 5697   2.901   0.748   1.532 -0.2434 -0.0759 -0.1746
   98NA      NA 5698   2.108   3.272   2.300 -0.1377  0.0231  0.1486
   99NA      NA 5699   3.654   1.961   1.942 -0.0860  0.3596 -0.1696
  100NA      NA 5700   2.638   1.467   2.838  0.9105  0.8598 -0.3518
  101NA      NA 5701   0.067   2.691   0.079 -0.4064 -0.3477 -0.0080
  102NA      NA 5702   2.143   1.015   0.527 -0.0750 -0.2194 -0.9394
  103NA      NA 5703   2.346   2.173   3.058 -0.1067 -1.1919  0.4934
  104NA      NA 5704   3.322   1.360   1.590  0.5479  0.4665 -0.0847
  105NA      NA 5705   1.363   2.736   2.131 -0.4117 -0.3609 -0.4897
  106NA      NA 5706   2.773   3.547   2.250 -0.1174  0.0776 -0.4427
  107NA      NA 5707   0.718   2.284   2.600  0.6639  0.0401  0.2778
  108NA      NA 5708   0.011   2.743   1.943  0.5431 -0.1896  0.2577
  109NA      NA 5709   3.205   1.686   0.786  0.0147  0.1999 -0.1744
  110NA      NA 5710   3.591   1.773   1.930 -0.1058  0.6868  0.2524
  111NA      NA 5711   2.915   2.298   2.562 -0.2167  0.2788 -0.0929
  112NA      NA 5712   3.491   1.161   2.330  0.5704 -0.2326 -0.1977
  113NA      NA 5713   1.218   2.821   1.229  0.1726 -0.4787 -0.1261
  114NA      NA 5714   0.590   0.636   1.828  0.0422  0.4902  0.3117
  115NA      NA 5715   1.234   1.617   3.111 -0.6073  0.0415  0.2576
  116NA      NA 5716   2.444   2.316   1.049  0.4342  0.2966 -0.6973
  117NA      NA 5717   3.083   0.197   1.104 -1.0584  0.1502 -0.1938
  118NA      NA 5718   2.953   1.375   2.502  0.4652  0.0792 -0.3306
  119NA      NA 5719   2.162   1.507   1.457  0.5004 -0.2932  0.1044
  120NA      NA 5720   1.694   0.664   1.802  0.1982 -0.5507  0.1513
  121NA      NA 5721   3.470   0.855   3.104  0.0483  0.3782  0.3187
  122NA      NA 5722   1.008   1.887   1.761  0.6776  0.1490 -0.1923
  123NA      NA 5723   1.306   3.162   2.536  0.0956 -0.2161  0.1672
  124NA      NA 5724   0.106   2.449   2.123 -0.8813 -0.5267  0.6835
  125NA      NA 5725   0.824   0.363   3.008 -1.2258 -0.6733 -0.2246
  126NA      NA 5726   3.046   1.820   3.298 -0.1083  0.0062 -0.3264
  127NA      NA 5727   2.818   1.047   1.655  0.2519 -0.2290  0.1662
  128NA      NA 5728   0.058   0.523   0.416  0.2089  0.1217 -0.5344
  129NA      NA 5729   0.658   3.392   2.324  0.1720  0.8796  0.4474
  130NA      NA 5730   1.493   1.350   1.639 -0.6546 -0.5720  0.2681
  131NA      NA 5731   0.554   0.453   1.716 -0.1493 -0.6431  0.6110
  132NA      NA 5732   0.616   0.414   1.262 -0.2197 -0.7850  1.0038
  133NA      NA 5733   0.530   3.419   1.925 -0.1182  0.6423 -0.9233
  134NA      NA 5734   0.770   1.358   0.591  0.0800 -0.3626 -0.0066
  135NA      NA 5735   2.158   3.637   1.201 -0.0564 -0.3137  0.1746
  136NA      NA 5736   0.946   2.912   1.579  0.4325  0.1225 -0.9883
  137NA      NA 5737   3.437   0.619   1.436  0.3372  0.4837 -0.4143
  138NA      NA 5738   3.131   3.422   3.614 -0.2194 -0.1922 -0.8050
  139NA      NA 5739   0.244   1.446   1.251 -0.0074 -0.8554 -0.1747
  140NA      NA 5740   0.189   0.473   0.623  0.1999  0.3630  0.2937
  141NA      NA 5741   0.273   1.047   0.609  0.1457  0.3360  0.1258
  142NA      NA 5742   3.498   2.923   2.562  0.1951  0.0541  0.0170
  143NA      NA 5743   3.364   3.219   3.056 -0.1753 -0.4136  0.4950
  144NA      NA 5744   2.757   3.056   3.047  0.0624  0.4235  0.0258
  145NA      NA 5745   3.264   3.320   3.416  0.4268 -0.7188  0.4259
  146NA      NA 5746   0.527   1.546   1.012  0.0855  0.2150  0.4808
  147NA      NA 5747   2.255   2.019   0.514 -0.5147  0.1263 -0.0372
  148NA      NA 5748   1.091   0.030   0.728 -0.3971 -0.0270 -0.3255
  149NA      NA 5749   0.998   2.051   0.798 -0.5484 -0.4436 -0.2771
  150NA      NA 5750   2.764   0.296   1.079 -0.2079  0.4362  0.1030
  151NA      NA 5751   2.233   3.466   2.000  0.2730  0.4224  0.0324
  152NA      NA 5752   3.240   0.529   2.362  0.0857 -0.0714  0.0220
  153NA      NA 5753   2.266   1.131   3.300  0.0419 -0.1438  0.0929
  154NA      NA 5754   0.449   0.555   2.930  0.3228 -0.1313  0.2488
  155NA      NA 5755   1.081   3.653   0.534 -0.0631 -0.1632  0.2004
  156NA      NA 5756   2.143   0.234   2.927  0.7973 -0.5060 -0.1183
  157NA      NA 5757   1.574   0.367   0.631 -0.4233  0.6607 -0.6537
  158NA      NA 5758   2.454   1.223   3.186  0.0449  0.2064  0.1702
  159NA      NA 5759   1.873   2.688   2.470  0.2310  0.3392  0.2450
  160NA      NA 5760   1.512   0.851   0.039 -0.0314 -0.4556  0.1407
  161NA      NA 5761   3.172   1.555   1.591 -0.3391 -0.2883 -0.2916
  162NA      NA 5762   2.720   2.268   2.450 -0.1210  0.0800  0.4441
  163NA      NA 5763   1.591   0.806   3.233 -0.0412 -0.9861 -0.1384
  164NA      NA 5764   1.316   2.511   2.212  0.0014  0.0458 -0.1481
  165NA      NA 5765   1.048   2.983   1.376 -0.3015  0.6182 -0.2458
  166NA      NA 5766   2.002   0.663   3.240  0.2647 -0.6423 -1.1568
  167NA      NA 5767   1.988   0.667   1.471 -0.4787  0.2632  0.2617
  168NA      NA 5768   1.937   0.887   1.184  1.0667 -0.6402  0.4089
  169NA      NA 5769   3.652   1.555   2.832 -0.3869 -0.5894  0.3974
  170NA      NA 5770   2.313   2.798   0.042  0.0778  0.5721  0.3805
  171NA      NA 5771   2.712   1.285   2.450  0.1137 -0.1106  0.1927
  172NA      NA 5772   0.492   3.090   1.170 -0.0637  0.8243  0.0858
  173NA      NA 5773   1.629   1.638   2.813  0.4938 -0.0797  0.0536
  174NA      NA 5774   3.209   0.737   0.039 -0.4537 -0.2193  0.2353
  175NA      NA 5775   0.025   1.806   3.641  0.0593 -0.4586 -0.1638
  176NA      NA 5776   0.848   3.485   0.144 -0.1194 -0.3648  0.3097
  177NA      NA 5777   0.720   1.023   1.832 -0.3962 -0.3975 -0.3234
  178NA      NA 5778   0.962   1.544   3.318 -0.4614 -0.0966 -0.7585
  179NA      NA 5779   3.578   3.222   2.618 -0.2449  0.0289 -0.2843
  180NA      NA 5780   0.138   2.261   2.288  0.4409 -0.1144  0.1202
  181NA      NA 5781   1.660   3.585   3.181 -0.0098 -0.4287  0.2767
  182NA      NA 5782   1.940   1.389   0.386 -0.3529 -0.1827 -0.1830
  183NA      NA 5783   0.365   2.167   2.700 -0.7451 -0.2577  0.4258
  184NA      NA 5784   3.473   2.068   0.022 -0.6646 -0.6722 -0.1171
  185NA      NA 5785   2.028   1.849   0.263 -0.4030 -0.0792  0.1267
  186NA      NA 5786   1.329   0.875   2.444 -0.3531 -0.0076  0.0337
  187NA      NA 5787   2.985   0.601   2.605 -0.0677 -0.9637 -0.2184
  188NA      NA 5788   1.714   1.662   1.273  0.3225 -0.7010 -0.0641
  189NA      NA 5789   0.117   2.415   0.935 -0.5060 -0.2858  0.7005
  190NA      NA 5790   1.408   0.748   2.838 -0.2460  0.3197  0.0198
  191NA      NA 5791   1.353   1.319   1.477 -0.0479  0.2728  0.5112
  192NA      NA 5792   0.322   2.399   0.962 -0.7358  0.4396  0.1485
  193NA      NA 5793   2.469   2.173   0.873 -0.7308  0.2297 -0.3515
  194NA      NA 5794   3.130   0.009   0.316  0.6458  0.4846  0.6595
  195NA      NA 5795   0.326   1.713   3.521 -0.0617 -0.3920 -0.3009
  196NA      NA 5796   1.468   0.566   2.206  0.5179  0.1794  0.4666
[truncated: 3,758 more chars]
