# Supplementary material for: Evidence of the Giant Barocaloric Effect in the PVA-Slime System by Molecular Dynamics Simulations
Source: ACS Omega. 2025 Aug 23;10(35):39580–8. doi: 10.1021/acsomega.5c02475 (PMC12423886; doi:10.1021/acsomega.5c02475)
Supplement: Supplementary file 1 [file ao5c02475_si_001.zip › SI_paper/Slime/atom_ITP.itp]

; atomtypes
[ atomtypes ]
;name   bond_type     mass     charge   ptype   sigma         epsilon       Amb
 hc       hc          0.00000  0.00000   A     2.60018e-01   8.70272e-02 ; 1.46  0.0208
 c3       c3          0.00000  0.00000   A     3.39771e-01   4.51035e-01 ; 1.91  0.1078
 oh       oh          0.00000  0.00000   A     3.24287e-01   3.89112e-01 ; 1.82  0.0930
 h1       h1          0.00000  0.00000   A     2.42200e-01   8.70272e-02 ; 1.36  0.0208
 ho       ho          0.00000  0.00000   A     5.37925e-02   1.96648e-02 ; 0.30  0.0047
 ob       ob          0.00000  0.00000   A     1.66120e-01   8.78640e-01 ; Molecules 2020, 25, 2196
  B        B          0.00000  0.00000   A     1.98000e-01   1.42256e-01 ; Molecules 2020, 25, 2196
 NA       NA          0.00000  0.00000   A     2.15590e-01   1.47643     ; J.Phys.Chem.B,Vol.112,No.30,2008/J.Chem.Phys.143,224505(2015)
