# Supplementary material for: Evidence of the Giant Barocaloric Effect in the PVA-Slime System by Molecular Dynamics Simulations
Source: ACS Omega. 2025 Aug 23;10(35):39580–8. doi: 10.1021/acsomega.5c02475 (PMC12423886; doi:10.1021/acsomega.5c02475)
Supplement: Supplementary file 1 [file ao5c02475_si_001.zip › SI_paper/Slime/Slime_TOP.top]

; todos los atomos

[ defaults ]
; nbfunc        comb-rule       gen-pairs       fudgeLJ fudgeQQ
1               2               yes             0.5     0.8333333333

; Include PVA_GMX.itp topology
#include "atom_ITP.itp"
#include "BO4_ITP.itp"
#include "Na_ITP.itp"

[ system ]
 BO4
 NA

[ molecules ]
; Compound        nmols
 BO4		50
 NA		200     
