# Supplementary material for: Evidence of the Giant Barocaloric Effect in the PVA-Slime System by Molecular Dynamics Simulations
Source: ACS Omega. 2025 Aug 23;10(35):39580–8. doi: 10.1021/acsomega.5c02475 (PMC12423886; doi:10.1021/acsomega.5c02475)
Supplement: Supplementary file 1 [file ao5c02475_si_001.zip › SI_paper/Slime/Na_ITP.itp]

[ moleculetype ]
; Name            nrexcl
Na                 3

[ atoms ]
;   nr       type  resnr residue  atom   cgnr     charge       mass  typeB    chargeB      massB
; residue   1 NA  rtp NA   q +1.0
     1         NA      1     NA     NA      1          1      22.99   ; qtot 1

[ system ]
; Name
 NA
