# Supplementary material for: Evidence of the Giant Barocaloric Effect in the PVA-Slime System by Molecular Dynamics Simulations
Source: ACS Omega. 2025 Aug 23;10(35):39580–8. doi: 10.1021/acsomega.5c02475 (PMC12423886; doi:10.1021/acsomega.5c02475)
Supplement: Supplementary file 1 [file ao5c02475_si_001.zip › SI_paper/Slime/BO4_ITP.itp]

[ moleculetype ]
;name nrexcl
BO4 3
[ atoms ]
; nr type resi res atom cgnr charge mass ; qtot bond_type
1	hc	1	BO4	H	1	0.09697	1.008	;	qtot	0.034
2	c3	1	BO4	C	2	-0.53875	12.01	;	qtot	-0.087
3	c3	1	BO4	C1	3	0.94286	12.01	;	qtot	0.112
4	c3	1	BO4	C2	4	-0.63187	12.01	;	qtot	-0.027
5	c3	1	BO4	C3	5	0.76551	12.01	;	qtot	0.312
6	c3	1	BO4	C4	6	-0.67594	12.01	;	qtot	0.089
7	c3	1	BO4	C5	7	0.93987	12.01	;	qtot	0.271
8	c3	1	BO4	C6	8	-0.75682	12.01	;	qtot	0.275
9	c3	1	BO4	C7	9	0.63432	12.01	;	qtot	0.36
10	c3	1	BO4	C8	10	-0.62932	12.01	;	qtot	0.271
11	c3	1	BO4	C9	11	1.03588	12.01	;	qtot	0.472
12	c3	1	BO4	C10	12	-0.78783	12.01	;	qtot	0.337
13	c3	1	BO4	C11	13	0.93156	12.01	;	qtot	0.475
14	c3	1	BO4	C12	14	-0.86512	12.01	;	qtot	0.353
15	c3	1	BO4	C13	15	1.01437	12.01	;	qtot	0.59
16	c3	1	BO4	C14	16	-0.88459	12.01	;	qtot	0.413
17	c3	1	BO4	C15	17	0.50936	12.01	;	qtot	0.433
18	c3	1	BO4	C16	18	0.10558	12.01	;	qtot	0.286
19	c3	1	BO4	C17	19	-0.35513	12.01	;	qtot	0.184
20	ob	1	BO4	O	20	-0.81503	16	;	qtot	-0.449
21	B	1	BO4	B	21	1.37408	10.81	;	qtot	0.193
22	ob	1	BO4	O1	22	-0.99223	16	;	qtot	-0.345
23	c3	1	BO4	C18	23	0.90349	12.01	;	qtot	-0.129
24	c3	1	BO4	C19	24	-0.62492	12.01	;	qtot	-0.249
25	hc	1	BO4	H1	25	0.15927	1.008	;	qtot	-0.222
26	c3	1	BO4	C20	26	-0.68253	12.01	;	qtot	-0.219
27	c3	1	BO4	C21	27	0.83494	12.01	;	qtot	-0.388
28	c3	1	BO4	C22	28	-0.48177	12.01	;	qtot	-0.486
29	c3	1	BO4	C23	29	0.79843	12.01	;	qtot	-0.18
30	c3	1	BO4	C24	30	-0.63942	12.01	;	qtot	-0.59
31	c3	1	BO4	C25	31	1.06787	12.01	;	qtot	-0.361
32	c3	1	BO4	C26	32	-0.60884	12.01	;	qtot	-0.301
33	c3	1	BO4	C27	33	0.67799	12.01	;	qtot	-0.159
34	c3	1	BO4	C28	34	-0.58043	12.01	;	qtot	-0.246
35	c3	1	BO4	C29	35	0.79552	12.01	;	qtot	-0.261
36	c3	1	BO4	C30	36	-0.54294	12.01	;	qtot	-0.444
37	c3	1	BO4	C31	37	1.09613	12.01	;	qtot	-0.146
38	c3	1	BO4	C32	38	-0.83832	12.01	;	qtot	-0.331
39	c3	1	BO4	C33	39	0.95381	12.01	;	qtot	-0.104
40	c3	1	BO4	C34	40	-0.62928	12.01	;	qtot	-0.205
41	ob	1	BO4	O2	41	-1.10331	16	;	qtot	-0.681
42	B	1	BO4	B1	42	1.76692	10.81	;	qtot	-0.998
43	ob	1	BO4	O3	43	-1.04462	16	;	qtot	-1.462
44	ob	1	BO4	O4	44	-1.07195	16	;	qtot	-1.935
45	ob	1	BO4	O5	45	-1.00888	16	;	qtot	-2.727
46	ob	1	BO4	O6	46	-0.89612	16	;	qtot	-3.248
47	B	1	BO4	B2	47	1.52306	10.81	;	qtot	-2.429
48	ob	1	BO4	O7	48	-1.02938	16	;	qtot	-2.925
49	ob	1	BO4	O8	49	-0.97929	16	;	qtot	-3.426
50	ob	1	BO4	O9	50	-0.76087	16	;	qtot	-3.784
51	ob	1	BO4	O10	51	-1.18807	16	;	qtot	-4.196
52	B	1	BO4	B3	52	2.03722	10.81	;	qtot	-4.4
53	ob	1	BO4	O11	53	-1.07725	16	;	qtot	-4.819
54	ob	1	BO4	O12	54	-1.10261	16	;	qtot	-5.24
55	ob	1	BO4	O13	55	-1.12591	16	;	qtot	-5.711
56	ob	1	BO4	O14	56	-0.78502	16	;	qtot	-6.37
57	ob	1	BO4	O15	57	-0.97748	16	;	qtot	-6.923
58	hc	1	BO4	H2	58	0.10822	1.008	;	qtot	-6.889
59	hc	1	BO4	H3	59	0.11759	1.008	;	qtot	-6.855
60	h1	1	BO4	H4	60	-0.1444	1.008	;	qtot	-6.849
61	hc	1	BO4	H5	61	0.12736	1.008	;	qtot	-6.843
62	hc	1	BO4	H6	62	0.09585	1.008	;	qtot	-6.836
63	h1	1	BO4	H7	63	-0.0772	1.008	;	qtot	-6.931
64	hc	1	BO4	H8	64	0.15078	1.008	;	qtot	-6.895
65	hc	1	BO4	H9	65	0.10138	1.008	;	qtot	-6.859
66	h1	1	BO4	H10	66	-0.10304	1.008	;	qtot	-6.791
67	hc	1	BO4	H11	67	0.21507	1.008	;	qtot	-6.633
68	hc	1	BO4	H12	68	0.11936	1.008	;	qtot	-6.474
69	h1	1	BO4	H13	69	-0.05896	1.008	;	qtot	-6.38
70	hc	1	BO4	H14	70	0.10971	1.008	;	qtot	-6.334
71	hc	1	BO4	H15	71	0.11277	1.008	;	qtot	-6.288
72	h1	1	BO4	H16	72	-0.12446	1.008	;	qtot	-6.258
73	hc	1	BO4	H17	73	0.1165	1.008	;	qtot	-6.208
74	hc	1	BO4	H18	74	0.12274	1.008	;	qtot	-6.158
75	h1	1	BO4	H19	75	-0.05632	1.008	;	qtot	-6.083
76	hc	1	BO4	H20	76	0.1885	1.008	;	qtot	-6.035
77	hc	1	BO4	H21	77	0.14174	1.008	;	qtot	-5.987
78	h1	1	BO4	H22	78	-0.10997	1.008	;	qtot	-5.958
79	hc	1	BO4	H23	79	0.15903	1.008	;	qtot	-5.887
80	hc	1	BO4	H24	80	0.21895	1.008	;	qtot	-5.816
81	h1	1	BO4	H25	81	-0.03951	1.008	;	qtot	-5.686
82	hc	1	BO4	H26	82	-0.00977	1.008	;	qtot	-5.588
83	hc	1	BO4	H27	83	-0.00745	1.008	;	qtot	-5.49
84	hc	1	BO4	H28	84	0.06664	1.008	;	qtot	-5.47
85	hc	1	BO4	H29	85	0.08168	1.008	;	qtot	-5.449
86	hc	1	BO4	H30	86	0.07974	1.008	;	qtot	-5.428
87	h1	1	BO4	H31	87	-0.0828	1.008	;	qtot	-5.376
88	hc	1	BO4	H32	88	0.10598	1.008	;	qtot	-5.348
89	hc	1	BO4	H33	89	0.11859	1.008	;	qtot	-5.321
90	hc	1	BO4	H34	90	0.09983	1.008	;	qtot	-5.191
91	hc	1	BO4	H35	91	0.11574	1.008	;	qtot	-5.061
92	h1	1	BO4	H36	92	-0.15359	1.008	;	qtot	-4.989
93	hc	1	BO4	H37	93	0.10312	1.008	;	qtot	-4.93
94	hc	1	BO4	H38	94	0.06515	1.008	;	qtot	-4.87
95	h1	1	BO4	H39	95	-0.13235	1.008	;	qtot	-4.811
96	hc	1	BO4	H40	96	0.08514	1.008	;	qtot	-4.77
97	hc	1	BO4	H41	97	0.07934	1.008	;	qtot	-4.729
98	h1	1	BO4	H42	98	-0.1592	1.008	;	qtot	-4.681
99	hc	1	BO4	H43	99	0.07842	1.008	;	qtot	-4.666
100	hc	1	BO4	H44	100	0.15262	1.008	;	qtot	-4.651
101	h1	1	BO4	H45	101	-0.04261	1.008	;	qtot	-4.608
102	hc	1	BO4	H46	102	0.098	1.008	;	qtot	-4.538
103	hc	1	BO4	H47	103	0.10136	1.008	;	qtot	-4.467
104	h1	1	BO4	H48	104	-0.16989	1.008	;	qtot	-4.399
105	hc	1	BO4	H49	105	0.09671	1.008	;	qtot	-4.34
106	hc	1	BO4	H50	106	0.07878	1.008	;	qtot	-4.281
107	h1	1	BO4	H51	107	-0.14634	1.008	;	qtot	-4.131
108	hc	1	BO4	H52	108	0.12985	1.008	;	qtot	-4.086
109	hc	1	BO4	H53	109	0.13913	1.008	;	qtot	-4.041
110	h1	1	BO4	H54	110	-0.08693	1.008	;	qtot	-4.037
111	hc	1	BO4	H55	111	0.12975	1.008	;	qtot	-4.025
112	hc	1	BO4	H56	112	0.12822	1.008	;	qtot	-4.012
113	hc	1	BO4	H57	113	0.11231	1.008	;	qtot	-4
[ bonds ]
; ai aj funct r k
1 2 1 1.0969e-01 2.7665e+05 ; H - C
2 3 1 1.5375e-01 2.5179e+05 ; C - C1
2 58 1 1.0969e-01 2.7665e+05 ; C - H2
2 59 1 1.0969e-01 2.7665e+05 ; C - H3
3 4 1 1.5375e-01 2.5179e+05 ; C1 - C2
3 43 1 1.4316e-01 2.5824e+05 ; C1 - O3
3 60 1 1.0969e-01 2.7665e+05 ; C1 - H4
4 5 1 1.5375e-01 2.5179e+05 ; C2 - C3
4 61 1 1.0969e-01 2.7665e+05 ; C2 - H5
4 62 1 1.0969e-01 2.7665e+05 ; C2 - H6
5 6 1 1.5375e-01 2.5179e+05 ; C3 - C4
5 45 1 1.4316e-01 2.5824e+05 ; C3 - O5
5 63 1 1.0969e-01 2.7665e+05 ; C3 - H7
6 7 1 1.5375e-01 2.5179e+05 ; C4 - C5
6 64 1 1.0969e-01 2.7665e+05 ; C4 - H8
6 65 1 1.0969e-01 2.7665e+05 ; C4 - H9
7 8 1 1.5375e-01 2.5179e+05 ; C5 - C6
7 48 1 1.4316e-01 2.5824e+05 ; C5 - O7
7 66 1 1.0969e-01 2.7665e+05 ; C5 - H10
8 9 1 1.5375e-01 2.5179e+05 ; C6 - C7
8 67 1 1.0969e-01 2.7665e+05 ; C6 - H11
8 68 1 1.0969e-01 2.7665e+05 ; C6 - H12
9 10 1 1.5375e-01 2.5179e+05 ; C7 - C8
9 50 1 1.4316e-01 2.5824e+05 ; C7 - O9
9 69 1 1.0969e-01 2.7665e+05 ; C7 - H13
10 11 1 1.5375e-01 2.5179e+05 ; C8 - C9
10 70 1 1.0969e-01 2.7665e+05 ; C8 - H14
10 71 1 1.0969e-01 2.7665e+05 ; C8 - H15
11 12 1 1.5375e-01 2.5179e+05 ; C9 - C10
11 55 1 1.4316e-01 2.5824e+05 ; C9 - O13
11 72 1 1.0969e-01 2.7665e+05 ; C9 - H16
12 13 1 1.5375e-01 2.5179e+05 ; C10 - C11
12 73 1 1.0969e-01 2.7665e+05 ; C10 - H17
12 74 1 1.0969e-01 2.7665e+05 ; C10 - H18
13 14 1 1.5375e-01 2.5179e+05 ; C11 - C12
13 54 1 1.4316e-01 2.5824e+05 ; C11 - O12
13 75 1 1.0969e-01 2.7665e+05 ; C11 - H19
14 15 1 1.5375e-01 2.5179e+05 ; C12 - C13
14 76 1 1.0969e-01 2.7665e+05 ; C12 - H20
14 77 1 1.0969e-01 2.7665e+05 ; C12 - H21
15 16 1 1.5375e-01 2.5179e+05 ; C13 - C14
15 57 1 1.4316e-01 2.5824e+05 ; C13 - O15
15 78 1 1.0969e-01 2.7665e+05 ; C13 - H22
16 17 1 1.5375e-01 2.5179e+05 ; C14 - C15
16 79 1 1.0969e-01 2.7665e+05 ; C14 - H23
16 80 1 1.0969e-01 2.7665e+05 ; C14 - H24
17 18 1 1.5375e-01 2.5179e+05 ; C15 - C16
17 20 1 1.4316e-01 2.5824e+05 ; C15 - O
17 81 1 1.0969e-01 2.7665e+05 ; C15 - H25
18 19 1 1.5375e-01 2.5179e+05 ; C16 - C17
18 82 1 1.0969e-01 2.7665e+05 ; C16 - H26
18 83 1 1.0969e-01 2.7665e+05 ; C16 - H27
19 84 1 1.0969e-01 2.7665e+05 ; C17 - H28
19 85 1 1.0969e-01 2.7665e+05 ; C17 - H29
19 86 1 1.0969e-01 2.7665e+05 ; C17 - H30
20 21 1 1.3600e-01 3.2568e+05 ; O - B
21 22 1 1.3600e-01 3.2568e+05 ; B - O1
21 56 1 1.3600e-01 3.2568e+05 ; B - O14
21 57 1 1.3600e-01 3.2568e+05 ; B - O15
22 23 1 1.4316e-01 2.5824e+05 ; O1 - C18
23 24 1 1.5375e-01 2.5179e+05 ; C18 - C19
23 26 1 1.5375e-01 2.5179e+05 ; C18 - C20
23 87 1 1.0969e-01 2.7665e+05 ; C18 - H31
24 25 1 1.0969e-01 2.7665e+05 ; C19 - H1
24 88 1 1.0969e-01 2.7665e+05 ; C19 - H32
24 89 1 1.0969e-01 2.7665e+05 ; C19 - H33
26 27 1 1.5375e-01 2.5179e+05 ; C20 - C21
26 90 1 1.0969e-01 2.7665e+05 ; C20 - H34
26 91 1 1.0969e-01 2.7665e+05 ; C20 - H35
27 28 1 1.5375e-01 2.5179e+05 ; C21 - C22
27 56 1 1.4316e-01 2.5824e+05 ; C21 - O14
27 92 1 1.0969e-01 2.7665e+05 ; C21 - H36
28 29 1 1.5375e-01 2.5179e+05 ; C22 - C23
28 93 1 1.0969e-01 2.7665e+05 ; C22 - H37
28 94 1 1.0969e-01 2.7665e+05 ; C22 - H38
29 30 1 1.5375e-01 2.5179e+05 ; C23 - C24
29 53 1 1.4316e-01 2.5824e+05 ; C23 - O11
29 95 1 1.0969e-01 2.7665e+05 ; C23 - H39
30 31 1 1.5375e-01 2.5179e+05 ; C24 - C25
30 96 1 1.0969e-01 2.7665e+05 ; C24 - H40
30 97 1 1.0969e-01 2.7665e+05 ; C24 - H41
31 32 1 1.5375e-01 2.5179e+05 ; C25 - C26
31 51 1 1.4316e-01 2.5824e+05 ; C25 - O10
31 98 1 1.0969e-01 2.7665e+05 ; C25 - H42
32 33 1 1.5375e-01 2.5179e+05 ; C26 - C27
32 99 1 1.0969e-01 2.7665e+05 ; C26 - H43
32 100 1 1.0969e-01 2.7665e+05 ; C26 - H44
33 34 1 1.5375e-01 2.5179e+05 ; C27 - C28
33 49 1 1.4316e-01 2.5824e+05 ; C27 - O8
33 101 1 1.0969e-01 2.7665e+05 ; C27 - H45
34 35 1 1.5375e-01 2.5179e+05 ; C28 - C29
34 102 1 1.0969e-01 2.7665e+05 ; C28 - H46
34 103 1 1.0969e-01 2.7665e+05 ; C28 - H47
35 36 1 1.5375e-01 2.5179e+05 ; C29 - C30
35 46 1 1.4316e-01 2.5824e+05 ; C29 - O6
35 104 1 1.0969e-01 2.7665e+05 ; C29 - H48
36 37 1 1.5375e-01 2.5179e+05 ; C30 - C31
36 105 1 1.0969e-01 2.7665e+05 ; C30 - H49
36 106 1 1.0969e-01 2.7665e+05 ; C30 - H50
37 38 1 1.5375e-01 2.5179e+05 ; C31 - C32
37 44 1 1.4316e-01 2.5824e+05 ; C31 - O4
37 107 1 1.0969e-01 2.7665e+05 ; C31 - H51
38 39 1 1.5375e-01 2.5179e+05 ; C32 - C33
38 108 1 1.0969e-01 2.7665e+05 ; C32 - H52
38 109 1 1.0969e-01 2.7665e+05 ; C32 - H53
39 40 1 1.5375e-01 2.5179e+05 ; C33 - C34
39 41 1 1.4316e-01 2.5824e+05 ; C33 - O2
39 110 1 1.0969e-01 2.7665e+05 ; C33 - H54
40 111 1 1.0969e-01 2.7665e+05 ; C34 - H55
40 112 1 1.0969e-01 2.7665e+05 ; C34 - H56
40 113 1 1.0969e-01 2.7665e+05 ; C34 - H57
41 42 1 1.3600e-01 3.2568e+05 ; O2 - B1
42 43 1 1.3600e-01 3.2568e+05 ; B1 - O3
42 44 1 1.3600e-01 3.2568e+05 ; B1 - O4
42 45 1 1.3600e-01 3.2568e+05 ; B1 - O5
46 47 1 1.3600e-01 3.2568e+05 ; O6 - B2
47 48 1 1.3600e-01 3.2568e+05 ; B2 - O7
47 49 1 1.3600e-01 3.2568e+05 ; B2 - O8
47 50 1 1.3600e-01 3.2568e+05 ; B2 - O9
51 52 1 1.3600e-01 3.2568e+05 ; O10 - B3
52 53 1 1.3600e-01 3.2568e+05 ; B3 - O11
52 54 1 1.3600e-01 3.2568e+05 ; B3 - O12
52 55 1 1.3600e-01 3.2568e+05 ; B3 - O13
[ pairs ]
; ai aj funct
1 4 1 ; H - C2
1 43 1 ; H - O3
1 60 1 ; H - H4
2 5 1 ; C - C3
2 42 1 ; C - B1
2 61 1 ; C - H5
2 62 1 ; C - H6
3 6 1 ; C1 - C4
3 41 1 ; C1 - O2
3 44 1 ; C1 - O4
3 45 1 ; C1 - O5
3 63 1 ; C1 - H7
4 7 1 ; C2 - C5
4 42 1 ; C2 - B1
4 58 1 ; C2 - H2
4 59 1 ; C2 - H3
4 64 1 ; C2 - H8
4 65 1 ; C2 - H9
5 8 1 ; C3 - C6
5 41 1 ; C3 - O2
5 43 1 ; C3 - O3
5 44 1 ; C3 - O4
5 48 1 ; C3 - O7
5 60 1 ; C3 - H4
5 66 1 ; C3 - H10
6 9 1 ; C4 - C7
6 42 1 ; C4 - B1
6 47 1 ; C4 - B2
6 61 1 ; C4 - H5
6 62 1 ; C4 - H6
6 67 1 ; C4 - H11
6 68 1 ; C4 - H12
7 10 1 ; C5 - C8
7 45 1 ; C5 - O5
7 46 1 ; C5 - O6
7 49 1 ; C5 - O8
7 50 1 ; C5 - O9
7 63 1 ; C5 - H7
7 69 1 ; C5 - H13
8 11 1 ; C6 - C9
8 47 1 ; C6 - B2
8 64 1 ; C6 - H8
8 65 1 ; C6 - H9
8 70 1 ; C6 - H14
8 71 1 ; C6 - H15
9 12 1 ; C7 - C10
9 46 1 ; C7 - O6
9 48 1 ; C7 - O7
9 49 1 ; C7 - O8
9 55 1 ; C7 - O13
9 66 1 ; C7 - H10
9 72 1 ; C7 - H16
10 13 1 ; C8 - C11
10 47 1 ; C8 - B2
10 52 1 ; C8 - B3
10 67 1 ; C8 - H11
10 68 1 ; C8 - H12
10 73 1 ; C8 - H17
10 74 1 ; C8 - H18
11 14 1 ; C9 - C12
11 50 1 ; C9 - O9
11 51 1 ; C9 - O10
11 53 1 ; C9 - O11
11 54 1 ; C9 - O12
11 69 1 ; C9 - H13
11 75 1 ; C9 - H19
12 15 1 ; C10 - C13
12 52 1 ; C10 - B3
12 70 1 ; C10 - H14
12 71 1 ; C10 - H15
12 76 1 ; C10 - H20
12 77 1 ; C10 - H21
13 16 1 ; C11 - C14
13 51 1 ; C11 - O10
13 53 1 ; C11 - O11
13 55 1 ; C11 - O13
13 57 1 ; C11 - O15
13 72 1 ; C11 - H16
13 78 1 ; C11 - H22
14 17 1 ; C12 - C15
14 21 1 ; C12 - B
14 52 1 ; C12 - B3
14 73 1 ; C12 - H17
14 74 1 ; C12 - H18
14 79 1 ; C12 - H23
14 80 1 ; C12 - H24
15 18 1 ; C13 - C16
15 20 1 ; C13 - O
15 22 1 ; C13 - O1
15 54 1 ; C13 - O12
15 56 1 ; C13 - O14
15 75 1 ; C13 - H19
15 81 1 ; C13 - H25
16 19 1 ; C14 - C17
16 21 1 ; C14 - B
16 76 1 ; C14 - H20
16 77 1 ; C14 - H21
16 82 1 ; C14 - H26
16 83 1 ; C14 - H27
17 22 1 ; C15 - O1
17 56 1 ; C15 - O14
17 57 1 ; C15 - O15
17 78 1 ; C15 - H22
17 84 1 ; C15 - H28
17 85 1 ; C15 - H29
17 86 1 ; C15 - H30
18 21 1 ; C16 - B
18 79 1 ; C16 - H23
18 80 1 ; C16 - H24
19 20 1 ; C17 - O
19 81 1 ; C17 - H25
20 23 1 ; O - C18
20 27 1 ; O - C21
20 79 1 ; O - H23
20 80 1 ; O - H24
20 82 1 ; O - H26
20 83 1 ; O - H27
21 24 1 ; B - C19
21 26 1 ; B - C20
21 28 1 ; B - C22
21 78 1 ; B - H22
21 81 1 ; B - H25
21 87 1 ; B - H31
21 92 1 ; B - H36
22 25 1 ; O1 - H1
22 27 1 ; O1 - C21
22 88 1 ; O1 - H32
22 89 1 ; O1 - H33
22 90 1 ; O1 - H34
22 91 1 ; O1 - H35
23 28 1 ; C18 - C22
23 56 1 ; C18 - O14
23 57 1 ; C18 - O15
23 92 1 ; C18 - H36
24 27 1 ; C19 - C21
24 90 1 ; C19 - H34
24 91 1 ; C19 - H35
25 26 1 ; H1 - C20
25 87 1 ; H1 - H31
26 29 1 ; C20 - C23
26 88 1 ; C20 - H32
26 89 1 ; C20 - H33
26 93 1 ; C20 - H37
26 94 1 ; C20 - H38
27 30 1 ; C21 - C24
27 53 1 ; C21 - O11
27 57 1 ; C21 - O15
27 87 1 ; C21 - H31
27 95 1 ; C21 - H39
28 31 1 ; C22 - C25
28 52 1 ; C22 - B3
28 90 1 ; C22 - H34
28 91 1 ; C22 - H35
28 96 1 ; C22 - H40
28 97 1 ; C22 - H41
29 32 1 ; C23 - C26
29 51 1 ; C23 - O10
29 54 1 ; C23 - O12
29 55 1 ; C23 - O13
29 56 1 ; C23 - O14
29 92 1 ; C23 - H36
29 98 1 ; C23 - H42
30 33 1 ; C24 - C27
30 52 1 ; C24 - B3
30 93 1 ; C24 - H37
30 94 1 ; C24 - H38
30 99 1 ; C24 - H43
30 100 1 ; C24 - H44
31 34 1 ; C25 - C28
31 49 1 ; C25 - O8
31 53 1 ; C25 - O11
31 54 1 ; C25 - O12
31 55 1 ; C25 - O13
31 95 1 ; C25 - H39
31 101 1 ; C25 - H45
32 35 1 ; C26 - C29
32 47 1 ; C26 - B2
32 52 1 ; C26 - B3
32 96 1 ; C26 - H40
32 97 1 ; C26 - H41
32 102 1 ; C26 - H46
32 103 1 ; C26 - H47
33 36 1 ; C27 - C30
33 46 1 ; C27 - O6
33 48 1 ; C27 - O7
33 50 1 ; C27 - O9
33 51 1 ; C27 - O10
33 98 1 ; C27 - H42
33 104 1 ; C27 - H48
34 37 1 ; C28 - C31
34 47 1 ; C28 - B2
34 99 1 ; C28 - H43
34 100 1 ; C28 - H44
34 105 1 ; C28 - H49
34 106 1 ; C28 - H50
35 38 1 ; C29 - C32
35 44 1 ; C29 - O4
35 48 1 ; C29 - O7
35 49 1 ; C29 - O8
35 50 1 ; C29 - O9
35 101 1 ; C29 - H45
35 107 1 ; C29 - H51
36 39 1 ; C30 - C33
36 42 1 ; C30 - B1
36 47 1 ; C30 - B2
36 102 1 ; C30 - H46
36 103 1 ; C30 - H47
36 108 1 ; C30 - H52
36 109 1 ; C30 - H53
37 40 1 ; C31 - C34
37 41 1 ; C31 - O2
37 43 1 ; C31 - O3
37 45 1 ; C31 - O5
37 46 1 ; C31 - O6
37 104 1 ; C31 - H48
37 110 1 ; C31 - H54
38 42 1 ; C32 - B1
38 105 1 ; C32 - H49
38 106 1 ; C32 - H50
38 111 1 ; C32 - H55
38 112 1 ; C32 - H56
38 113 1 ; C32 - H57
39 43 1 ; C33 - O3
39 44 1 ; C33 - O4
39 45 1 ; C33 - O5
39 107 1 ; C33 - H51
40 42 1 ; C34 - B1
40 108 1 ; C34 - H52
40 109 1 ; C34 - H53
41 108 1 ; O2 - H52
41 109 1 ; O2 - H53
41 111 1 ; O2 - H55
41 112 1 ; O2 - H56
41 113 1 ; O2 - H57
42 60 1 ; B1 - H4
42 63 1 ; B1 - H7
42 107 1 ; B1 - H51
42 110 1 ; B1 - H54
43 58 1 ; O3 - H2
43 59 1 ; O3 - H3
43 61 1 ; O3 - H5
43 62 1 ; O3 - H6
44 105 1 ; O4 - H49
44 106 1 ; O4 - H50
44 108 1 ; O4 - H52
44 109 1 ; O4 - H53
45 61 1 ; O5 - H5
45 62 1 ; O5 - H6
45 64 1 ; O5 - H8
45 65 1 ; O5 - H9
46 102 1 ; O6 - H46
46 103 1 ; O6 - H47
46 105 1 ; O6 - H49
46 106 1 ; O6 - H50
47 66 1 ; B2 - H10
47 69 1 ; B2 - H13
47 101 1 ; B2 - H45
47 104 1 ; B2 - H48
48 64 1 ; O7 - H8
48 65 1 ; O7 - H9
48 67 1 ; O7 - H11
48 68 1 ; O7 - H12
49 99 1 ; O8 - H43
49 100 1 ; O8 - H44
49 102 1 ; O8 - H46
49 103 1 ; O8 - H47
50 67 1 ; O9 - H11
50 68 1 ; O9 - H12
50 70 1 ; O9 - H14
50 71 1 ; O9 - H15
51 96 1 ; O10 - H40
51 97 1 ; O10 - H41
51 99 1 ; O10 - H43
51 100 1 ; O10 - H44
52 72 1 ; B3 - H16
52 75 1 ; B3 - H19
52 95 1 ; B3 - H39
52 98 1 ; B3 - H42
53 93 1 ; O11 - H37
53 94 1 ; O11 - H38
53 96 1 ; O11 - H40
53 97 1 ; O11 - H41
54 73 1 ; O12 - H17
54 74 1 ; O12 - H18
54 76 1 ; O12 - H20
54 77 1 ; O12 - H21
55 70 1 ; O13 - H14
55 71 1 ; O13 - H15
55 73 1 ; O13 - H17
55 74 1 ; O13 - H18
56 90 1 ; O14 - H34
56 91 1 ; O14 - H35
56 93 1 ; O14 - H37
56 94 1 ; O14 - H38
57 76 1 ; O15 - H20
57 77 1 ; O15 - H21
57 79 1 ; O15 - H23
57 80 1 ; O15 - H24
58 60 1 ; H2 - H4
59 60 1 ; H3 - H4
60 61 1 ; H4 - H5
60 62 1 ; H4 - H6
61 63 1 ; H5 - H7
62 63 1 ; H6 - H7
63 64 1 ; H7 - H8
63 65 1 ; H7 - H9
64 66 1 ; H8 - H10
65 66 1 ; H9 - H10
66 67 1 ; H10 - H11
66 68 1 ; H10 - H12
67 69 1 ; H11 - H13
68 69 1 ; H12 - H13
69 70 1 ; H13 - H14
69 71 1 ; H13 - H15
70 72 1 ; H14 - H16
71 72 1 ; H15 - H16
72 73 1 ; H16 - H17
72 74 1 ; H16 - H18
73 75 1 ; H17 - H19
74 75 1 ; H18 - H19
75 76 1 ; H19 - H20
75 77 1 ; H19 - H21
76 78 1 ; H20 - H22
77 78 1 ; H21 - H22
78 79 1 ; H22 - H23
78 80 1 ; H22 - H24
79 81 1 ; H23 - H25
80 81 1 ; H24 - H25
81 82 1 ; H25 - H26
81 83 1 ; H25 - H27
82 84 1 ; H26 - H28
82 85 1 ; H26 - H29
82 86 1 ; H26 - H30
83 84 1 ; H27 - H28
83 85 1 ; H27 - H29
83 86 1 ; H27 - H30
87 88 1 ; H31 - H32
87 89 1 ; H31 - H33
87 90 1 ; H31 - H34
87 91 1 ; H31 - H35
90 92 1 ; H34 - H36
91 92 1 ; H35 - H36
92 93 1 ; H36 - H37
92 94 1 ; H36 - H38
93 95 1 ; H37 - H39
94 95 1 ; H38 - H39
95 96 1 ; H39 - H40
95 97 1 ; H39 - H41
96 98 1 ; H40 - H42
97 98 1 ; H41 - H42
98 99 1 ; H42 - H43
98 100 1 ; H42 - H44
99 101 1 ; H43 - H45
100 101 1 ; H44 - H45
101 102 1 ; H45 - H46
101 103 1 ; H45 - H47
102 104 1 ; H46 - H48
103 104 1 ; H47 - H48
104 105 1 ; H48 - H49
104 106 1 ; H48 - H50
105 107 1 ; H49 - H51
106 107 1 ; H50 - H51
107 108 1 ; H51 - H52
107 109 1 ; H51 - H53
108 110 1 ; H52 - H54
109 110 1 ; H53 - H54
110 111 1 ; H54 - H55
110 112 1 ; H54 - H56
110 113 1 ; H54 - H57
[ angles ]
; ai aj ak funct theta cth
1 2 3 1 1.0980e+02 3.8744e+02 ; H - C - C1
1 2 58 1 1.0758e+02 3.2970e+02 ; H - C - H2
1 2 59 1 1.0758e+02 3.2970e+02 ; H - C - H3
2 3 4 1 1.1151e+02 5.2635e+02 ; C - C1 - C2
2 3 43 1 1.0797e+02 5.6902e+02 ; C - C1 - O3
2 3 60 1 1.0956e+02 3.8828e+02 ; C - C1 - H4
3 2 58 1 1.0980e+02 3.8744e+02 ; C1 - C - H2
3 2 59 1 1.0980e+02 3.8744e+02 ; C1 - C - H3
3 4 5 1 1.1151e+02 5.2635e+02 ; C1 - C2 - C3
3 4 61 1 1.0980e+02 3.8744e+02 ; C1 - C2 - H5
3 4 62 1 1.0980e+02 3.8744e+02 ; C1 - C2 - H6
3 43 42 1 1.1559e+02 5.3053e+02 ; C1 - O3 - B1
4 3 43 1 1.0797e+02 5.6902e+02 ; C2 - C1 - O3
4 3 60 1 1.0956e+02 3.8828e+02 ; C2 - C1 - H4
4 5 6 1 1.1151e+02 5.2635e+02 ; C2 - C3 - C4
4 5 45 1 1.0797e+02 5.6902e+02 ; C2 - C3 - O5
4 5 63 1 1.0956e+02 3.8828e+02 ; C2 - C3 - H7
5 4 61 1 1.0980e+02 3.8744e+02 ; C3 - C2 - H5
5 4 62 1 1.0980e+02 3.8744e+02 ; C3 - C2 - H6
5 6 7 1 1.1151e+02 5.2635e+02 ; C3 - C4 - C5
5 6 64 1 1.0980e+02 3.8744e+02 ; C3 - C4 - H8
5 6 65 1 1.0980e+02 3.8744e+02 ; C3 - C4 - H9
5 45 42 1 1.1559e+02 5.3053e+02 ; C3 - O5 - B1
6 5 45 1 1.0797e+02 5.6902e+02 ; C4 - C3 - O5
6 5 63 1 1.0956e+02 3.8828e+02 ; C4 - C3 - H7
6 7 8 1 1.1151e+02 5.2635e+02 ; C4 - C5 - C6
6 7 48 1 1.0797e+02 5.6902e+02 ; C4 - C5 - O7
6 7 66 1 1.0956e+02 3.8828e+02 ; C4 - C5 - H10
7 6 64 1 1.0980e+02 3.8744e+02 ; C5 - C4 - H8
7 6 65 1 1.0980e+02 3.8744e+02 ; C5 - C4 - H9
7 8 9 1 1.1151e+02 5.2635e+02 ; C5 - C6 - C7
7 8 67 1 1.0980e+02 3.8744e+02 ; C5 - C6 - H11
7 8 68 1 1.0980e+02 3.8744e+02 ; C5 - C6 - H12
7 48 47 1 1.1559e+02 5.3053e+02 ; C5 - O7 - B2
8 7 48 1 1.0797e+02 5.6902e+02 ; C6 - C5 - O7
8 7 66 1 1.0956e+02 3.8828e+02 ; C6 - C5 - H10
8 9 10 1 1.1151e+02 5.2635e+02 ; C6 - C7 - C8
8 9 50 1 1.0797e+02 5.6902e+02 ; C6 - C7 - O9
8 9 69 1 1.0956e+02 3.8828e+02 ; C6 - C7 - H13
9 8 67 1 1.0980e+02 3.8744e+02 ; C7 - C6 - H11
9 8 68 1 1.0980e+02 3.8744e+02 ; C7 - C6 - H12
9 10 11 1 1.1151e+02 5.2635e+02 ; C7 - C8 - C9
9 10 70 1 1.0980e+02 3.8744e+02 ; C7 - C8 - H14
9 10 71 1 1.0980e+02 3.8744e+02 ; C7 - C8 - H15
9 50 47 1 1.1559e+02 5.3053e+02 ; C7 - O9 - B2
10 9 50 1 1.0797e+02 5.6902e+02 ; C8 - C7 - O9
10 9 69 1 1.0956e+02 3.8828e+02 ; C8 - C7 - H13
10 11 12 1 1.1151e+02 5.2635e+02 ; C8 - C9 - C10
10 11 55 1 1.0797e+02 5.6902e+02 ; C8 - C9 - O13
10 11 72 1 1.0956e+02 3.8828e+02 ; C8 - C9 - H16
11 10 70 1 1.0980e+02 3.8744e+02 ; C9 - C8 - H14
11 10 71 1 1.0980e+02 3.8744e+02 ; C9 - C8 - H15
11 12 13 1 1.1151e+02 5.2635e+02 ; C9 - C10 - C11
11 12 73 1 1.0980e+02 3.8744e+02 ; C9 - C10 - H17
11 12 74 1 1.0980e+02 3.8744e+02 ; C9 - C10 - H18
11 55 52 1 1.1559e+02 5.3053e+02 ; C9 - O13 - B3
12 11 55 1 1.0797e+02 5.6902e+02 ; C10 - C9 - O13
12 11 72 1 1.0956e+02 3.8828e+02 ; C10 - C9 - H16
12 13 14 1 1.1151e+02 5.2635e+02 ; C10 - C11 - C12
12 13 54 1 1.0797e+02 5.6902e+02 ; C10 - C11 - O12
12 13 75 1 1.0956e+02 3.8828e+02 ; C10 - C11 - H19
13 12 73 1 1.0980e+02 3.8744e+02 ; C11 - C10 - H17
13 12 74 1 1.0980e+02 3.8744e+02 ; C11 - C10 - H18
13 14 15 1 1.1151e+02 5.2635e+02 ; C11 - C12 - C13
13 14 76 1 1.0980e+02 3.8744e+02 ; C11 - C12 - H20
13 14 77 1 1.0980e+02 3.8744e+02 ; C11 - C12 - H21
13 54 52 1 1.1559e+02 5.3053e+02 ; C11 - O12 - B3
14 13 54 1 1.0797e+02 5.6902e+02 ; C12 - C11 - O12
14 13 75 1 1.0956e+02 3.8828e+02 ; C12 - C11 - H19
14 15 16 1 1.1151e+02 5.2635e+02 ; C12 - C13 - C14
14 15 57 1 1.0797e+02 5.6902e+02 ; C12 - C13 - O15
14 15 78 1 1.0956e+02 3.8828e+02 ; C12 - C13 - H22
15 14 76 1 1.0980e+02 3.8744e+02 ; C13 - C12 - H20
15 14 77 1 1.0980e+02 3.8744e+02 ; C13 - C12 - H21
15 16 17 1 1.1151e+02 5.2635e+02 ; C13 - C14 - C15
15 16 79 1 1.0980e+02 3.8744e+02 ; C13 - C14 - H23
15 16 80 1 1.0980e+02 3.8744e+02 ; C13 - C14 - H24
15 57 21 1 1.1559e+02 5.3053e+02 ; C13 - O15 - B
16 15 57 1 1.0797e+02 5.6902e+02 ; C14 - C13 - O15
16 15 78 1 1.0956e+02 3.8828e+02 ; C14 - C13 - H22
16 17 18 1 1.1151e+02 5.2635e+02 ; C14 - C15 - C16
16 17 20 1 1.0797e+02 5.6902e+02 ; C14 - C15 - O
16 17 81 1 1.0956e+02 3.8828e+02 ; C14 - C15 - H25
17 16 79 1 1.0980e+02 3.8744e+02 ; C15 - C14 - H23
17 16 80 1 1.0980e+02 3.8744e+02 ; C15 - C14 - H24
17 18 19 1 1.1151e+02 5.2635e+02 ; C15 - C16 - C17
17 18 82 1 1.0980e+02 3.8744e+02 ; C15 - C16 - H26
17 18 83 1 1.0980e+02 3.8744e+02 ; C15 - C16 - H27
17 20 21 1 1.1559e+02 5.3053e+02 ; C15 - O - B
18 17 20 1 1.0797e+02 5.6902e+02 ; C16 - C15 - O
18 17 81 1 1.0956e+02 3.8828e+02 ; C16 - C15 - H25
18 19 84 1 1.0980e+02 3.8744e+02 ; C16 - C17 - H28
18 19 85 1 1.0980e+02 3.8744e+02 ; C16 - C17 - H29
18 19 86 1 1.0980e+02 3.8744e+02 ; C16 - C17 - H30
19 18 82 1 1.0980e+02 3.8744e+02 ; C17 - C16 - H26
19 18 83 1 1.0980e+02 3.8744e+02 ; C17 - C16 - H27
20 17 81 1 1.0978e+02 4.2509e+02 ; O - C15 - H25
20 21 22 1 1.1505e+02 6.2174e+02 ; O - B - O1
20 21 56 1 1.1505e+02 6.2174e+02 ; O - B - O14
20 21 57 1 1.1505e+02 6.2174e+02 ; O - B - O15
21 22 23 1 1.1559e+02 5.3053e+02 ; B - O1 - C18
21 56 27 1 1.1559e+02 5.3053e+02 ; B - O14 - C21
22 21 56 1 1.1505e+02 6.2174e+02 ; O1 - B - O14
22 21 57 1 1.1505e+02 6.2174e+02 ; O1 - B - O15
22 23 24 1 1.0797e+02 5.6902e+02 ; O1 - C18 - C19
22 23 26 1 1.0797e+02 5.6902e+02 ; O1 - C18 - C20
22 23 87 1 1.0978e+02 4.2509e+02 ; O1 - C18 - H31
23 24 25 1 1.0980e+02 3.8744e+02 ; C18 - C19 - H1
23 24 88 1 1.0980e+02 3.8744e+02 ; C18 - C19 - H32
23 24 89 1 1.0980e+02 3.8744e+02 ; C18 - C19 - H33
23 26 27 1 1.1151e+02 5.2635e+02 ; C18 - C20 - C21
23 26 90 1 1.0980e+02 3.8744e+02 ; C18 - C20 - H34
23 26 91 1 1.0980e+02 3.8744e+02 ; C18 - C20 - H35
24 23 26 1 1.1151e+02 5.2635e+02 ; C19 - C18 - C20
24 23 87 1 1.0956e+02 3.8828e+02 ; C19 - C18 - H31
25 24 88 1 1.0758e+02 3.2970e+02 ; H1 - C19 - H32
25 24 89 1 1.0758e+02 3.2970e+02 ; H1 - C19 - H33
26 23 87 1 1.0956e+02 3.8828e+02 ; C20 - C18 - H31
26 27 28 1 1.1151e+02 5.2635e+02 ; C20 - C21 - C22
26 27 56 1 1.0797e+02 5.6902e+02 ; C20 - C21 - O14
26 27 92 1 1.0956e+02 3.8828e+02 ; C20 - C21 - H36
27 26 90 1 1.0980e+02 3.8744e+02 ; C21 - C20 - H34
27 26 91 1 1.0980e+02 3.8744e+02 ; C21 - C20 - H35
27 28 29 1 1.1151e+02 5.2635e+02 ; C21 - C22 - C23
27 28 93 1 1.0980e+02 3.8744e+02 ; C21 - C22 - H37
27 28 94 1 1.0980e+02 3.8744e+02 ; C21 - C22 - H38
28 27 56 1 1.0797e+02 5.6902e+02 ; C22 - C21 - O14
28 27 92 1 1.0956e+02 3.8828e+02 ; C22 - C21 - H36
28 29 30 1 1.1151e+02 5.2635e+02 ; C22 - C23 - C24
28 29 53 1 1.0797e+02 5.6902e+02 ; C22 - C23 - O11
28 29 95 1 1.0956e+02 3.8828e+02 ; C22 - C23 - H39
29 28 93 1 1.0980e+02 3.8744e+02 ; C23 - C22 - H37
29 28 94 1 1.0980e+02 3.8744e+02 ; C23 - C22 - H38
29 30 31 1 1.1151e+02 5.2635e+02 ; C23 - C24 - C25
29 30 96 1 1.0980e+02 3.8744e+02 ; C23 - C24 - H40
29 30 97 1 1.0980e+02 3.8744e+02 ; C23 - C24 - H41
29 53 52 1 1.1559e+02 5.3053e+02 ; C23 - O11 - B3
30 29 53 1 1.0797e+02 5.6902e+02 ; C24 - C23 - O11
30 29 95 1 1.0956e+02 3.8828e+02 ; C24 - C23 - H39
30 31 32 1 1.1151e+02 5.2635e+02 ; C24 - C25 - C26
30 31 51 1 1.0797e+02 5.6902e+02 ; C24 - C25 - O10
30 31 98 1 1.0956e+02 3.8828e+02 ; C24 - C25 - H42
31 30 96 1 1.0980e+02 3.8744e+02 ; C25 - C24 - H40
31 30 97 1 1.0980e+02 3.8744e+02 ; C25 - C24 - H41
31 32 33 1 1.1151e+02 5.2635e+02 ; C25 - C26 - C27
31 32 99 1 1.0980e+02 3.8744e+02 ; C25 - C26 - H43
31 32 100 1 1.0980e+02 3.8744e+02 ; C25 - C26 - H44
31 51 52 1 1.1559e+02 5.3053e+02 ; C25 - O10 - B3
32 31 51 1 1.0797e+02 5.6902e+02 ; C26 - C25 - O10
32 31 98 1 1.0956e+02 3.8828e+02 ; C26 - C25 - H42
32 33 34 1 1.1151e+02 5.2635e+02 ; C26 - C27 - C28
32 33 49 1 1.0797e+02 5.6902e+02 ; C26 - C27 - O8
32 33 101 1 1.0956e+02 3.8828e+02 ; C26 - C27 - H45
33 32 99 1 1.0980e+02 3.8744e+02 ; C27 - C26 - H43
33 32 100 1 1.0980e+02 3.8744e+02 ; C27 - C26 - H44
33 34 35 1 1.1151e+02 5.2635e+02 ; C27 - C28 - C29
33 34 102 1 1.0980e+02 3.8744e+02 ; C27 - C28 - H46
33 34 103 1 1.0980e+02 3.8744e+02 ; C27 - C28 - H47
33 49 47 1 1.1559e+02 5.3053e+02 ; C27 - O8 - B2
34 33 49 1 1.0797e+02 5.6902e+02 ; C28 - C27 - O8
34 33 101 1 1.0956e+02 3.8828e+02 ; C28 - C27 - H45
34 35 36 1 1.1151e+02 5.2635e+02 ; C28 - C29 - C30
34 35 46 1 1.0797e+02 5.6902e+02 ; C28 - C29 - O6
34 35 104 1 1.0956e+02 3.8828e+02 ; C28 - C29 - H48
35 34 102 1 1.0980e+02 3.8744e+02 ; C29 - C28 - H46
35 34 103 1 1.0980e+02 3.8744e+02 ; C29 - C28 - H47
35 36 37 1 1.1151e+02 5.2635e+02 ; C29 - C30 - C31
35 36 105 1 1.0980e+02 3.8744e+02 ; C29 - C30 - H49
35 36 106 1 1.0980e+02 3.8744e+02 ; C29 - C30 - H50
35 46 47 1 1.1559e+02 5.3053e+02 ; C29 - O6 - B2
36 35 46 1 1.0797e+02 5.6902e+02 ; C30 - C29 - O6
36 35 104 1 1.0956e+02 3.8828e+02 ; C30 - C29 - H48
36 37 38 1 1.1151e+02 5.2635e+02 ; C30 - C31 - C32
36 37 44 1 1.0797e+02 5.6902e+02 ; C30 - C31 - O4
36 37 107 1 1.0956e+02 3.8828e+02 ; C30 - C31 - H51
37 36 105 1 1.0980e+02 3.8744e+02 ; C31 - C30 - H49
37 36 106 1 1.0980e+02 3.8744e+02 ; C31 - C30 - H50
37 38 39 1 1.1151e+02 5.2635e+02 ; C31 - C32 - C33
37 38 108 1 1.0980e+02 3.8744e+02 ; C31 - C32 - H52
37 38 109 1 1.0980e+02 3.8744e+02 ; C31 - C32 - H53
37 44 42 1 1.1559e+02 5.3053e+02 ; C31 - O4 - B1
38 37 44 1 1.0797e+02 5.6902e+02 ; C32 - C31 - O4
38 37 107 1 1.0956e+02 3.8828e+02 ; C32 - C31 - H51
38 39 40 1 1.1151e+02 5.2635e+02 ; C32 - C33 - C34
38 39 41 1 1.0797e+02 5.6902e+02 ; C32 - C33 - O2
38 39 110 1 1.0956e+02 3.8828e+02 ; C32 - C33 - H54
39 38 108 1 1.0980e+02 3.8744e+02 ; C33 - C32 - H52
39 38 109 1 1.0980e+02 3.8744e+02 ; C33 - C32 - H53
39 40 111 1 1.0980e+02 3.8744e+02 ; C33 - C34 - H55
39 40 112 1 1.0980e+02 3.8744e+02 ; C33 - C34 - H56
39 40 113 1 1.0980e+02 3.8744e+02 ; C33 - C34 - H57
39 41 42 1 1.1559e+02 5.3053e+02 ; C33 - O2 - B1
40 39 41 1 1.0797e+02 5.6902e+02 ; C34 - C33 - O2
40 39 110 1 1.0956e+02 3.8828e+02 ; C34 - C33 - H54
41 39 110 1 1.0978e+02 4.2509e+02 ; O2 - C33 - H54
41 42 43 1 1.1505e+02 6.2174e+02 ; O2 - B1 - O3
41 42 44 1 1.1505e+02 6.2174e+02 ; O2 - B1 - O4
41 42 45 1 1.1505e+02 6.2174e+02 ; O2 - B1 - O5
43 3 60 1 1.0978e+02 4.2509e+02 ; O3 - C1 - H4
43 42 44 1 1.1505e+02 6.2174e+02 ; O3 - B1 - O4
43 42 45 1 1.1505e+02 6.2174e+02 ; O3 - B1 - O5
44 37 107 1 1.0978e+02 4.2509e+02 ; O4 - C31 - H51
44 42 45 1 1.1505e+02 6.2174e+02 ; O4 - B1 - O5
45 5 63 1 1.0978e+02 4.2509e+02 ; O5 - C3 - H7
46 35 104 1 1.0978e+02 4.2509e+02 ; O6 - C29 - H48
46 47 48 1 1.1505e+02 6.2174e+02 ; O6 - B2 - O7
46 47 49 1 1.1505e+02 6.2174e+02 ; O6 - B2 - O8
46 47 50 1 1.1505e+02 6.2174e+02 ; O6 - B2 - O9
48 7 66 1 1.0978e+02 4.2509e+02 ; O7 - C5 - H10
48 47 49 1 1.1505e+02 6.2174e+02 ; O7 - B2 - O8
48 47 50 1 1.1505e+02 6.2174e+02 ; O7 - B2 - O9
49 33 101 1 1.0978e+02 4.2509e+02 ; O8 - C27 - H45
49 47 50 1 1.1505e+02 6.2174e+02 ; O8 - B2 - O9
50 9 69 1 1.0978e+02 4.2509e+02 ; O9 - C7 - H13
51 31 98 1 1.0978e+02 4.2509e+02 ; O10 - C25 - H42
51 52 53 1 1.1505e+02 6.2174e+02 ; O10 - B3 - O11
51 52 54 1 1.1505e+02 6.2174e+02 ; O10 - B3 - O12
51 52 55 1 1.1505e+02 6.2174e+02 ; O10 - B3 - O13
53 29 95 1 1.0978e+02 4.2509e+02 ; O11 - C23 - H39
53 52 54 1 1.1505e+02 6.2174e+02 ; O11 - B3 - O12
53 52 55 1 1.1505e+02 6.2174e+02 ; O11 - B3 - O13
54 13 75 1 1.0978e+02 4.2509e+02 ; O12 - C11 - H19
54 52 55 1 1.1505e+02 6.2174e+02 ; O12 - B3 - O13
55 11 72 1 1.0978e+02 4.2509e+02 ; O13 - C9 - H16
56 21 57 1 1.1505e+02 6.2174e+02 ; O14 - B - O15
56 27 92 1 1.0978e+02 4.2509e+02 ; O14 - C21 - H36
57 15 78 1 1.0978e+02 4.2509e+02 ; O15 - C13 - H22
58 2 59 1 1.0758e+02 3.2970e+02 ; H2 - C - H3
61 4 62 1 1.0758e+02 3.2970e+02 ; H5 - C2 - H6
64 6 65 1 1.0758e+02 3.2970e+02 ; H8 - C4 - H9
67 8 68 1 1.0758e+02 3.2970e+02 ; H11 - C6 - H12
70 10 71 1 1.0758e+02 3.2970e+02 ; H14 - C8 - H15
73 12 74 1 1.0758e+02 3.2970e+02 ; H17 - C10 - H18
76 14 77 1 1.0758e+02 3.2970e+02 ; H20 - C12 - H21
79 16 80 1 1.0758e+02 3.2970e+02 ; H23 - C14 - H24
82 18 83 1 1.0758e+02 3.2970e+02 ; H26 - C16 - H27
84 19 85 1 1.0758e+02 3.2970e+02 ; H28 - C17 - H29
84 19 86 1 1.0758e+02 3.2970e+02 ; H28 - C17 - H30
85 19 86 1 1.0758e+02 3.2970e+02 ; H29 - C17 - H30
88 24 89 1 1.0758e+02 3.2970e+02 ; H32 - C19 - H33
90 26 91 1 1.0758e+02 3.2970e+02 ; H34 - C20 - H35
93 28 94 1 1.0758e+02 3.2970e+02 ; H37 - C22 - H38
96 30 97 1 1.0758e+02 3.2970e+02 ; H40 - C24 - H41
99 32 100 1 1.0758e+02 3.2970e+02 ; H43 - C26 - H44
102 34 103 1 1.0758e+02 3.2970e+02 ; H46 - C28 - H47
105 36 106 1 1.0758e+02 3.2970e+02 ; H49 - C30 - H50
108 38 109 1 1.0758e+02 3.2970e+02 ; H52 - C32 - H53
111 40 112 1 1.0758e+02 3.2970e+02 ; H55 - C34 - H56
111 40 113 1 1.0758e+02 3.2970e+02 ; H55 - C34 - H57
112 40 113 1 1.0758e+02 3.2970e+02 ; H56 - C34 - H57
[ dihedrals ] ; propers
; for gromacs 4.5 or higher, using funct 9
; i j k l func phase kd pn
1 2 3 4 9 0.00 0.66944 3 ; H- C- C1- C2
1 2 3 43 9 0.00 0.00000 0 ; H- C- C1- O3
1 2 3 43 9 0.00 1.04600 1 ; H- C- C1- O3
1 2 3 60 9 0.00 0.65084 3 ; H- C- C1- H4
2 3 4 5 9 0.00 0.75312 3 ; C- C1- C2- C3
2 3 4 5 9 180.00 0.83680 1 ; C- C1- C2- C3
2 3 4 5 9 180.00 1.04600 2 ; C- C1- C2- C3
2 3 4 61 9 0.00 0.66944 3 ; C- C1- C2- H5
2 3 4 62 9 0.00 0.66944 3 ; C- C1- C2- H6
2 3 43 42 9 0.00 1.60387 3 ; C- C1- O3- B1
3 4 5 6 9 0.00 0.75312 3 ; C1- C2- C3- C4
3 4 5 6 9 180.00 0.83680 1 ; C1- C2- C3- C4
3 4 5 6 9 180.00 1.04600 2 ; C1- C2- C3- C4
3 4 5 45 9 0.00 0.65084 3 ; C1- C2- C3- O5
3 4 5 63 9 0.00 0.65084 3 ; C1- C2- C3- H7
3 43 42 41 9 180.00 4.39320 2 ; C1- O3- B1- O2
3 43 42 44 9 180.00 4.39320 2 ; C1- O3- B1- O4
3 43 42 45 9 180.00 4.39320 2 ; C1- O3- B1- O5
4 3 2 58 9 0.00 0.66944 3 ; C2- C1- C- H2
4 3 2 59 9 0.00 0.66944 3 ; C2- C1- C- H3
4 3 43 42 9 0.00 1.60387 3 ; C2- C1- O3- B1
4 5 6 7 9 0.00 0.75312 3 ; C2- C3- C4- C5
4 5 6 7 9 180.00 0.83680 1 ; C2- C3- C4- C5
4 5 6 7 9 180.00 1.04600 2 ; C2- C3- C4- C5
4 5 6 64 9 0.00 0.66944 3 ; C2- C3- C4- H8
4 5 6 65 9 0.00 0.66944 3 ; C2- C3- C4- H9
4 5 45 42 9 0.00 1.60387 3 ; C2- C3- O5- B1
5 4 3 43 9 0.00 0.65084 3 ; C3- C2- C1- O3
5 4 3 60 9 0.00 0.65084 3 ; C3- C2- C1- H4
5 6 7 8 9 0.00 0.75312 3 ; C3- C4- C5- C6
5 6 7 8 9 180.00 0.83680 1 ; C3- C4- C5- C6
5 6 7 8 9 180.00 1.04600 2 ; C3- C4- C5- C6
5 6 7 48 9 0.00 0.65084 3 ; C3- C4- C5- O7
5 6 7 66 9 0.00 0.65084 3 ; C3- C4- C5- H10
5 45 42 41 9 180.00 4.39320 2 ; C3- O5- B1- O2
5 45 42 43 9 180.00 4.39320 2 ; C3- O5- B1- O3
5 45 42 44 9 180.00 4.39320 2 ; C3- O5- B1- O4
6 5 4 61 9 0.00 0.66944 3 ; C4- C3- C2- H5
6 5 4 62 9 0.00 0.66944 3 ; C4- C3- C2- H6
6 5 45 42 9 0.00 1.60387 3 ; C4- C3- O5- B1
6 7 8 9 9 0.00 0.75312 3 ; C4- C5- C6- C7
6 7 8 9 9 180.00 0.83680 1 ; C4- C5- C6- C7
6 7 8 9 9 180.00 1.04600 2 ; C4- C5- C6- C7
6 7 8 67 9 0.00 0.66944 3 ; C4- C5- C6- H11
6 7 8 68 9 0.00 0.66944 3 ; C4- C5- C6- H12
6 7 48 47 9 0.00 1.60387 3 ; C4- C5- O7- B2
7 6 5 45 9 0.00 0.65084 3 ; C5- C4- C3- O5
7 6 5 63 9 0.00 0.65084 3 ; C5- C4- C3- H7
7 8 9 10 9 0.00 0.75312 3 ; C5- C6- C7- C8
7 8 9 10 9 180.00 0.83680 1 ; C5- C6- C7- C8
7 8 9 10 9 180.00 1.04600 2 ; C5- C6- C7- C8
7 8 9 50 9 0.00 0.65084 3 ; C5- C6- C7- O9
7 8 9 69 9 0.00 0.65084 3 ; C5- C6- C7- H13
7 48 47 46 9 180.00 4.39320 2 ; C5- O7- B2- O6
7 48 47 49 9 180.00 4.39320 2 ; C5- O7- B2- O8
7 48 47 50 9 180.00 4.39320 2 ; C5- O7- B2- O9
8 7 6 64 9 0.00 0.66944 3 ; C6- C5- C4- H8
8 7 6 65 9 0.00 0.66944 3 ; C6- C5- C4- H9
8 7 48 47 9 0.00 1.60387 3 ; C6- C5- O7- B2
8 9 10 11 9 0.00 0.75312 3 ; C6- C7- C8- C9
8 9 10 11 9 180.00 0.83680 1 ; C6- C7- C8- C9
8 9 10 11 9 180.00 1.04600 2 ; C6- C7- C8- C9
8 9 10 70 9 0.00 0.66944 3 ; C6- C7- C8- H14
8 9 10 71 9 0.00 0.66944 3 ; C6- C7- C8- H15
8 9 50 47 9 0.00 1.60387 3 ; C6- C7- O9- B2
9 8 7 48 9 0.00 0.65084 3 ; C7- C6- C5- O7
9 8 7 66 9 0.00 0.65084 3 ; C7- C6- C5- H10
9 10 11 12 9 0.00 0.75312 3 ; C7- C8- C9- C10
9 10 11 12 9 180.00 0.83680 1 ; C7- C8- C9- C10
9 10 11 12 9 180.00 1.04600 2 ; C7- C8- C9- C10
9 10 11 55 9 0.00 0.65084 3 ; C7- C8- C9- O13
9 10 11 72 9 0.00 0.65084 3 ; C7- C8- C9- H16
9 50 47 46 9 180.00 4.39320 2 ; C7- O9- B2- O6
9 50 47 48 9 180.00 4.39320 2 ; C7- O9- B2- O7
9 50 47 49 9 180.00 4.39320 2 ; C7- O9- B2- O8
10 9 8 67 9 0.00 0.66944 3 ; C8- C7- C6- H11
10 9 8 68 9 0.00 0.66944 3 ; C8- C7- C6- H12
10 9 50 47 9 0.00 1.60387 3 ; C8- C7- O9- B2
10 11 12 13 9 0.00 0.75312 3 ; C8- C9- C10- C11
10 11 12 13 9 180.00 0.83680 1 ; C8- C9- C10- C11
10 11 12 13 9 180.00 1.04600 2 ; C8- C9- C10- C11
10 11 12 73 9 0.00 0.66944 3 ; C8- C9- C10- H17
10 11 12 74 9 0.00 0.66944 3 ; C8- C9- C10- H18
10 11 55 52 9 0.00 1.60387 3 ; C8- C9- O13- B3
11 10 9 50 9 0.00 0.65084 3 ; C9- C8- C7- O9
11 10 9 69 9 0.00 0.65084 3 ; C9- C8- C7- H13
11 12 13 14 9 0.00 0.75312 3 ; C9- C10- C11- C12
11 12 13 14 9 180.00 0.83680 1 ; C9- C10- C11- C12
11 12 13 14 9 180.00 1.04600 2 ; C9- C10- C11- C12
11 12 13 54 9 0.00 0.65084 3 ; C9- C10- C11- O12
11 12 13 75 9 0.00 0.65084 3 ; C9- C10- C11- H19
11 55 52 51 9 180.00 4.39320 2 ; C9- O13- B3- O10
11 55 52 53 9 180.00 4.39320 2 ; C9- O13- B3- O11
11 55 52 54 9 180.00 4.39320 2 ; C9- O13- B3- O12
12 11 10 70 9 0.00 0.66944 3 ; C10- C9- C8- H14
12 11 10 71 9 0.00 0.66944 3 ; C10- C9- C8- H15
12 11 55 52 9 0.00 1.60387 3 ; C10- C9- O13- B3
12 13 14 15 9 0.00 0.75312 3 ; C10- C11- C12- C13
12 13 14 15 9 180.00 0.83680 1 ; C10- C11- C12- C13
12 13 14 15 9 180.00 1.04600 2 ; C10- C11- C12- C13
12 13 14 76 9 0.00 0.66944 3 ; C10- C11- C12- H20
12 13 14 77 9 0.00 0.66944 3 ; C10- C11- C12- H21
12 13 54 52 9 0.00 1.60387 3 ; C10- C11- O12- B3
13 12 11 55 9 0.00 0.65084 3 ; C11- C10- C9- O13
13 12 11 72 9 0.00 0.65084 3 ; C11- C10- C9- H16
13 14 15 16 9 0.00 0.75312 3 ; C11- C12- C13- C14
13 14 15 16 9 180.00 0.83680 1 ; C11- C12- C13- C14
13 14 15 16 9 180.00 1.04600 2 ; C11- C12- C13- C14
13 14 15 57 9 0.00 0.65084 3 ; C11- C12- C13- O15
13 14 15 78 9 0.00 0.65084 3 ; C11- C12- C13- H22
13 54 52 51 9 180.00 4.39320 2 ; C11- O12- B3- O10
13 54 52 53 9 180.00 4.39320 2 ; C11- O12- B3- O11
13 54 52 55 9 180.00 4.39320 2 ; C11- O12- B3- O13
14 13 12 73 9 0.00 0.66944 3 ; C12- C11- C10- H17
14 13 12 74 9 0.00 0.66944 3 ; C12- C11- C10- H18
14 13 54 52 9 0.00 1.60387 3 ; C12- C11- O12- B3
14 15 16 17 9 0.00 0.75312 3 ; C12- C13- C14- C15
14 15 16 17 9 180.00 0.83680 1 ; C12- C13- C14- C15
14 15 16 17 9 180.00 1.04600 2 ; C12- C13- C14- C15
14 15 16 79 9 0.00 0.66944 3 ; C12- C13- C14- H23
14 15 16 80 9 0.00 0.66944 3 ; C12- C13- C14- H24
14 15 57 21 9 0.00 1.60387 3 ; C12- C13- O15- B
15 14 13 54 9 0.00 0.65084 3 ; C13- C12- C11- O12
15 14 13 75 9 0.00 0.65084 3 ; C13- C12- C11- H19
15 16 17 18 9 0.00 0.75312 3 ; C13- C14- C15- C16
15 16 17 18 9 180.00 0.83680 1 ; C13- C14- C15- C16
15 16 17 18 9 180.00 1.04600 2 ; C13- C14- C15- C16
15 16 17 20 9 0.00 0.65084 3 ; C13- C14- C15- O
15 16 17 81 9 0.00 0.65084 3 ; C13- C14- C15- H25
15 57 21 20 9 180.00 4.39320 2 ; C13- O15- B- O
15 57 21 22 9 180.00 4.39320 2 ; C13- O15- B- O1
15 57 21 56 9 180.00 4.39320 2 ; C13- O15- B- O14
16 15 14 76 9 0.00 0.66944 3 ; C14- C13- C12- H20
16 15 14 77 9 0.00 0.66944 3 ; C14- C13- C12- H21
16 15 57 21 9 0.00 1.60387 3 ; C14- C13- O15- B
16 17 18 19 9 0.00 0.75312 3 ; C14- C15- C16- C17
16 17 18 19 9 180.00 0.83680 1 ; C14- C15- C16- C17
16 17 18 19 9 180.00 1.04600 2 ; C14- C15- C16- C17
16 17 18 82 9 0.00 0.66944 3 ; C14- C15- C16- H26
16 17 18 83 9 0.00 0.66944 3 ; C14- C15- C16- H27
16 17 20 21 9 0.00 1.60387 3 ; C14- C15- O- B
17 16 15 57 9 0.00 0.65084 3 ; C15- C14- C13- O15
17 16 15 78 9 0.00 0.65084 3 ; C15- C14- C13- H22
17 18 19 84 9 0.00 0.66944 3 ; C15- C16- C17- H28
17 18 19 85 9 0.00 0.66944 3 ; C15- C16- C17- H29
17 18 19 86 9 0.00 0.66944 3 ; C15- C16- C17- H30
17 20 21 22 9 180.00 4.39320 2 ; C15- O- B- O1
17 20 21 56 9 180.00 4.39320 2 ; C15- O- B- O14
17 20 21 57 9 180.00 4.39320 2 ; C15- O- B- O15
18 17 16 79 9 0.00 0.66944 3 ; C16- C15- C14- H23
18 17 16 80 9 0.00 0.66944 3 ; C16- C15- C14- H24
18 17 20 21 9 0.00 1.60387 3 ; C16- C15- O- B
19 18 17 20 9 0.00 0.65084 3 ; C17- C16- C15- O
19 18 17 81 9 0.00 0.65084 3 ; C17- C16- C15- H25
20 17 16 79 9 0.00 0.00000 0 ; O- C15- C14- H23
20 17 16 79 9 0.00 1.04600 1 ; O- C15- C14- H23
20 17 16 80 9 0.00 0.00000 0 ; O- C15- C14- H24
20 17 16 80 9 0.00 1.04600 1 ; O- C15- C14- H24
20 17 18 82 9 0.00 0.00000 0 ; O- C15- C16- H26
20 17 18 82 9 0.00 1.04600 1 ; O- C15- C16- H26
20 17 18 83 9 0.00 0.00000 0 ; O- C15- C16- H27
20 17 18 83 9 0.00 1.04600 1 ; O- C15- C16- H27
20 21 22 23 9 180.00 4.39320 2 ; O- B- O1- C18
20 21 56 27 9 180.00 4.39320 2 ; O- B- O14- C21
21 20 17 81 9 0.00 1.60387 3 ; B- O- C15- H25
21 22 23 24 9 0.00 1.60387 3 ; B- O1- C18- C19
21 22 23 26 9 0.00 1.60387 3 ; B- O1- C18- C20
21 22 23 87 9 0.00 1.60387 3 ; B- O1- C18- H31
21 56 27 26 9 0.00 1.60387 3 ; B- O14- C21- C20
21 56 27 28 9 0.00 1.60387 3 ; B- O14- C21- C22
21 56 27 92 9 0.00 1.60387 3 ; B- O14- C21- H36
21 57 15 78 9 0.00 1.60387 3 ; B- O15- C13- H22
22 21 56 27 9 180.00 4.39320 2 ; O1- B- O14- C21
22 23 24 25 9 0.00 0.00000 0 ; O1- C18- C19- H1
22 23 24 25 9 0.00 1.04600 1 ; O1- C18- C19- H1
22 23 24 88 9 0.00 0.00000 0 ; O1- C18- C19- H32
22 23 24 88 9 0.00 1.04600 1 ; O1- C18- C19- H32
22 23 24 89 9 0.00 0.00000 0 ; O1- C18- C19- H33
22 23 24 89 9 0.00 1.04600 1 ; O1- C18- C19- H33
22 23 26 27 9 0.00 0.65084 3 ; O1- C18- C20- C21
22 23 26 90 9 0.00 0.00000 0 ; O1- C18- C20- H34
22 23 26 90 9 0.00 1.04600 1 ; O1- C18- C20- H34
22 23 26 91 9 0.00 0.00000 0 ; O1- C18- C20- H35
22 23 26 91 9 0.00 1.04600 1 ; O1- C18- C20- H35
23 22 21 56 9 180.00 4.39320 2 ; C18- O1- B- O14
23 22 21 57 9 180.00 4.39320 2 ; C18- O1- B- O15
23 26 27 28 9 0.00 0.75312 3 ; C18- C20- C21- C22
23 26 27 28 9 180.00 0.83680 1 ; C18- C20- C21- C22
23 26 27 28 9 180.00 1.04600 2 ; C18- C20- C21- C22
23 26 27 56 9 0.00 0.65084 3 ; C18- C20- C21- O14
23 26 27 92 9 0.00 0.65084 3 ; C18- C20- C21- H36
24 23 26 27 9 0.00 0.75312 3 ; C19- C18- C20- C21
24 23 26 27 9 180.00 0.83680 1 ; C19- C18- C20- C21
24 23 26 27 9 180.00 1.04600 2 ; C19- C18- C20- C21
24 23 26 90 9 0.00 0.66944 3 ; C19- C18- C20- H34
24 23 26 91 9 0.00 0.66944 3 ; C19- C18- C20- H35
25 24 23 26 9 0.00 0.66944 3 ; H1- C19- C18- C20
25 24 23 87 9 0.00 0.65084 3 ; H1- C19- C18- H31
26 23 24 88 9 0.00 0.66944 3 ; C20- C18- C19- H32
26 23 24 89 9 0.00 0.66944 3 ; C20- C18- C19- H33
26 27 28 29 9 0.00 0.75312 3 ; C20- C21- C22- C23
26 27 28 29 9 180.00 0.83680 1 ; C20- C21- C22- C23
26 27 28 29 9 180.00 1.04600 2 ; C20- C21- C22- C23
26 27 28 93 9 0.00 0.66944 3 ; C20- C21- C22- H37
26 27 28 94 9 0.00 0.66944 3 ; C20- C21- C22- H38
27 26 23 87 9 0.00 0.65084 3 ; C21- C20- C18- H31
27 28 29 30 9 0.00 0.75312 3 ; C21- C22- C23- C24
27 28 29 30 9 180.00 0.83680 1 ; C21- C22- C23- C24
27 28 29 30 9 180.00 1.04600 2 ; C21- C22- C23- C24
27 28 29 53 9 0.00 0.65084 3 ; C21- C22- C23- O11
27 28 29 95 9 0.00 0.65084 3 ; C21- C22- C23- H39
27 56 21 57 9 180.00 4.39320 2 ; C21- O14- B- O15
28 27 26 90 9 0.00 0.66944 3 ; C22- C21- C20- H34
28 27 26 91 9 0.00 0.66944 3 ; C22- C21- C20- H35
28 29 30 31 9 0.00 0.75312 3 ; C22- C23- C24- C25
28 29 30 31 9 180.00 0.83680 1 ; C22- C23- C24- C25
28 29 30 31 9 180.00 1.04600 2 ; C22- C23- C24- C25
28 29 30 96 9 0.00 0.66944 3 ; C22- C23- C24- H40
28 29 30 97 9 0.00 0.66944 3 ; C22- C23- C24- H41
28 29 53 52 9 0.00 1.60387 3 ; C22- C23- O11- B3
29 28 27 56 9 0.00 0.65084 3 ; C23- C22- C21- O14
29 28 27 92 9 0.00 0.65084 3 ; C23- C22- C21- H36
29 30 31 32 9 0.00 0.75312 3 ; C23- C24- C25- C26
29 30 31 32 9 180.00 0.83680 1 ; C23- C24- C25- C26
29 30 31 32 9 180.00 1.04600 2 ; C23- C24- C25- C26
29 30 31 51 9 0.00 0.65084 3 ; C23- C24- C25- O10
29 30 31 98 9 0.00 0.65084 3 ; C23- C24- C25- H42
29 53 52 51 9 180.00 4.39320 2 ; C23- O11- B3- O10
29 53 52 54 9 180.00 4.39320 2 ; C23- O11- B3- O12
29 53 52 55 9 180.00 4.39320 2 ; C23- O11- B3- O13
30 29 28 93 9 0.00 0.66944 3 ; C24- C23- C22- H37
30 29 28 94 9 0.00 0.66944 3 ; C24- C23- C22- H38
30 29 53 52 9 0.00 1.60387 3 ; C24- C23- O11- B3
30 31 32 33 9 0.00 0.75312 3 ; C24- C25- C26- C27
30 31 32 33 9 180.00 0.83680 1 ; C24- C25- C26- C27
30 31 32 33 9 180.00 1.04600 2 ; C24- C25- C26- C27
30 31 32 99 9 0.00 0.66944 3 ; C24- C25- C26- H43
30 31 32 100 9 0.00 0.66944 3 ; C24- C25- C26- H44
30 31 51 52 9 0.00 1.60387 3 ; C24- C25- O10- B3
31 30 29 53 9 0.00 0.65084 3 ; C25- C24- C23- O11
31 30 29 95 9 0.00 0.65084 3 ; C25- C24- C23- H39
31 32 33 34 9 0.00 0.75312 3 ; C25- C26- C27- C28
31 32 33 34 9 180.00 0.83680 1 ; C25- C26- C27- C28
31 32 33 34 9 180.00 1.04600 2 ; C25- C26- C27- C28
31 32 33 49 9 0.00 0.65084 3 ; C25- C26- C27- O8
31 32 33 101 9 0.00 0.65084 3 ; C25- C26- C27- H45
31 51 52 53 9 180.00 4.39320 2 ; C25- O10- B3- O11
31 51 52 54 9 180.00 4.39320 2 ; C25- O10- B3- O12
31 51 52 55 9 180.00 4.39320 2 ; C25- O10- B3- O13
32 31 30 96 9 0.00 0.66944 3 ; C26- C25- C24- H40
32 31 30 97 9 0.00 0.66944 3 ; C26- C25- C24- H41
32 31 51 52 9 0.00 1.60387 3 ; C26- C25- O10- B3
32 33 34 35 9 0.00 0.75312 3 ; C26- C27- C28- C29
32 33 34 35 9 180.00 0.83680 1 ; C26- C27- C28- C29
32 33 34 35 9 180.00 1.04600 2 ; C26- C27- C28- C29
32 33 34 102 9 0.00 0.66944 3 ; C26- C27- C28- H46
32 33 34 103 9 0.00 0.66944 3 ; C26- C27- C28- H47
32 33 49 47 9 0.00 1.60387 3 ; C26- C27- O8- B2
33 32 31 51 9 0.00 0.65084 3 ; C27- C26- C25- O10
33 32 31 98 9 0.00 0.65084 3 ; C27- C26- C25- H42
33 34 35 36 9 0.00 0.75312 3 ; C27- C28- C29- C30
33 34 35 36 9 180.00 0.83680 1 ; C27- C28- C29- C30
33 34 35 36 9 180.00 1.04600 2 ; C27- C28- C29- C30
33 34 35 46 9 0.00 0.65084 3 ; C27- C28- C29- O6
33 34 35 104 9 0.00 0.65084 3 ; C27- C28- C29- H48
33 49 47 46 9 180.00 4.39320 2 ; C27- O8- B2- O6
33 49 47 48 9 180.00 4.39320 2 ; C27- O8- B2- O7
33 49 47 50 9 180.00 4.39320 2 ; C27- O8- B2- O9
34 33 32 99 9 0.00 0.66944 3 ; C28- C27- C26- H43
34 33 32 100 9 0.00 0.66944 3 ; C28- C27- C26- H44
34 33 49 47 9 0.00 1.60387 3 ; C28- C27- O8- B2
34 35 36 37 9 0.00 0.75312 3 ; C28- C29- C30- C31
34 35 36 37 9 180.00 0.83680 1 ; C28- C29- C30- C31
34 35 36 37 9 180.00 1.04600 2 ; C28- C29- C30- C31
34 35 36 105 9 0.00 0.66944 3 ; C28- C29- C30- H49
34 35 36 106 9 0.00 0.66944 3 ; C28- C29- C30- H50
34 35 46 47 9 0.00 1.60387 3 ; C28- C29- O6- B2
35 34 33 49 9 0.00 0.65084 3 ; C29- C28- C27- O8
35 34 33 101 9 0.00 0.65084 3 ; C29- C28- C27- H45
35 36 37 38 9 0.00 0.75312 3 ; C29- C30- C31- C32
35 36 37 38 9 180.00 0.83680 1 ; C29- C30- C31- C32
35 36 37 38 9 180.00 1.04600 2 ; C29- C30- C31- C32
35 36 37 44 9 0.00 0.65084 3 ; C29- C30- C31- O4
35 36 37 107 9 0.00 0.65084 3 ; C29- C30- C31- H51
35 46 47 48 9 180.00 4.39320 2 ; C29- O6- B2- O7
35 46 47 49 9 180.00 4.39320 2 ; C29- O6- B2- O8
35 46 47 50 9 180.00 4.39320 2 ; C29- O6- B2- O9
36 35 34 102 9 0.00 0.66944 3 ; C30- C29- C28- H46
36 35 34 103 9 0.00 0.66944 3 ; C30- C29- C28- H47
36 35 46 47 9 0.00 1.60387 3 ; C30- C29- O6- B2
36 37 38 39 9 0.00 0.75312 3 ; C30- C31- C32- C33
36 37 38 39 9 180.00 0.83680 1 ; C30- C31- C32- C33
36 37 38 39 9 180.00 1.04600 2 ; C30- C31- C32- C33
36 37 38 108 9 0.00 0.66944 3 ; C30- C31- C32- H52
36 37 38 109 9 0.00 0.66944 3 ; C30- C31- C32- H53
36 37 44 42 9 0.00 1.60387 3 ; C30- C31- O4- B1
37 36 35 46 9 0.00 0.65084 3 ; C31- C30- C29- O6
37 36 35 104 9 0.00 0.65084 3 ; C31- C30- C29- H48
37 38 39 40 9 0.00 0.75312 3 ; C31- C32- C33- C34
37 38 39 40 9 180.00 0.83680 1 ; C31- C32- C33- C34
37 38 39 40 9 180.00 1.04600 2 ; C31- C32- C33- C34
37 38 39 41 9 0.00 0.65084 3 ; C31- C32- C33- O2
37 38 39 110 9 0.00 0.65084 3 ; C31- C32- C33- H54
37 44 42 41 9 180.00 4.39320 2 ; C31- O4- B1- O2
37 44 42 43 9 180.00 4.39320 2 ; C31- O4- B1- O3
37 44 42 45 9 180.00 4.39320 2 ; C31- O4- B1- O5
38 37 36 105 9 0.00 0.66944 3 ; C32- C31- C30- H49
38 37 36 106 9 0.00 0.66944 3 ; C32- C31- C30- H50
38 37 44 42 9 0.00 1.60387 3 ; C32- C31- O4- B1
38 39 40 111 9 0.00 0.66944 3 ; C32- C33- C34- H55
38 39 40 112 9 0.00 0.66944 3 ; C32- C33- C34- H56
38 39 40 113 9 0.00 0.66944 3 ; C32- C33- C34- H57
38 39 41 42 9 0.00 1.60387 3 ; C32- C33- O2- B1
39 38 37 44 9 0.00 0.65084 3 ; C33- C32- C31- O4
39 38 37 107 9 0.00 0.65084 3 ; C33- C32- C31- H51
39 41 42 43 9 180.00 4.39320 2 ; C33- O2- B1- O3
39 41 42 44 9 180.00 4.39320 2 ; C33- O2- B1- O4
39 41 42 45 9 180.00 4.39320 2 ; C33- O2- B1- O5
40 39 38 108 9 0.00 0.66944 3 ; C34- C33- C32- H52
40 39 38 109 9 0.00 0.66944 3 ; C34- C33- C32- H53
40 39 41 42 9 0.00 1.60387 3 ; C34- C33- O2- B1
41 39 38 108 9 0.00 0.00000 0 ; O2- C33- C32- H52
41 39 38 108 9 0.00 1.04600 1 ; O2- C33- C32- H52
41 39 38 109 9 0.00 0.00000 0 ; O2- C33- C32- H53
41 39 38 109 9 0.00 1.04600 1 ; O2- C33- C32- H53
41 39 40 111 9 0.00 0.00000 0 ; O2- C33- C34- H55
41 39 40 111 9 0.00 1.04600 1 ; O2- C33- C34- H55
41 39 40 112 9 0.00 0.00000 0 ; O2- C33- C34- H56
41 39 40 112 9 0.00 1.04600 1 ; O2- C33- C34- H56
41 39 40 113 9 0.00 0.00000 0 ; O2- C33- C34- H57
41 39 40 113 9 0.00 1.04600 1 ; O2- C33- C34- H57
42 41 39 110 9 0.00 1.60387 3 ; B1- O2- C33- H54
42 43 3 60 9 0.00 1.60387 3 ; B1- O3- C1- H4
42 44 37 107 9 0.00 1.60387 3 ; B1- O4- C31- H51
42 45 5 63 9 0.00 1.60387 3 ; B1- O5- C3- H7
43 3 2 58 9 0.00 0.00000 0 ; O3- C1- C- H2
43 3 2 58 9 0.00 1.04600 1 ; O3- C1- C- H2
43 3 2 59 9 0.00 0.00000 0 ; O3- C1- C- H3
43 3 2 59 9 0.00 1.04600 1 ; O3- C1- C- H3
43 3 4 61 9 0.00 0.00000 0 ; O3- C1- C2- H5
43 3 4 61 9 0.00 1.04600 1 ; O3- C1- C2- H5
43 3 4 62 9 0.00 0.00000 0 ; O3- C1- C2- H6
43 3 4 62 9 0.00 1.04600 1 ; O3- C1- C2- H6
44 37 36 105 9 0.00 0.00000 0 ; O4- C31- C30- H49
44 37 36 105 9 0.00 1.04600 1 ; O4- C31- C30- H49
44 37 36 106 9 0.00 0.00000 0 ; O4- C31- C30- H50
44 37 36 106 9 0.00 1.04600 1 ; O4- C31- C30- H50
44 37 38 108 9 0.00 0.00000 0 ; O4- C31- C32- H52
44 37 38 108 9 0.00 1.04600 1 ; O4- C31- C32- H52
44 37 38 109 9 0.00 0.00000 0 ; O4- C31- C32- H53
44 37 38 109 9 0.00 1.04600 1 ; O4- C31- C32- H53
45 5 4 61 9 0.00 0.00000 0 ; O5- C3- C2- H5
45 5 4 61 9 0.00 1.04600 1 ; O5- C3- C2- H5
45 5 4 62 9 0.00 0.00000 0 ; O5- C3- C2- H6
45 5 4 62 9 0.00 1.04600 1 ; O5- C3- C2- H6
45 5 6 64 9 0.00 0.00000 0 ; O5- C3- C4- H8
45 5 6 64 9 0.00 1.04600 1 ; O5- C3- C4- H8
45 5 6 65 9 0.00 0.00000 0 ; O5- C3- C4- H9
45 5 6 65 9 0.00 1.04600 1 ; O5- C3- C4- H9
46 35 34 102 9 0.00 0.00000 0 ; O6- C29- C28- H46
46 35 34 102 9 0.00 1.04600 1 ; O6- C29- C28- H46
46 35 34 103 9 0.00 0.00000 0 ; O6- C29- C28- H47
46 35 34 103 9 0.00 1.04600 1 ; O6- C29- C28- H47
46 35 36 105 9 0.00 0.00000 0 ; O6- C29- C30- H49
46 35 36 105 9 0.00 1.04600 1 ; O6- C29- C30- H49
46 35 36 106 9 0.00 0.00000 0 ; O6- C29- C30- H50
46 35 36 106 9 0.00 1.04600 1 ; O6- C29- C30- H50
47 46 35 104 9 0.00 1.60387 3 ; B2- O6- C29- H48
47 48 7 66 9 0.00 1.60387 3 ; B2- O7- C5- H10
47 49 33 101 9 0.00 1.60387 3 ; B2- O8- C27- H45
47 50 9 69 9 0.00 1.60387 3 ; B2- O9- C7- H13
48 7 6 64 9 0.00 0.00000 0 ; O7- C5- C4- H8
48 7 6 64 9 0.00 1.04600 1 ; O7- C5- C4- H8
48 7 6 65 9 0.00 0.00000 0 ; O7- C5- C4- H9
48 7 6 65 9 0.00 1.04600 1 ; O7- C5- C4- H9
48 7 8 67 9 0.00 0.00000 0 ; O7- C5- C6- H11
48 7 8 67 9 0.00 1.04600 1 ; O7- C5- C6- H11
48 7 8 68 9 0.00 0.00000 0 ; O7- C5- C6- H12
48 7 8 68 9 0.00 1.04600 1 ; O7- C5- C6- H12
49 33 32 99 9 0.00 0.00000 0 ; O8- C27- C26- H43
49 33 32 99 9 0.00 1.04600 1 ; O8- C27- C26- H43
49 33 32 100 9 0.00 0.00000 0 ; O8- C27- C26- H44
49 33 32 100 9 0.00 1.04600 1 ; O8- C27- C26- H44
49 33 34 102 9 0.00 0.00000 0 ; O8- C27- C28- H46
49 33 34 102 9 0.00 1.04600 1 ; O8- C27- C28- H46
49 33 34 103 9 0.00 0.00000 0 ; O8- C27- C28- H47
49 33 34 103 9 0.00 1.04600 1 ; O8- C27- C28- H47
50 9 8 67 9 0.00 0.00000 0 ; O9- C7- C6- H11
50 9 8 67 9 0.00 1.04600 1 ; O9- C7- C6- H11
50 9 8 68 9 0.00 0.00000 0 ; O9- C7- C6- H12
50 9 8 68 9 0.00 1.04600 1 ; O9- C7- C6- H12
50 9 10 70 9 0.00 0.00000 0 ; O9- C7- C8- H14
50 9 10 70 9 0.00 1.04600 1 ; O9- C7- C8- H14
50 9 10 71 9 0.00 0.00000 0 ; O9- C7- C8- H15
50 9 10 71 9 0.00 1.04600 1 ; O9- C7- C8- H15
51 31 30 96 9 0.00 0.00000 0 ; O10- C25- C24- H40
51 31 30 96 9 0.00 1.04600 1 ; O10- C25- C24- H40
51 31 30 97 9 0.00 0.00000 0 ; O10- C25- C24- H41
51 31 30 97 9 0.00 1.04600 1 ; O10- C25- C24- H41
51 31 32 99 9 0.00 0.00000 0 ; O10- C25- C26- H43
51 31 32 99 9 0.00 1.04600 1 ; O10- C25- C26- H43
51 31 32 100 9 0.00 0.00000 0 ; O10- C25- C26- H44
51 31 32 100 9 0.00 1.04600 1 ; O10- C25- C26- H44
52 51 31 98 9 0.00 1.60387 3 ; B3- O10- C25- H42
52 53 29 95 9 0.00 1.60387 3 ; B3- O11- C23- H39
52 54 13 75 9 0.00 1.60387 3 ; B3- O12- C11- H19
52 55 11 72 9 0.00 1.60387 3 ; B3- O13- C9- H16
53 29 28 93 9 0.00 0.00000 0 ; O11- C23- C22- H37
53 29 28 93 9 0.00 1.04600 1 ; O11- C23- C22- H37
53 29 28 94 9 0.00 0.00000 0 ; O11- C23- C22- H38
53 29 28 94 9 0.00 1.04600 1 ; O11- C23- C22- H38
53 29 30 96 9 0.00 0.00000 0 ; O11- C23- C24- H40
53 29 30 96 9 0.00 1.04600 1 ; O11- C23- C24- H40
53 29 30 97 9 0.00 0.00000 0 ; O11- C23- C24- H41
53 29 30 97 9 0.00 1.04600 1 ; O11- C23- C24- H41
54 13 12 73 9 0.00 0.00000 0 ; O12- C11- C10- H17
54 13 12 73 9 0.00 1.04600 1 ; O12- C11- C10- H17
54 13 12 74 9 0.00 0.00000 0 ; O12- C11- C10- H18
54 13 12 74 9 0.00 1.04600 1 ; O12- C11- C10- H18
54 13 14 76 9 0.00 0.00000 0 ; O12- C11- C12- H20
54 13 14 76 9 0.00 1.04600 1 ; O12- C11- C12- H20
54 13 14 77 9 0.00 0.00000 0 ; O12- C11- C12- H21
54 13 14 77 9 0.00 1.04600 1 ; O12- C11- C12- H21
55 11 10 70 9 0.00 0.00000 0 ; O13- C9- C8- H14
55 11 10 70 9 0.00 1.04600 1 ; O13- C9- C8- H14
55 11 10 71 9 0.00 0.00000 0 ; O13- C9- C8- H15
55 11 10 71 9 0.00 1.04600 1 ; O13- C9- C8- H15
55 11 12 73 9 0.00 0.00000 0 ; O13- C9- C10- H17
55 11 12 73 9 0.00 1.04600 1 ; O13- C9- C10- H17
55 11 12 74 9 0.00 0.00000 0 ; O13- C9- C10- H18
55 11 12 74 9 0.00 1.04600 1 ; O13- C9- C10- H18
56 27 26 90 9 0.00 0.00000 0 ; O14- C21- C20- H34
56 27 26 90 9 0.00 1.04600 1 ; O14- C21- C20- H34
56 27 26 91 9 0.00 0.00000 0 ; O14- C21- C20- H35
56 27 26 91 9 0.00 1.04600 1 ; O14- C21- C20- H35
56 27 28 93 9 0.00 0.00000 0 ; O14- C21- C22- H37
56 27 28 93 9 0.00 1.04600 1 ; O14- C21- C22- H37
56 27 28 94 9 0.00 0.00000 0 ; O14- C21- C22- H38
56 27 28 94 9 0.00 1.04600 1 ; O14- C21- C22- H38
57 15 14 76 9 0.00 0.00000 0 ; O15- C13- C12- H20
57 15 14 76 9 0.00 1.04600 1 ; O15- C13- C12- H20
57 15 14 77 9 0.00 0.00000 0 ; O15- C13- C12- H21
57 15 14 77 9 0.00 1.04600 1 ; O15- C13- C12- H21
57 15 16 79 9 0.00 0.00000 0 ; O15- C13- C14- H23
57 15 16 79 9 0.00 1.04600 1 ; O15- C13- C14- H23
57 15 16 80 9 0.00 0.00000 0 ; O15- C13- C14- H24
57 15 16 80 9 0.00 1.04600 1 ; O15- C13- C14- H24
58 2 3 60 9 0.00 0.65084 3 ; H2- C- C1- H4
59 2 3 60 9 0.00 0.65084 3 ; H3- C- C1- H4
60 3 4 61 9 0.00 0.65084 3 ; H4- C1- C2- H5
60 3 4 62 9 0.00 0.65084 3 ; H4- C1- C2- H6
61 4 5 63 9 0.00 0.65084 3 ; H5- C2- C3- H7
62 4 5 63 9 0.00 0.65084 3 ; H6- C2- C3- H7
63 5 6 64 9 0.00 0.65084 3 ; H7- C3- C4- H8
63 5 6 65 9 0.00 0.65084 3 ; H7- C3- C4- H9
64 6 7 66 9 0.00 0.65084 3 ; H8- C4- C5- H10
65 6 7 66 9 0.00 0.65084 3 ; H9- C4- C5- H10
66 7 8 67 9 0.00 0.65084 3 ; H10- C5- C6- H11
66 7 8 68 9 0.00 0.65084 3 ; H10- C5- C6- H12
67 8 9 69 9 0.00 0.65084 3 ; H11- C6- C7- H13
68 8 9 69 9 0.00 0.65084 3 ; H12- C6- C7- H13
69 9 10 70 9 0.00 0.65084 3 ; H13- C7- C8- H14
69 9 10 71 9 0.00 0.65084 3 ; H13- C7- C8- H15
70 10 11 72 9 0.00 0.65084 3 ; H14- C8- C9- H16
71 10 11 72 9 0.00 0.65084 3 ; H15- C8- C9- H16
72 11 12 73 9 0.00 0.65084 3 ; H16- C9- C10- H17
72 11 12 74 9 0.00 0.65084 3 ; H16- C9- C10- H18
73 12 13 75 9 0.00 0.65084 3 ; H17- C10- C11- H19
74 12 13 75 9 0.00 0.65084 3 ; H18- C10- C11- H19
75 13 14 76 9 0.00 0.65084 3 ; H19- C11- C12- H20
75 13 14 77 9 0.00 0.65084 3 ; H19- C11- C12- H21
76 14 15 78 9 0.00 0.65084 3 ; H20- C12- C13- H22
77 14 15 78 9 0.00 0.65084 3 ; H21- C12- C13- H22
78 15 16 79 9 0.00 0.65084 3 ; H22- C13- C14- H23
78 15 16 80 9 0.00 0.65084 3 ; H22- C13- C14- H24
79 16 17 81 9 0.00 0.65084 3 ; H23- C14- C15- H25
80 16 17 81 9 0.00 0.65084 3 ; H24- C14- C15- H25
81 17 18 82 9 0.00 0.65084 3 ; H25- C15- C16- H26
81 17 18 83 9 0.00 0.65084 3 ; H25- C15- C16- H27
82 18 19 84 9 0.00 0.62760 3 ; H26- C16- C17- H28
82 18 19 85 9 0.00 0.62760 3 ; H26- C16- C17- H29
82 18 19 86 9 0.00 0.62760 3 ; H26- C16- C17- H30
83 18 19 84 9 0.00 0.62760 3 ; H27- C16- C17- H28
83 18 19 85 9 0.00 0.62760 3 ; H27- C16- C17- H29
83 18 19 86 9 0.00 0.62760 3 ; H27- C16- C17- H30
87 23 24 88 9 0.00 0.65084 3 ; H31- C18- C19- H32
87 23 24 89 9 0.00 0.65084 3 ; H31- C18- C19- H33
87 23 26 90 9 0.00 0.65084 3 ; H31- C18- C20- H34
87 23 26 91 9 0.00 0.65084 3 ; H31- C18- C20- H35
90 26 27 92 9 0.00 0.65084 3 ; H34- C20- C21- H36
91 26 27 92 9 0.00 0.65084 3 ; H35- C20- C21- H36
92 27 28 93 9 0.00 0.65084 3 ; H36- C21- C22- H37
92 27 28 94 9 0.00 0.65084 3 ; H36- C21- C22- H38
93 28 29 95 9 0.00 0.65084 3 ; H37- C22- C23- H39
94 28 29 95 9 0.00 0.65084 3 ; H38- C22- C23- H39
95 29 30 96 9 0.00 0.65084 3 ; H39- C23- C24- H40
95 29 30 97 9 0.00 0.65084 3 ; H39- C23- C24- H41
96 30 31 98 9 0.00 0.65084 3 ; H40- C24- C25- H42
97 30 31 98 9 0.00 0.65084 3 ; H41- C24- C25- H42
98 31 32 99 9 0.00 0.65084 3 ; H42- C25- C26- H43
98 31 32 100 9 0.00 0.65084 3 ; H42- C25- C26- H44
99 32 33 101 9 0.00 0.65084 3 ; H43- C26- C27- H45
100 32 33 101 9 0.00 0.65084 3 ; H44- C26- C27- H45
101 33 34 102 9 0.00 0.65084 3 ; H45- C27- C28- H46
101 33 34 103 9 0.00 0.65084 3 ; H45- C27- C28- H47
102 34 35 104 9 0.00 0.65084 3 ; H46- C28- C29- H48
103 34 35 104 9 0.00 0.65084 3 ; H47- C28- C29- H48
104 35 36 105 9 0.00 0.65084 3 ; H48- C29- C30- H49
104 35 36 106 9 0.00 0.65084 3 ; H48- C29- C30- H50
105 36 37 107 9 0.00 0.65084 3 ; H49- C30- C31- H51
106 36 37 107 9 0.00 0.65084 3 ; H50- C30- C31- H51
107 37 38 108 9 0.00 0.65084 3 ; H51- C31- C32- H52
107 37 38 109 9 0.00 0.65084 3 ; H51- C31- C32- H53
108 38 39 110 9 0.00 0.65084 3 ; H52- C32- C33- H54
109 38 39 110 9 0.00 0.65084 3 ; H53- C32- C33- H54
110 39 40 111 9 0.00 0.65084 3 ; H54- C33- C34- H55
110 39 40 112 9 0.00 0.65084 3 ; H54- C33- C34- H56
110 39 40 113 9 0.00 0.65084 3 ; H54- C33- C34- H57
