# Supplementary material for: Evidence of the Giant Barocaloric Effect in the PVA-Slime System by Molecular Dynamics Simulations
Source: ACS Omega. 2025 Aug 23;10(35):39580–8. doi: 10.1021/acsomega.5c02475 (PMC12423886; doi:10.1021/acsomega.5c02475)
Supplement: Supplementary file 1 [file ao5c02475_si_001.zip › SI_paper/PVA-pure/PVA_GMX.itp]

; PVA_GMX.itp created by acpype (v: 2022.7.21) on Mon Sep 25 22:42:54 2023

[ atomtypes ]
;name   bond_type     mass     charge   ptype   sigma         epsilon       Amb
 hc       hc          0.00000  0.00000   A     2.60018e-01   8.70272e-02 ; 1.46  0.0208
 c3       c3          0.00000  0.00000   A     3.39771e-01   4.51035e-01 ; 1.91  0.1078
 oh       oh          0.00000  0.00000   A     3.24287e-01   3.89112e-01 ; 1.82  0.0930
 h1       h1          0.00000  0.00000   A     2.42200e-01   8.70272e-02 ; 1.36  0.0208
 ho       ho          0.00000  0.00000   A     5.37925e-02   1.96648e-02 ; 0.30  0.0047

[ moleculetype ]
;name            nrexcl
 PVA              3

[ atoms ]
;   nr  type  resi  res  atom  cgnr     charge      mass       ; qtot   bond_type
     1   c3     1   PVA     C    1    -0.110600     12.01000 ; qtot -0.111
     2   hc     1   PVA     H    1     0.044533      1.00800 ; qtot -0.066
     3   hc     1   PVA    H1    1     0.044533      1.00800 ; qtot -0.022
     4   hc     1   PVA    H2    1     0.044533      1.00800 ; qtot 0.023
     5   c3     1   PVA    C1    2     0.143100     12.01000 ; qtot 0.166
     6   h1     1   PVA    H3    2     0.051700      1.00800 ; qtot 0.218
     7   oh     1   PVA     O    3    -0.604800     16.00000 ; qtot -0.387
     8   ho     1   PVA    H4    3     0.407500      1.00800 ; qtot 0.020
     9   c3     1   PVA    C2    4    -0.134900     12.01000 ; qtot -0.114
    10   hc     1   PVA    H5    4     0.062450      1.00800 ; qtot -0.052
    11   hc     1   PVA    H6    4     0.062450      1.00800 ; qtot 0.010
    12   c3     1   PVA    C3    5     0.145100     12.01000 ; qtot 0.156
    13   h1     1   PVA    H7    5     0.062200      1.00800 ; qtot 0.218
    14   oh     1   PVA    O1    6    -0.609300     16.00000 ; qtot -0.392
    15   ho     1   PVA    H8    6     0.411000      1.00800 ; qtot 0.019
    16   c3     1   PVA    C4    7    -0.149400     12.01000 ; qtot -0.130
    17   hc     1   PVA    H9    7     0.060200      1.00800 ; qtot -0.070
    18   hc     1   PVA   H10    7     0.060200      1.00800 ; qtot -0.010
    19   c3     1   PVA    C5    8     0.139100     12.01000 ; qtot 0.130
    20   h1     1   PVA   H11    8     0.083700      1.00800 ; qtot 0.213
    21   oh     1   PVA    O2    9    -0.603300     16.00000 ; qtot -0.390
    22   ho     1   PVA   H12    9     0.403500      1.00800 ; qtot 0.013
    23   c3     1   PVA    C6   10    -0.148400     12.01000 ; qtot -0.135
    24   hc     1   PVA   H13   10     0.057700      1.00800 ; qtot -0.077
    25   hc     1   PVA   H14   10     0.057700      1.00800 ; qtot -0.020
    26   c3     1   PVA    C7   11     0.139100     12.01000 ; qtot 0.120
    27   h1     1   PVA   H15   11     0.090200      1.00800 ; qtot 0.210
    28   oh     1   PVA    O3   12    -0.598300     16.00000 ; qtot -0.389
    29   ho     1   PVA   H16   12     0.399500      1.00800 ; qtot 0.011
    30   c3     1   PVA    C8   13    -0.145400     12.01000 ; qtot -0.134
    31   hc     1   PVA   H17   13     0.055200      1.00800 ; qtot -0.079
    32   hc     1   PVA   H18   13     0.055200      1.00800 ; qtot -0.024
    33   c3     1   PVA    C9   14     0.143100     12.01000 ; qtot 0.119
    34   h1     1   PVA   H19   14     0.084700      1.00800 ; qtot 0.204
    35   oh     1   PVA    O4   15    -0.601300     16.00000 ; qtot -0.398
    36   ho     1   PVA   H20   15     0.410000      1.00800 ; qtot 0.012
    37   c3     1   PVA   C10   16    -0.131400     12.01000 ; qtot -0.119
    38   hc     1   PVA   H21   16     0.059200      1.00800 ; qtot -0.060
    39   hc     1   PVA   H22   16     0.059200      1.00800 ; qtot -0.001
    40   c3     1   PVA   C11   17     0.146600     12.01000 ; qtot 0.146
    41   h1     1   PVA   H23   17     0.060700      1.00800 ; qtot 0.207
    42   oh     1   PVA    O5   18    -0.614800     16.00000 ; qtot -0.408
    43   ho     1   PVA   H24   18     0.419000      1.00800 ; qtot 0.011
    44   c3     1   PVA   C12   19    -0.132900     12.01000 ; qtot -0.122
    45   hc     1   PVA   H25   19     0.061950      1.00800 ; qtot -0.060
    46   hc     1   PVA   H26   19     0.061950      1.00800 ; qtot 0.002
    47   c3     1   PVA   C13   20     0.149600     12.01000 ; qtot 0.152
    48   h1     1   PVA   H27   20     0.043700      1.00800 ; qtot 0.195
    49   oh     1   PVA    O6   21    -0.616799     16.00000 ; qtot -0.422
    50   ho     1   PVA   H28   21     0.423000      1.00800 ; qtot 0.001
    51   c3     1   PVA   C14   22    -0.132900     12.01000 ; qtot -0.131
    52   hc     1   PVA   H29   22     0.063200      1.00800 ; qtot -0.068
    53   hc     1   PVA   H30   22     0.063200      1.00800 ; qtot -0.005
    54   c3     1   PVA   C15   23     0.138600     12.01000 ; qtot 0.134
    55   h1     1   PVA   H31   23     0.078700      1.00800 ; qtot 0.212
    56   oh     1   PVA    O7   24    -0.613300     16.00000 ; qtot -0.401
    57   ho     1   PVA   H32   24     0.415500      1.00800 ; qtot 0.014
    58   c3     1   PVA   C16   25    -0.146400     12.01000 ; qtot -0.132
    59   hc     1   PVA   H33   25     0.058200      1.00800 ; qtot -0.074
    60   hc     1   PVA   H34   25     0.058200      1.00800 ; qtot -0.016
    61   c3     1   PVA   C17   26     0.144600     12.01000 ; qtot 0.129
    62   h1     1   PVA   H35   26     0.067200      1.00800 ; qtot 0.196
    63   oh     1   PVA    O8   27    -0.611300     16.00000 ; qtot -0.415
    64   ho     1   PVA   H36   27     0.411000      1.00800 ; qtot -0.004
    65   c3     1   PVA   C18   28    -0.115400     12.01000 ; qtot -0.119
    66   hc     1   PVA   H37   28     0.059200      1.00800 ; qtot -0.060
    67   hc     1   PVA   H38   28     0.059200      1.00800 ; qtot -0.001
    68   c3     1   PVA   C19   29     0.157100     12.01000 ; qtot 0.156
    69   h1     1   PVA   H39   29     0.032200      1.00800 ; qtot 0.188
    70   oh     1   PVA    O9   30    -0.618800     16.00000 ; qtot -0.430
    71   ho     1   PVA   H40   30     0.430000      1.00800 ; qtot -0.000
    72   c3     1   PVA   C20   31    -0.120400     12.01000 ; qtot -0.121
    73   hc     1   PVA   H41   31     0.060700      1.00800 ; qtot -0.060
    74   hc     1   PVA   H42   31     0.060700      1.00800 ; qtot 0.001
    75   c3     1   PVA   C21   32     0.157100     12.01000 ; qtot 0.158
    76   h1     1   PVA   H43   32     0.032200      1.00800 ; qtot 0.190
    77   oh     1   PVA   O10   33    -0.618800     16.00000 ; qtot -0.429
    78   ho     1   PVA   H44   33     0.430000      1.00800 ; qtot 0.001
    79   c3     1   PVA   C22   34    -0.115400     12.01000 ; qtot -0.114
    80   hc     1   PVA   H45   34     0.059200      1.00800 ; qtot -0.055
    81   hc     1   PVA   H46   34     0.059200      1.00800 ; qtot 0.004
    82   c3     1   PVA   C23   35     0.144600     12.01000 ; qtot 0.149
    83   h1     1   PVA   H47   35     0.067200      1.00800 ; qtot 0.216
    84   oh     1   PVA   O11   36    -0.611300     16.00000 ; qtot -0.395
    85   ho     1   PVA   H48   36     0.411000      1.00800 ; qtot 0.016
    86   c3     1   PVA   C24   37    -0.146400     12.01000 ; qtot -0.131
    87   hc     1   PVA   H49   37     0.058200      1.00800 ; qtot -0.073
    88   hc     1   PVA   H50   37     0.058200      1.00800 ; qtot -0.014
    89   c3     1   PVA   C25   38     0.138600     12.01000 ; qtot 0.124
    90   h1     1   PVA   H51   38     0.078700      1.00800 ; qtot 0.203
    91   oh     1   PVA   O12   39    -0.613300     16.00000 ; qtot -0.410
    92   ho     1   PVA   H52   39     0.415500      1.00800 ; qtot 0.005
    93   c3     1   PVA   C26   40    -0.132900     12.01000 ; qtot -0.128
    94   hc     1   PVA   H53   40     0.063200      1.00800 ; qtot -0.065
    95   hc     1   PVA   H54   40     0.063200      1.00800 ; qtot -0.001
    96   c3     1   PVA   C27   41     0.149600     12.01000 ; qtot 0.148
    97   h1     1   PVA   H55   41     0.043700      1.00800 ; qtot 0.192
    98   oh     1   PVA   O13   42    -0.616799     16.00000 ; qtot -0.425
    99   ho     1   PVA   H56   42     0.423000      1.00800 ; qtot -0.002
   100   c3     1   PVA   C28   43    -0.132900     12.01000 ; qtot -0.135
   101   hc     1   PVA   H57   43     0.061950      1.00800 ; qtot -0.073
   102   hc     1   PVA   H58   43     0.061950      1.00800 ; qtot -0.011
   103   c3     1   PVA   C29   44     0.146600     12.01000 ; qtot 0.136
   104   h1     1   PVA   H59   44     0.060700      1.00800 ; qtot 0.196
   105   oh     1   PVA   O14   45    -0.614800     16.00000 ; qtot -0.418
   106   ho     1   PVA   H60   45     0.419000      1.00800 ; qtot 0.001
   107   c3     1   PVA   C30   46    -0.131400     12.01000 ; qtot -0.131
   108   hc     1   PVA   H61   46     0.059200      1.00800 ; qtot -0.072
   109   hc     1   PVA   H62   46     0.059200      1.00800 ; qtot -0.012
   110   c3     1   PVA   C31   47     0.143100     12.01000 ; qtot 0.131
   111   h1     1   PVA   H63   47     0.084700      1.00800 ; qtot 0.215
   112   oh     1   PVA   O15   48    -0.601300     16.00000 ; qtot -0.386
   113   ho     1   PVA   H64   48     0.410000      1.00800 ; qtot 0.024
   114   c3     1   PVA   C32   49    -0.145400     12.01000 ; qtot -0.121
   115   hc     1   PVA   H65   49     0.055200      1.00800 ; qtot -0.066
   116   hc     1   PVA   H66   49     0.055200      1.00800 ; qtot -0.011
   117   c3     1   PVA   C33   50     0.139100     12.01000 ; qtot 0.128
   118   h1     1   PVA   H67   50     0.090200      1.00800 ; qtot 0.218
   119   oh     1   PVA   O16   51    -0.598300     16.00000 ; qtot -0.380
   120   ho     1   PVA   H68   51     0.399500      1.00800 ; qtot 0.020
   121   c3     1   PVA   C34   52    -0.148400     12.01000 ; qtot -0.129
   122   hc     1   PVA   H69   52     0.057700      1.00800 ; qtot -0.071
   123   hc     1   PVA   H70   52     0.057700      1.00800 ; qtot -0.013
   124   c3     1   PVA   C35   53     0.139100     12.01000 ; qtot 0.126
   125   h1     1   PVA   H71   53     0.083700      1.00800 ; qtot 0.209
   126   oh     1   PVA   O17   54    -0.603300     16.00000 ; qtot -0.394
   127   ho     1   PVA   H72   54     0.403500      1.00800 ; qtot 0.010
   128   c3     1   PVA   C36   55    -0.149400     12.01000 ; qtot -0.140
   129   hc     1   PVA   H73   55     0.060200      1.00800 ; qtot -0.080
   130   hc     1   PVA   H74   55     0.060200      1.00800 ; qtot -0.019
   131   c3     1   PVA   C37   56     0.145100     12.01000 ; qtot 0.126
   132   h1     1   PVA   H75   56     0.062200      1.00800 ; qtot 0.188
   133   oh     1   PVA   O18   57    -0.609300     16.00000 ; qtot -0.421
   134   ho     1   PVA   H76   57     0.411000      1.00800 ; qtot -0.010
   135   c3     1   PVA   C38   58    -0.134900     12.01000 ; qtot -0.145
   136   hc     1   PVA   H77   58     0.062450      1.00800 ; qtot -0.083
   137   hc     1   PVA   H78   58     0.062450      1.00800 ; qtot -0.020
   138   c3     1   PVA   C39   59     0.143100     12.01000 ; qtot 0.123
   139   h1     1   PVA   H79   59     0.051700      1.00800 ; qtot 0.174
   140   c3     1   PVA   C40   60    -0.110600     12.01000 ; qtot 0.064
   141   hc     1   PVA   H80   60     0.044533      1.00800 ; qtot 0.108
   142   hc     1   PVA   H81   60     0.044533      1.00800 ; qtot 0.153
   143   hc     1   PVA   H82   60     0.044533      1.00800 ; qtot 0.197
   144   oh     1   PVA   O19   61    -0.604800     16.00000 ; qtot -0.407
   145   ho     1   PVA   H83   61     0.407500      1.00800 ; qtot 0.000

[ bonds ]
;   ai     aj funct   r             k
     1      3   1    1.0970e-01    3.1455e+05 ;      C - H1    
     1      4   1    1.0970e-01    3.1455e+05 ;      C - H2    
     1      5   1    1.5380e-01    1.9456e+05 ;      C - C1    
     2      1   1    1.0970e-01    3.1455e+05 ;      H - C     
     5      6   1    1.0970e-01    3.1455e+05 ;     C1 - H3    
     5      7   1    1.4230e-01    2.4552e+05 ;     C1 - O     
     5      9   1    1.5380e-01    1.9456e+05 ;     C1 - C2    
     7      8   1    9.7300e-02    4.7154e+05 ;      O - H4    
     9     10   1    1.0970e-01    3.1455e+05 ;     C2 - H5    
     9     11   1    1.0970e-01    3.1455e+05 ;     C2 - H6    
     9     12   1    1.5380e-01    1.9456e+05 ;     C2 - C3    
    12     13   1    1.0970e-01    3.1455e+05 ;     C3 - H7    
    12     14   1    1.4230e-01    2.4552e+05 ;     C3 - O1    
    12     16   1    1.5380e-01    1.9456e+05 ;     C3 - C4    
    14     15   1    9.7300e-02    4.7154e+05 ;     O1 - H8    
    16     17   1    1.0970e-01    3.1455e+05 ;     C4 - H9    
    16     18   1    1.0970e-01    3.1455e+05 ;     C4 - H10   
    16     19   1    1.5380e-01    1.9456e+05 ;     C4 - C5    
    19     20   1    1.0970e-01    3.1455e+05 ;     C5 - H11   
    19     21   1    1.4230e-01    2.4552e+05 ;     C5 - O2    
    19     23   1    1.5380e-01    1.9456e+05 ;     C5 - C6    
    21     22   1    9.7300e-02    4.7154e+05 ;     O2 - H12   
    23     24   1    1.0970e-01    3.1455e+05 ;     C6 - H13   
    23     25   1    1.0970e-01    3.1455e+05 ;     C6 - H14   
    23     26   1    1.5380e-01    1.9456e+05 ;     C6 - C7    
    26     27   1    1.0970e-01    3.1455e+05 ;     C7 - H15   
    26     28   1    1.4230e-01    2.4552e+05 ;     C7 - O3    
    26     30   1    1.5380e-01    1.9456e+05 ;     C7 - C8    
    28     29   1    9.7300e-02    4.7154e+05 ;     O3 - H16   
    30     31   1    1.0970e-01    3.1455e+05 ;     C8 - H17   
    30     32   1    1.0970e-01    3.1455e+05 ;     C8 - H18   
    30     33   1    1.5380e-01    1.9456e+05 ;     C8 - C9    
    33     34   1    1.0970e-01    3.1455e+05 ;     C9 - H19   
    33     35   1    1.4230e-01    2.4552e+05 ;     C9 - O4    
    33     37   1    1.5380e-01    1.9456e+05 ;     C9 - C10   
    35     36   1    9.7300e-02    4.7154e+05 ;     O4 - H20   
    37     38   1    1.0970e-01    3.1455e+05 ;    C10 - H21   
    37     39   1    1.0970e-01    3.1455e+05 ;    C10 - H22   
    37     40   1    1.5380e-01    1.9456e+05 ;    C10 - C11   
    40     41   1    1.0970e-01    3.1455e+05 ;    C11 - H23   
    40     42   1    1.4230e-01    2.4552e+05 ;    C11 - O5    
    40     44   1    1.5380e-01    1.9456e+05 ;    C11 - C12   
    42     43   1    9.7300e-02    4.7154e+05 ;     O5 - H24   
    44     45   1    1.0970e-01    3.1455e+05 ;    C12 - H25   
    44     46   1    1.0970e-01    3.1455e+05 ;    C12 - H26   
    44     47   1    1.5380e-01    1.9456e+05 ;    C12 - C13   
    47     48   1    1.0970e-01    3.1455e+05 ;    C13 - H27   
    47     49   1    1.4230e-01    2.4552e+05 ;    C13 - O6    
    47     51   1    1.5380e-01    1.9456e+05 ;    C13 - C14   
    49     50   1    9.7300e-02    4.7154e+05 ;     O6 - H28   
    51     52   1    1.0970e-01    3.1455e+05 ;    C14 - H29   
    51     53   1    1.0970e-01    3.1455e+05 ;    C14 - H30   
    51     54   1    1.5380e-01    1.9456e+05 ;    C14 - C15   
    54     55   1    1.0970e-01    3.1455e+05 ;    C15 - H31   
    54     56   1    1.4230e-01    2.4552e+05 ;    C15 - O7    
    54     58   1    1.5380e-01    1.9456e+05 ;    C15 - C16   
    56     57   1    9.7300e-02    4.7154e+05 ;     O7 - H32   
    58     59   1    1.0970e-01    3.1455e+05 ;    C16 - H33   
    58     60   1    1.0970e-01    3.1455e+05 ;    C16 - H34   
    58     61   1    1.5380e-01    1.9456e+05 ;    C16 - C17   
    61     62   1    1.0970e-01    3.1455e+05 ;    C17 - H35   
    61     63   1    1.4230e-01    2.4552e+05 ;    C17 - O8    
    61     65   1    1.5380e-01    1.9456e+05 ;    C17 - C18   
    63     64   1    9.7300e-02    4.7154e+05 ;     O8 - H36   
    65     66   1    1.0970e-01    3.1455e+05 ;    C18 - H37   
    65     67   1    1.0970e-01    3.1455e+05 ;    C18 - H38   
    65     68   1    1.5380e-01    1.9456e+05 ;    C18 - C19   
    68     69   1    1.0970e-01    3.1455e+05 ;    C19 - H39   
    68     70   1    1.4230e-01    2.4552e+05 ;    C19 - O9    
    68     72   1    1.5380e-01    1.9456e+05 ;    C19 - C20   
    70     71   1    9.7300e-02    4.7154e+05 ;     O9 - H40   
    72     73   1    1.0970e-01    3.1455e+05 ;    C20 - H41   
    72     74   1    1.0970e-01    3.1455e+05 ;    C20 - H42   
    72     75   1    1.5380e-01    1.9456e+05 ;    C20 - C21   
    75     76   1    1.0970e-01    3.1455e+05 ;    C21 - H43   
    75     77   1    1.4230e-01    2.4552e+05 ;    C21 - O10   
    75     79   1    1.5380e-01    1.9456e+05 ;    C21 - C22   
    77     78   1    9.7300e-02    4.7154e+05 ;    O10 - H44   
    79     80   1    1.0970e-01    3.1455e+05 ;    C22 - H45   
    79     81   1    1.0970e-01    3.1455e+05 ;    C22 - H46   
    79     82   1    1.5380e-01    1.9456e+05 ;    C22 - C23   
    82     83   1    1.0970e-01    3.1455e+05 ;    C23 - H47   
    82     84   1    1.4230e-01    2.4552e+05 ;    C23 - O11   
    82     86   1    1.5380e-01    1.9456e+05 ;    C23 - C24   
    84     85   1    9.7300e-02    4.7154e+05 ;    O11 - H48   
    86     87   1    1.0970e-01    3.1455e+05 ;    C24 - H49   
    86     88   1    1.0970e-01    3.1455e+05 ;    C24 - H50   
    86     89   1    1.5380e-01    1.9456e+05 ;    C24 - C25   
    89     90   1    1.0970e-01    3.1455e+05 ;    C25 - H51   
    89     91   1    1.4230e-01    2.4552e+05 ;    C25 - O12   
    89     93   1    1.5380e-01    1.9456e+05 ;    C25 - C26   
    91     92   1    9.7300e-02    4.7154e+05 ;    O12 - H52   
    93     94   1    1.0970e-01    3.1455e+05 ;    C26 - H53   
    93     95   1    1.0970e-01    3.1455e+05 ;    C26 - H54   
    93     96   1    1.5380e-01    1.9456e+05 ;    C26 - C27   
    96     97   1    1.0970e-01    3.1455e+05 ;    C27 - H55   
    96     98   1    1.4230e-01    2.4552e+05 ;    C27 - O13   
    96    100   1    1.5380e-01    1.9456e+05 ;    C27 - C28   
    98     99   1    9.7300e-02    4.7154e+05 ;    O13 - H56   
   100    101   1    1.0970e-01    3.1455e+05 ;    C28 - H57   
   100    102   1    1.0970e-01    3.1455e+05 ;    C28 - H58   
   100    103   1    1.5380e-01    1.9456e+05 ;    C28 - C29   
   103    104   1    1.0970e-01    3.1455e+05 ;    C29 - H59   
   103    105   1    1.4230e-01    2.4552e+05 ;    C29 - O14   
   103    107   1    1.5380e-01    1.9456e+05 ;    C29 - C30   
   105    106   1    9.7300e-02    4.7154e+05 ;    O14 - H60   
   107    108   1    1.0970e-01    3.1455e+05 ;    C30 - H61   
   107    109   1    1.0970e-01    3.1455e+05 ;    C30 - H62   
   107    110   1    1.5380e-01    1.9456e+05 ;    C30 - C31   
   110    111   1    1.0970e-01    3.1455e+05 ;    C31 - H63   
   110    112   1    1.4230e-01    2.4552e+05 ;    C31 - O15   
   110    114   1    1.5380e-01    1.9456e+05 ;    C31 - C32   
   112    113   1    9.7300e-02    4.7154e+05 ;    O15 - H64   
   114    115   1    1.0970e-01    3.1455e+05 ;    C32 - H65   
   114    116   1    1.0970e-01    3.1455e+05 ;    C32 - H66   
   114    117   1    1.5380e-01    1.9456e+05 ;    C32 - C33   
   117    118   1    1.0970e-01    3.1455e+05 ;    C33 - H67   
   117    119   1    1.4230e-01    2.4552e+05 ;    C33 - O16   
   117    121   1    1.5380e-01    1.9456e+05 ;    C33 - C34   
   119    120   1    9.7300e-02    4.7154e+05 ;    O16 - H68   
   121    122   1    1.0970e-01    3.1455e+05 ;    C34 - H69   
   121    123   1    1.0970e-01    3.1455e+05 ;    C34 - H70   
   121    124   1    1.5380e-01    1.9456e+05 ;    C34 - C35   
   124    125   1    1.0970e-01    3.1455e+05 ;    C35 - H71   
   124    126   1    1.4230e-01    2.4552e+05 ;    C35 - O17   
   124    128   1    1.5380e-01    1.9456e+05 ;    C35 - C36   
   126    127   1    9.7300e-02    4.7154e+05 ;    O17 - H72   
   128    129   1    1.0970e-01    3.1455e+05 ;    C36 - H73   
   128    130   1    1.0970e-01    3.1455e+05 ;    C36 - H74   
   128    131   1    1.5380e-01    1.9456e+05 ;    C36 - C37   
   131    132   1    1.0970e-01    3.1455e+05 ;    C37 - H75   
   131    133   1    1.4230e-01    2.4552e+05 ;    C37 - O18   
   131    135   1    1.5380e-01    1.9456e+05 ;    C37 - C38   
   133    134   1    9.7300e-02    4.7154e+05 ;    O18 - H76   
   135    136   1    1.0970e-01    3.1455e+05 ;    C38 - H77   
   135    137   1    1.0970e-01    3.1455e+05 ;    C38 - H78   
   135    138   1    1.5380e-01    1.9456e+05 ;    C38 - C39   
   138    139   1    1.0970e-01    3.1455e+05 ;    C39 - H79   
   138    140   1    1.5380e-01    1.9456e+05 ;    C39 - C40   
   138    144   1    1.4230e-01    2.4552e+05 ;    C39 - O19   
   140    141   1    1.0970e-01    3.1455e+05 ;    C40 - H80   
   140    142   1    1.0970e-01    3.1455e+05 ;    C40 - H81   
   140    143   1    1.0970e-01    3.1455e+05 ;    C40 - H82   
   144    145   1    9.7300e-02    4.7154e+05 ;    O19 - H83   

[ pairs ]
;   ai     aj    funct
     1      8      1 ;      C - H4    
     1     10      1 ;      C - H5    
     1     11      1 ;      C - H6    
     1     12      1 ;      C - C3    
     2      6      1 ;      H - H3    
     2      7      1 ;      H - O     
     2      9      1 ;      H - C2    
     3      6      1 ;     H1 - H3    
     4      6      1 ;     H2 - H3    
     5     13      1 ;     C1 - H7    
     5     14      1 ;     C1 - O1    
     5     16      1 ;     C1 - C4    
     6      8      1 ;     H3 - H4    
     6     10      1 ;     H3 - H5    
     6     11      1 ;     H3 - H6    
     7      3      1 ;      O - H1    
     7      4      1 ;      O - H2    
     7     10      1 ;      O - H5    
     7     11      1 ;      O - H6    
     7     12      1 ;      O - C3    
     9      3      1 ;     C2 - H1    
     9      4      1 ;     C2 - H2    
     9      8      1 ;     C2 - H4    
     9     15      1 ;     C2 - H8    
     9     17      1 ;     C2 - H9    
     9     18      1 ;     C2 - H10   
     9     19      1 ;     C2 - C5    
    10     13      1 ;     H5 - H7    
    11     13      1 ;     H6 - H7    
    12      6      1 ;     C3 - H3    
    12     20      1 ;     C3 - H11   
    12     21      1 ;     C3 - O2    
    12     23      1 ;     C3 - C6    
    13     15      1 ;     H7 - H8    
    13     17      1 ;     H7 - H9    
    13     18      1 ;     H7 - H10   
    14     10      1 ;     O1 - H5    
    14     11      1 ;     O1 - H6    
    14     17      1 ;     O1 - H9    
    14     18      1 ;     O1 - H10   
    14     19      1 ;     O1 - C5    
    16     10      1 ;     C4 - H5    
    16     11      1 ;     C4 - H6    
    16     15      1 ;     C4 - H8    
    16     22      1 ;     C4 - H12   
    16     24      1 ;     C4 - H13   
    16     25      1 ;     C4 - H14   
    16     26      1 ;     C4 - C7    
    17     20      1 ;     H9 - H11   
    18     20      1 ;    H10 - H11   
    19     13      1 ;     C5 - H7    
    19     27      1 ;     C5 - H15   
    19     28      1 ;     C5 - O3    
    19     30      1 ;     C5 - C8    
    20     22      1 ;    H11 - H12   
    20     24      1 ;    H11 - H13   
    20     25      1 ;    H11 - H14   
    21     17      1 ;     O2 - H9    
    21     18      1 ;     O2 - H10   
    21     24      1 ;     O2 - H13   
    21     25      1 ;     O2 - H14   
    21     26      1 ;     O2 - C7    
    23     17      1 ;     C6 - H9    
    23     18      1 ;     C6 - H10   
    23     22      1 ;     C6 - H12   
    23     29      1 ;     C6 - H16   
    23     31      1 ;     C6 - H17   
    23     32      1 ;     C6 - H18   
    23     33      1 ;     C6 - C9    
    24     27      1 ;    H13 - H15   
    25     27      1 ;    H14 - H15   
    26     20      1 ;     C7 - H11   
    26     34      1 ;     C7 - H19   
    26     35      1 ;     C7 - O4    
    26     37      1 ;     C7 - C10   
    27     29      1 ;    H15 - H16   
    27     31      1 ;    H15 - H17   
    27     32      1 ;    H15 - H18   
    28     24      1 ;     O3 - H13   
    28     25      1 ;     O3 - H14   
    28     31      1 ;     O3 - H17   
    28     32      1 ;     O3 - H18   
    28     33      1 ;     O3 - C9    
    30     24      1 ;     C8 - H13   
    30     25      1 ;     C8 - H14   
    30     29      1 ;     C8 - H16   
    30     36      1 ;     C8 - H20   
    30     38      1 ;     C8 - H21   
    30     39      1 ;     C8 - H22   
    30     40      1 ;     C8 - C11   
    31     34      1 ;    H17 - H19   
    32     34      1 ;    H18 - H19   
    33     27      1 ;     C9 - H15   
    33     41      1 ;     C9 - H23   
    33     42      1 ;     C9 - O5    
    33     44      1 ;     C9 - C12   
    34     36      1 ;    H19 - H20   
    34     38      1 ;    H19 - H21   
    34     39      1 ;    H19 - H22   
    35     31      1 ;     O4 - H17   
    35     32      1 ;     O4 - H18   
    35     38      1 ;     O4 - H21   
    35     39      1 ;     O4 - H22   
    35     40      1 ;     O4 - C11   
    37     31      1 ;    C10 - H17   
    37     32      1 ;    C10 - H18   
    37     36      1 ;    C10 - H20   
    37     43      1 ;    C10 - H24   
    37     45      1 ;    C10 - H25   
    37     46      1 ;    C10 - H26   
    37     47      1 ;    C10 - C13   
    38     41      1 ;    H21 - H23   
    39     41      1 ;    H22 - H23   
    40     34      1 ;    C11 - H19   
    40     48      1 ;    C11 - H27   
    40     49      1 ;    C11 - O6    
    40     51      1 ;    C11 - C14   
    41     43      1 ;    H23 - H24   
    41     45      1 ;    H23 - H25   
    41     46      1 ;    H23 - H26   
    42     38      1 ;     O5 - H21   
    42     39      1 ;     O5 - H22   
    42     45      1 ;     O5 - H25   
    42     46      1 ;     O5 - H26   
    42     47      1 ;     O5 - C13   
    44     38      1 ;    C12 - H21   
    44     39      1 ;    C12 - H22   
    44     43      1 ;    C12 - H24   
    44     50      1 ;    C12 - H28   
    44     52      1 ;    C12 - H29   
    44     53      1 ;    C12 - H30   
    44     54      1 ;    C12 - C15   
    45     48      1 ;    H25 - H27   
    46     48      1 ;    H26 - H27   
    47     41      1 ;    C13 - H23   
    47     55      1 ;    C13 - H31   
    47     56      1 ;    C13 - O7    
    47     58      1 ;    C13 - C16   
    48     50      1 ;    H27 - H28   
    48     52      1 ;    H27 - H29   
    48     53      1 ;    H27 - H30   
    49     45      1 ;     O6 - H25   
    49     46      1 ;     O6 - H26   
    49     52      1 ;     O6 - H29   
    49     53      1 ;     O6 - H30   
    49     54      1 ;     O6 - C15   
    51     45      1 ;    C14 - H25   
    51     46      1 ;    C14 - H26   
    51     50      1 ;    C14 - H28   
    51     57      1 ;    C14 - H32   
    51     59      1 ;    C14 - H33   
    51     60      1 ;    C14 - H34   
    51     61      1 ;    C14 - C17   
    52     55      1 ;    H29 - H31   
    53     55      1 ;    H30 - H31   
    54     48      1 ;    C15 - H27   
    54     62      1 ;    C15 - H35   
    54     63      1 ;    C15 - O8    
    54     65      1 ;    C15 - C18   
    55     57      1 ;    H31 - H32   
    55     59      1 ;    H31 - H33   
    55     60      1 ;    H31 - H34   
    56     52      1 ;     O7 - H29   
    56     53      1 ;     O7 - H30   
    56     59      1 ;     O7 - H33   
    56     60      1 ;     O7 - H34   
    56     61      1 ;     O7 - C17   
    58     52      1 ;    C16 - H29   
    58     53      1 ;    C16 - H30   
    58     57      1 ;    C16 - H32   
    58     64      1 ;    C16 - H36   
    58     66      1 ;    C16 - H37   
    58     67      1 ;    C16 - H38   
    58     68      1 ;    C16 - C19   
    59     62      1 ;    H33 - H35   
    60     62      1 ;    H34 - H35   
    61     55      1 ;    C17 - H31   
    61     69      1 ;    C17 - H39   
    61     70      1 ;    C17 - O9    
    61     72      1 ;    C17 - C20   
    62     64      1 ;    H35 - H36   
    62     66      1 ;    H35 - H37   
    62     67      1 ;    H35 - H38   
    63     59      1 ;     O8 - H33   
    63     60      1 ;     O8 - H34   
    63     66      1 ;     O8 - H37   
    63     67      1 ;     O8 - H38   
    63     68      1 ;     O8 - C19   
    65     59      1 ;    C18 - H33   
    65     60      1 ;    C18 - H34   
    65     64      1 ;    C18 - H36   
    65     71      1 ;    C18 - H40   
    65     73      1 ;    C18 - H41   
    65     74      1 ;    C18 - H42   
    65     75      1 ;    C18 - C21   
    66     69      1 ;    H37 - H39   
    67     69      1 ;    H38 - H39   
    68     62      1 ;    C19 - H35   
    68     76      1 ;    C19 - H43   
    68     77      1 ;    C19 - O10   
    68     79      1 ;    C19 - C22   
    69     71      1 ;    H39 - H40   
    69     73      1 ;    H39 - H41   
    69     74      1 ;    H39 - H42   
    70     66      1 ;     O9 - H37   
    70     67      1 ;     O9 - H38   
    70     73      1 ;     O9 - H41   
    70     74      1 ;     O9 - H42   
    70     75      1 ;     O9 - C21   
    72     66      1 ;    C20 - H37   
    72     67      1 ;    C20 - H38   
    72     71      1 ;    C20 - H40   
    72     78      1 ;    C20 - H44   
    72     80      1 ;    C20 - H45   
    72     81      1 ;    C20 - H46   
    72     82      1 ;    C20 - C23   
    73     76      1 ;    H41 - H43   
    74     76      1 ;    H42 - H43   
    75     69      1 ;    C21 - H39   
    75     83      1 ;    C21 - H47   
    75     84      1 ;    C21 - O11   
    75     86      1 ;    C21 - C24   
    76     78      1 ;    H43 - H44   
    76     80      1 ;    H43 - H45   
    76     81      1 ;    H43 - H46   
    77     73      1 ;    O10 - H41   
    77     74      1 ;    O10 - H42   
    77     80      1 ;    O10 - H45   
    77     81      1 ;    O10 - H46   
    77     82      1 ;    O10 - C23   
    79     73      1 ;    C22 - H41   
    79     74      1 ;    C22 - H42   
    79     78      1 ;    C22 - H44   
    79     85      1 ;    C22 - H48   
    79     87      1 ;    C22 - H49   
    79     88      1 ;    C22 - H50   
    79     89      1 ;    C22 - C25   
    80     83      1 ;    H45 - H47   
    81     83      1 ;    H46 - H47   
    82     76      1 ;    C23 - H43   
    82     90      1 ;    C23 - H51   
    82     91      1 ;    C23 - O12   
    82     93      1 ;    C23 - C26   
    83     85      1 ;    H47 - H48   
    83     87      1 ;    H47 - H49   
    83     88      1 ;    H47 - H50   
    84     80      1 ;    O11 - H45   
    84     81      1 ;    O11 - H46   
    84     87      1 ;    O11 - H49   
    84     88      1 ;    O11 - H50   
    84     89      1 ;    O11 - C25   
    86     80      1 ;    C24 - H45   
    86     81      1 ;    C24 - H46   
    86     85      1 ;    C24 - H48   
    86     92      1 ;    C24 - H52   
    86     94      1 ;    C24 - H53   
    86     95      1 ;    C24 - H54   
    86     96      1 ;    C24 - C27   
    87     90      1 ;    H49 - H51   
    88     90      1 ;    H50 - H51   
    89     83      1 ;    C25 - H47   
    89     97      1 ;    C25 - H55   
    89     98      1 ;    C25 - O13   
    89    100      1 ;    C25 - C28   
    90     92      1 ;    H51 - H52   
    90     94      1 ;    H51 - H53   
    90     95      1 ;    H51 - H54   
    91     87      1 ;    O12 - H49   
    91     88      1 ;    O12 - H50   
    91     94      1 ;    O12 - H53   
    91     95      1 ;    O12 - H54   
    91     96      1 ;    O12 - C27   
    93     87      1 ;    C26 - H49   
    93     88      1 ;    C26 - H50   
    93     92      1 ;    C26 - H52   
    93     99      1 ;    C26 - H56   
    93    101      1 ;    C26 - H57   
    93    102      1 ;    C26 - H58   
    93    103      1 ;    C26 - C29   
    94     97      1 ;    H53 - H55   
    95     97      1 ;    H54 - H55   
    96     90      1 ;    C27 - H51   
    96    104      1 ;    C27 - H59   
    96    105      1 ;    C27 - O14   
    96    107      1 ;    C27 - C30   
    97     99      1 ;    H55 - H56   
    97    101      1 ;    H55 - H57   
    97    102      1 ;    H55 - H58   
    98     94      1 ;    O13 - H53   
    98     95      1 ;    O13 - H54   
    98    101      1 ;    O13 - H57   
    98    102      1 ;    O13 - H58   
    98    103      1 ;    O13 - C29   
   100     94      1 ;    C28 - H53   
   100     95      1 ;    C28 - H54   
   100     99      1 ;    C28 - H56   
   100    106      1 ;    C28 - H60   
   100    108      1 ;    C28 - H61   
   100    109      1 ;    C28 - H62   
   100    110      1 ;    C28 - C31   
   101    104      1 ;    H57 - H59   
   102    104      1 ;    H58 - H59   
   103     97      1 ;    C29 - H55   
   103    111      1 ;    C29 - H63   
   103    112      1 ;    C29 - O15   
   103    114      1 ;    C29 - C32   
   104    106      1 ;    H59 - H60   
   104    108      1 ;    H59 - H61   
   104    109      1 ;    H59 - H62   
   105    101      1 ;    O14 - H57   
   105    102      1 ;    O14 - H58   
   105    108      1 ;    O14 - H61   
   105    109      1 ;    O14 - H62   
   105    110      1 ;    O14 - C31   
   107    101      1 ;    C30 - H57   
   107    102      1 ;    C30 - H58   
   107    106      1 ;    C30 - H60   
   107    113      1 ;    C30 - H64   
   107    115      1 ;    C30 - H65   
   107    116      1 ;    C30 - H66   
   107    117      1 ;    C30 - C33   
   108    111      1 ;    H61 - H63   
   109    111      1 ;    H62 - H63   
   110    104      1 ;    C31 - H59   
   110    118      1 ;    C31 - H67   
   110    119      1 ;    C31 - O16   
   110    121      1 ;    C31 - C34   
   111    113      1 ;    H63 - H64   
   111    115      1 ;    H63 - H65   
   111    116      1 ;    H63 - H66   
   112    108      1 ;    O15 - H61   
   112    109      1 ;    O15 - H62   
   112    115      1 ;    O15 - H65   
   112    116      1 ;    O15 - H66   
   112    117      1 ;    O15 - C33   
   114    108      1 ;    C32 - H61   
   114    109      1 ;    C32 - H62   
   114    113      1 ;    C32 - H64   
   114    120      1 ;    C32 - H68   
   114    122      1 ;    C32 - H69   
   114    123      1 ;    C32 - H70   
   114    124      1 ;    C32 - C35   
   115    118      1 ;    H65 - H67   
   116    118      1 ;    H66 - H67   
   117    111      1 ;    C33 - H63   
   117    125      1 ;    C33 - H71   
   117    126      1 ;    C33 - O17   
   117    128      1 ;    C33 - C36   
   118    120      1 ;    H67 - H68   
   118    122      1 ;    H67 - H69   
   118    123      1 ;    H67 - H70   
   119    115      1 ;    O16 - H65   
   119    116      1 ;    O16 - H66   
   119    122      1 ;    O16 - H69   
   119    123      1 ;    O16 - H70   
   119    124      1 ;    O16 - C35   
   121    115      1 ;    C34 - H65   
   121    116      1 ;    C34 - H66   
   121    120      1 ;    C34 - H68   
   121    127      1 ;    C34 - H72   
   121    129      1 ;    C34 - H73   
   121    130      1 ;    C34 - H74   
   121    131      1 ;    C34 - C37   
   122    125      1 ;    H69 - H71   
   123    125      1 ;    H70 - H71   
   124    118      1 ;    C35 - H67   
   124    132      1 ;    C35 - H75   
   124    133      1 ;    C35 - O18   
   124    135      1 ;    C35 - C38   
   125    127      1 ;    H71 - H72   
   125    129      1 ;    H71 - H73   
   125    130      1 ;    H71 - H74   
   126    122      1 ;    O17 - H69   
   126    123      1 ;    O17 - H70   
   126    129      1 ;    O17 - H73   
   126    130      1 ;    O17 - H74   
   126    131      1 ;    O17 - C37   
   128    122      1 ;    C36 - H69   
   128    123      1 ;    C36 - H70   
   128    127      1 ;    C36 - H72   
   128    134      1 ;    C36 - H76   
   128    136      1 ;    C36 - H77   
   128    137      1 ;    C36 - H78   
   128    138      1 ;    C36 - C39   
   129    132      1 ;    H73 - H75   
   130    132      1 ;    H74 - H75   
   131    125      1 ;    C37 - H71   
   131    139      1 ;    C37 - H79   
   131    140      1 ;    C37 - C40   
   131    144      1 ;    C37 - O19   
   132    134      1 ;    H75 - H76   
   132    136      1 ;    H75 - H77   
   132    137      1 ;    H75 - H78   
   133    129      1 ;    O18 - H73   
   133    130      1 ;    O18 - H74   
   133    136      1 ;    O18 - H77   
   133    137      1 ;    O18 - H78   
   133    138      1 ;    O18 - C39   
   135    129      1 ;    C38 - H73   
   135    130      1 ;    C38 - H74   
   135    134      1 ;    C38 - H76   
   135    141      1 ;    C38 - H80   
   135    142      1 ;    C38 - H81   
   135    143      1 ;    C38 - H82   
   135    145      1 ;    C38 - H83   
   136    139      1 ;    H77 - H79   
   137    139      1 ;    H78 - H79   
   138    132      1 ;    C39 - H75   
   139    141      1 ;    H79 - H80   
   139    142      1 ;    H79 - H81   
   139    143      1 ;    H79 - H82   
   139    145      1 ;    H79 - H83   
   140    136      1 ;    C40 - H77   
   140    137      1 ;    C40 - H78   
   140    145      1 ;    C40 - H83   
   144    136      1 ;    O19 - H77   
   144    137      1 ;    O19 - H78   
   144    141      1 ;    O19 - H80   
   144    142      1 ;    O19 - H81   
   144    143      1 ;    O19 - H82   

[ angles ]
;   ai     aj     ak    funct   theta         cth
     1      5      6      1    1.0956e+02    3.9246e+02 ;      C - C1     - H3    
     1      5      7      1    1.1019e+02    7.0793e+02 ;      C - C1     - O     
     1      5      9      1    1.1151e+02    5.4308e+02 ;      C - C1     - C2    
     2      1      3      1    1.0758e+02    3.2635e+02 ;      H - C      - H1    
     2      1      4      1    1.0758e+02    3.2635e+02 ;      H - C      - H2    
     2      1      5      1    1.0980e+02    3.9162e+02 ;      H - C      - C1    
     3      1      4      1    1.0758e+02    3.2635e+02 ;     H1 - C      - H2    
     5      1      3      1    1.0980e+02    3.9162e+02 ;     C1 - C      - H1    
     5      1      4      1    1.0980e+02    3.9162e+02 ;     C1 - C      - H2    
     5      7      8      1    1.0726e+02    4.1003e+02 ;     C1 - O      - H4    
     5      9     10      1    1.0980e+02    3.9162e+02 ;     C1 - C2     - H5    
     5      9     11      1    1.0980e+02    3.9162e+02 ;     C1 - C2     - H6    
     5      9     12      1    1.1151e+02    5.4308e+02 ;     C1 - C2     - C3    
     7      5      6      1    1.1026e+02    5.2300e+02 ;      O - C1     - H3    
     7      5      9      1    1.1019e+02    7.0793e+02 ;      O - C1     - C2    
     9      5      6      1    1.0956e+02    3.9246e+02 ;     C2 - C1     - H3    
     9     12     13      1    1.0956e+02    3.9246e+02 ;     C2 - C3     - H7    
     9     12     14      1    1.1019e+02    7.0793e+02 ;     C2 - C3     - O1    
     9     12     16      1    1.1151e+02    5.4308e+02 ;     C2 - C3     - C4    
    10      9     11      1    1.0758e+02    3.2635e+02 ;     H5 - C2     - H6    
    12      9     10      1    1.0980e+02    3.9162e+02 ;     C3 - C2     - H5    
    12      9     11      1    1.0980e+02    3.9162e+02 ;     C3 - C2     - H6    
    12     14     15      1    1.0726e+02    4.1003e+02 ;     C3 - O1     - H8    
    12     16     17      1    1.0980e+02    3.9162e+02 ;     C3 - C4     - H9    
    12     16     18      1    1.0980e+02    3.9162e+02 ;     C3 - C4     - H10   
    12     16     19      1    1.1151e+02    5.4308e+02 ;     C3 - C4     - C5    
    14     12     13      1    1.1026e+02    5.2300e+02 ;     O1 - C3     - H7    
    14     12     16      1    1.1019e+02    7.0793e+02 ;     O1 - C3     - C4    
    16     12     13      1    1.0956e+02    3.9246e+02 ;     C4 - C3     - H7    
    16     19     20      1    1.0956e+02    3.9246e+02 ;     C4 - C5     - H11   
    16     19     21      1    1.1019e+02    7.0793e+02 ;     C4 - C5     - O2    
    16     19     23      1    1.1151e+02    5.4308e+02 ;     C4 - C5     - C6    
    17     16     18      1    1.0758e+02    3.2635e+02 ;     H9 - C4     - H10   
    19     16     17      1    1.0980e+02    3.9162e+02 ;     C5 - C4     - H9    
    19     16     18      1    1.0980e+02    3.9162e+02 ;     C5 - C4     - H10   
    19     21     22      1    1.0726e+02    4.1003e+02 ;     C5 - O2     - H12   
    19     23     24      1    1.0980e+02    3.9162e+02 ;     C5 - C6     - H13   
    19     23     25      1    1.0980e+02    3.9162e+02 ;     C5 - C6     - H14   
    19     23     26      1    1.1151e+02    5.4308e+02 ;     C5 - C6     - C7    
    21     19     20      1    1.1026e+02    5.2300e+02 ;     O2 - C5     - H11   
    21     19     23      1    1.1019e+02    7.0793e+02 ;     O2 - C5     - C6    
    23     19     20      1    1.0956e+02    3.9246e+02 ;     C6 - C5     - H11   
    23     26     27      1    1.0956e+02    3.9246e+02 ;     C6 - C7     - H15   
    23     26     28      1    1.1019e+02    7.0793e+02 ;     C6 - C7     - O3    
    23     26     30      1    1.1151e+02    5.4308e+02 ;     C6 - C7     - C8    
    24     23     25      1    1.0758e+02    3.2635e+02 ;    H13 - C6     - H14   
    26     23     24      1    1.0980e+02    3.9162e+02 ;     C7 - C6     - H13   
    26     23     25      1    1.0980e+02    3.9162e+02 ;     C7 - C6     - H14   
    26     28     29      1    1.0726e+02    4.1003e+02 ;     C7 - O3     - H16   
    26     30     31      1    1.0980e+02    3.9162e+02 ;     C7 - C8     - H17   
    26     30     32      1    1.0980e+02    3.9162e+02 ;     C7 - C8     - H18   
    26     30     33      1    1.1151e+02    5.4308e+02 ;     C7 - C8     - C9    
    28     26     27      1    1.1026e+02    5.2300e+02 ;     O3 - C7     - H15   
    28     26     30      1    1.1019e+02    7.0793e+02 ;     O3 - C7     - C8    
    30     26     27      1    1.0956e+02    3.9246e+02 ;     C8 - C7     - H15   
    30     33     34      1    1.0956e+02    3.9246e+02 ;     C8 - C9     - H19   
    30     33     35      1    1.1019e+02    7.0793e+02 ;     C8 - C9     - O4    
    30     33     37      1    1.1151e+02    5.4308e+02 ;     C8 - C9     - C10   
    31     30     32      1    1.0758e+02    3.2635e+02 ;    H17 - C8     - H18   
    33     30     31      1    1.0980e+02    3.9162e+02 ;     C9 - C8     - H17   
    33     30     32      1    1.0980e+02    3.9162e+02 ;     C9 - C8     - H18   
    33     35     36      1    1.0726e+02    4.1003e+02 ;     C9 - O4     - H20   
    33     37     38      1    1.0980e+02    3.9162e+02 ;     C9 - C10    - H21   
    33     37     39      1    1.0980e+02    3.9162e+02 ;     C9 - C10    - H22   
    33     37     40      1    1.1151e+02    5.4308e+02 ;     C9 - C10    - C11   
    35     33     34      1    1.1026e+02    5.2300e+02 ;     O4 - C9     - H19   
    35     33     37      1    1.1019e+02    7.0793e+02 ;     O4 - C9     - C10   
    37     33     34      1    1.0956e+02    3.9246e+02 ;    C10 - C9     - H19   
    37     40     41      1    1.0956e+02    3.9246e+02 ;    C10 - C11    - H23   
    37     40     42      1    1.1019e+02    7.0793e+02 ;    C10 - C11    - O5    
    37     40     44      1    1.1151e+02    5.4308e+02 ;    C10 - C11    - C12   
    38     37     39      1    1.0758e+02    3.2635e+02 ;    H21 - C10    - H22   
    40     37     38      1    1.0980e+02    3.9162e+02 ;    C11 - C10    - H21   
    40     37     39      1    1.0980e+02    3.9162e+02 ;    C11 - C10    - H22   
    40     42     43      1    1.0726e+02    4.1003e+02 ;    C11 - O5     - H24   
    40     44     45      1    1.0980e+02    3.9162e+02 ;    C11 - C12    - H25   
    40     44     46      1    1.0980e+02    3.9162e+02 ;    C11 - C12    - H26   
    40     44     47      1    1.1151e+02    5.4308e+02 ;    C11 - C12    - C13   
    42     40     41      1    1.1026e+02    5.2300e+02 ;     O5 - C11    - H23   
    42     40     44      1    1.1019e+02    7.0793e+02 ;     O5 - C11    - C12   
    44     40     41      1    1.0956e+02    3.9246e+02 ;    C12 - C11    - H23   
    44     47     48      1    1.0956e+02    3.9246e+02 ;    C12 - C13    - H27   
    44     47     49      1    1.1019e+02    7.0793e+02 ;    C12 - C13    - O6    
    44     47     51      1    1.1151e+02    5.4308e+02 ;    C12 - C13    - C14   
    45     44     46      1    1.0758e+02    3.2635e+02 ;    H25 - C12    - H26   
    47     44     45      1    1.0980e+02    3.9162e+02 ;    C13 - C12    - H25   
    47     44     46      1    1.0980e+02    3.9162e+02 ;    C13 - C12    - H26   
    47     49     50      1    1.0726e+02    4.1003e+02 ;    C13 - O6     - H28   
    47     51     52      1    1.0980e+02    3.9162e+02 ;    C13 - C14    - H29   
    47     51     53      1    1.0980e+02    3.9162e+02 ;    C13 - C14    - H30   
    47     51     54      1    1.1151e+02    5.4308e+02 ;    C13 - C14    - C15   
    49     47     48      1    1.1026e+02    5.2300e+02 ;     O6 - C13    - H27   
    49     47     51      1    1.1019e+02    7.0793e+02 ;     O6 - C13    - C14   
    51     47     48      1    1.0956e+02    3.9246e+02 ;    C14 - C13    - H27   
    51     54     55      1    1.0956e+02    3.9246e+02 ;    C14 - C15    - H31   
    51     54     56      1    1.1019e+02    7.0793e+02 ;    C14 - C15    - O7    
    51     54     58      1    1.1151e+02    5.4308e+02 ;    C14 - C15    - C16   
    52     51     53      1    1.0758e+02    3.2635e+02 ;    H29 - C14    - H30   
    54     51     52      1    1.0980e+02    3.9162e+02 ;    C15 - C14    - H29   
    54     51     53      1    1.0980e+02    3.9162e+02 ;    C15 - C14    - H30   
    54     56     57      1    1.0726e+02    4.1003e+02 ;    C15 - O7     - H32   
    54     58     59      1    1.0980e+02    3.9162e+02 ;    C15 - C16    - H33   
    54     58     60      1    1.0980e+02    3.9162e+02 ;    C15 - C16    - H34   
    54     58     61      1    1.1151e+02    5.4308e+02 ;    C15 - C16    - C17   
    56     54     55      1    1.1026e+02    5.2300e+02 ;     O7 - C15    - H31   
    56     54     58      1    1.1019e+02    7.0793e+02 ;     O7 - C15    - C16   
    58     54     55      1    1.0956e+02    3.9246e+02 ;    C16 - C15    - H31   
    58     61     62      1    1.0956e+02    3.9246e+02 ;    C16 - C17    - H35   
    58     61     63      1    1.1019e+02    7.0793e+02 ;    C16 - C17    - O8    
    58     61     65      1    1.1151e+02    5.4308e+02 ;    C16 - C17    - C18   
    59     58     60      1    1.0758e+02    3.2635e+02 ;    H33 - C16    - H34   
    61     58     59      1    1.0980e+02    3.9162e+02 ;    C17 - C16    - H33   
    61     58     60      1    1.0980e+02    3.9162e+02 ;    C17 - C16    - H34   
    61     63     64      1    1.0726e+02    4.1003e+02 ;    C17 - O8     - H36   
    61     65     66      1    1.0980e+02    3.9162e+02 ;    C17 - C18    - H37   
    61     65     67      1    1.0980e+02    3.9162e+02 ;    C17 - C18    - H38   
    61     65     68      1    1.1151e+02    5.4308e+02 ;    C17 - C18    - C19   
    63     61     62      1    1.1026e+02    5.2300e+02 ;     O8 - C17    - H35   
    63     61     65      1    1.1019e+02    7.0793e+02 ;     O8 - C17    - C18   
    65     61     62      1    1.0956e+02    3.9246e+02 ;    C18 - C17    - H35   
    65     68     69      1    1.0956e+02    3.9246e+02 ;    C18 - C19    - H39   
    65     68     70      1    1.1019e+02    7.0793e+02 ;    C18 - C19    - O9    
    65     68     72      1    1.1151e+02    5.4308e+02 ;    C18 - C19    - C20   
    66     65     67      1    1.0758e+02    3.2635e+02 ;    H37 - C18    - H38   
    68     65     66      1    1.0980e+02    3.9162e+02 ;    C19 - C18    - H37   
    68     65     67      1    1.0980e+02    3.9162e+02 ;    C19 - C18    - H38   
    68     70     71      1    1.0726e+02    4.1003e+02 ;    C19 - O9     - H40   
    68     72     73      1    1.0980e+02    3.9162e+02 ;    C19 - C20    - H41   
    68     72     74      1    1.0980e+02    3.9162e+02 ;    C19 - C20    - H42   
    68     72     75      1    1.1151e+02    5.4308e+02 ;    C19 - C20    - C21   
    70     68     69      1    1.1026e+02    5.2300e+02 ;     O9 - C19    - H39   
    70     68     72      1    1.1019e+02    7.0793e+02 ;     O9 - C19    - C20   
    72     68     69      1    1.0956e+02    3.9246e+02 ;    C20 - C19    - H39   
    72     75     76      1    1.0956e+02    3.9246e+02 ;    C20 - C21    - H43   
    72     75     77      1    1.1019e+02    7.0793e+02 ;    C20 - C21    - O10   
    72     75     79      1    1.1151e+02    5.4308e+02 ;    C20 - C21    - C22   
    73     72     74      1    1.0758e+02    3.2635e+02 ;    H41 - C20    - H42   
    75     72     73      1    1.0980e+02    3.9162e+02 ;    C21 - C20    - H41   
    75     72     74      1    1.0980e+02    3.9162e+02 ;    C21 - C20    - H42   
    75     77     78      1    1.0726e+02    4.1003e+02 ;    C21 - O10    - H44   
    75     79     80      1    1.0980e+02    3.9162e+02 ;    C21 - C22    - H45   
    75     79     81      1    1.0980e+02    3.9162e+02 ;    C21 - C22    - H46   
    75     79     82      1    1.1151e+02    5.4308e+02 ;    C21 - C22    - C23   
    77     75     76      1    1.1026e+02    5.2300e+02 ;    O10 - C21    - H43   
    77     75     79      1    1.1019e+02    7.0793e+02 ;    O10 - C21    - C22   
    79     75     76      1    1.0956e+02    3.9246e+02 ;    C22 - C21    - H43   
    79     82     83      1    1.0956e+02    3.9246e+02 ;    C22 - C23    - H47   
    79     82     84      1    1.1019e+02    7.0793e+02 ;    C22 - C23    - O11   
    79     82     86      1    1.1151e+02    5.4308e+02 ;    C22 - C23    - C24   
    80     79     81      1    1.0758e+02    3.2635e+02 ;    H45 - C22    - H46   
    82     79     80      1    1.0980e+02    3.9162e+02 ;    C23 - C22    - H45   
    82     79     81      1    1.0980e+02    3.9162e+02 ;    C23 - C22    - H46   
    82     84     85      1    1.0726e+02    4.1003e+02 ;    C23 - O11    - H48   
    82     86     87      1    1.0980e+02    3.9162e+02 ;    C23 - C24    - H49   
    82     86     88      1    1.0980e+02    3.9162e+02 ;    C23 - C24    - H50   
    82     86     89      1    1.1151e+02    5.4308e+02 ;    C23 - C24    - C25   
    84     82     83      1    1.1026e+02    5.2300e+02 ;    O11 - C23    - H47   
    84     82     86      1    1.1019e+02    7.0793e+02 ;    O11 - C23    - C24   
    86     82     83      1    1.0956e+02    3.9246e+02 ;    C24 - C23    - H47   
    86     89     90      1    1.0956e+02    3.9246e+02 ;    C24 - C25    - H51   
    86     89     91      1    1.1019e+02    7.0793e+02 ;    C24 - C25    - O12   
    86     89     93      1    1.1151e+02    5.4308e+02 ;    C24 - C25    - C26   
    87     86     88      1    1.0758e+02    3.2635e+02 ;    H49 - C24    - H50   
    89     86     87      1    1.0980e+02    3.9162e+02 ;    C25 - C24    - H49   
    89     86     88      1    1.0980e+02    3.9162e+02 ;    C25 - C24    - H50   
    89     91     92      1    1.0726e+02    4.1003e+02 ;    C25 - O12    - H52   
    89     93     94      1    1.0980e+02    3.9162e+02 ;    C25 - C26    - H53   
    89     93     95      1    1.0980e+02    3.9162e+02 ;    C25 - C26    - H54   
    89     93     96      1    1.1151e+02    5.4308e+02 ;    C25 - C26    - C27   
    91     89     90      1    1.1026e+02    5.2300e+02 ;    O12 - C25    - H51   
    91     89     93      1    1.1019e+02    7.0793e+02 ;    O12 - C25    - C26   
    93     89     90      1    1.0956e+02    3.9246e+02 ;    C26 - C25    - H51   
    93     96     97      1    1.0956e+02    3.9246e+02 ;    C26 - C27    - H55   
    93     96     98      1    1.1019e+02    7.0793e+02 ;    C26 - C27    - O13   
    93     96    100      1    1.1151e+02    5.4308e+02 ;    C26 - C27    - C28   
    94     93     95      1    1.0758e+02    3.2635e+02 ;    H53 - C26    - H54   
    96     93     94      1    1.0980e+02    3.9162e+02 ;    C27 - C26    - H53   
    96     93     95      1    1.0980e+02    3.9162e+02 ;    C27 - C26    - H54   
    96     98     99      1    1.0726e+02    4.1003e+02 ;    C27 - O13    - H56   
    96    100    101      1    1.0980e+02    3.9162e+02 ;    C27 - C28    - H57   
    96    100    102      1    1.0980e+02    3.9162e+02 ;    C27 - C28    - H58   
    96    100    103      1    1.1151e+02    5.4308e+02 ;    C27 - C28    - C29   
    98     96     97      1    1.1026e+02    5.2300e+02 ;    O13 - C27    - H55   
    98     96    100      1    1.1019e+02    7.0793e+02 ;    O13 - C27    - C28   
   100     96     97      1    1.0956e+02    3.9246e+02 ;    C28 - C27    - H55   
   100    103    104      1    1.0956e+02    3.9246e+02 ;    C28 - C29    - H59   
   100    103    105      1    1.1019e+02    7.0793e+02 ;    C28 - C29    - O14   
   100    103    107      1    1.1151e+02    5.4308e+02 ;    C28 - C29    - C30   
   101    100    102      1    1.0758e+02    3.2635e+02 ;    H57 - C28    - H58   
   103    100    101      1    1.0980e+02    3.9162e+02 ;    C29 - C28    - H57   
   103    100    102      1    1.0980e+02    3.9162e+02 ;    C29 - C28    - H58   
   103    105    106      1    1.0726e+02    4.1003e+02 ;    C29 - O14    - H60   
   103    107    108      1    1.0980e+02    3.9162e+02 ;    C29 - C30    - H61   
   103    107    109      1    1.0980e+02    3.9162e+02 ;    C29 - C30    - H62   
   103    107    110      1    1.1151e+02    5.4308e+02 ;    C29 - C30    - C31   
   105    103    104      1    1.1026e+02    5.2300e+02 ;    O14 - C29    - H59   
   105    103    107      1    1.1019e+02    7.0793e+02 ;    O14 - C29    - C30   
   107    103    104      1    1.0956e+02    3.9246e+02 ;    C30 - C29    - H59   
   107    110    111      1    1.0956e+02    3.9246e+02 ;    C30 - C31    - H63   
   107    110    112      1    1.1019e+02    7.0793e+02 ;    C30 - C31    - O15   
   107    110    114      1    1.1151e+02    5.4308e+02 ;    C30 - C31    - C32   
   108    107    109      1    1.0758e+02    3.2635e+02 ;    H61 - C30    - H62   
   110    107    108      1    1.0980e+02    3.9162e+02 ;    C31 - C30    - H61   
   110    107    109      1    1.0980e+02    3.9162e+02 ;    C31 - C30    - H62   
   110    112    113      1    1.0726e+02    4.1003e+02 ;    C31 - O15    - H64   
   110    114    115      1    1.0980e+02    3.9162e+02 ;    C31 - C32    - H65   
   110    114    116      1    1.0980e+02    3.9162e+02 ;    C31 - C32    - H66   
   110    114    117      1    1.1151e+02    5.4308e+02 ;    C31 - C32    - C33   
   112    110    111      1    1.1026e+02    5.2300e+02 ;    O15 - C31    - H63   
   112    110    114      1    1.1019e+02    7.0793e+02 ;    O15 - C31    - C32   
   114    110    111      1    1.0956e+02    3.9246e+02 ;    C32 - C31    - H63   
   114    117    118      1    1.0956e+02    3.9246e+02 ;    C32 - C33    - H67   
   114    117    119      1    1.1019e+02    7.0793e+02 ;    C32 - C33    - O16   
   114    117    121      1    1.1151e+02    5.4308e+02 ;    C32 - C33    - C34   
   115    114    116      1    1.0758e+02    3.2635e+02 ;    H65 - C32    - H66   
   117    114    115      1    1.0980e+02    3.9162e+02 ;    C33 - C32    - H65   
   117    114    116      1    1.0980e+02    3.9162e+02 ;    C33 - C32    - H66   
   117    119    120      1    1.0726e+02    4.1003e+02 ;    C33 - O16    - H68   
   117    121    122      1    1.0980e+02    3.9162e+02 ;    C33 - C34    - H69   
   117    121    123      1    1.0980e+02    3.9162e+02 ;    C33 - C34    - H70   
   117    121    124      1    1.1151e+02    5.4308e+02 ;    C33 - C34    - C35   
   119    117    118      1    1.1026e+02    5.2300e+02 ;    O16 - C33    - H67   
   119    117    121      1    1.1019e+02    7.0793e+02 ;    O16 - C33    - C34   
   121    117    118      1    1.0956e+02    3.9246e+02 ;    C34 - C33    - H67   
   121    124    125      1    1.0956e+02    3.9246e+02 ;    C34 - C35    - H71   
   121    124    126      1    1.1019e+02    7.0793e+02 ;    C34 - C35    - O17   
   121    124    128      1    1.1151e+02    5.4308e+02 ;    C34 - C35    - C36   
   122    121    123      1    1.0758e+02    3.2635e+02 ;    H69 - C34    - H70   
   124    121    122      1    1.0980e+02    3.9162e+02 ;    C35 - C34    - H69   
   124    121    123      1    1.0980e+02    3.9162e+02 ;    C35 - C34    - H70   
   124    126    127      1    1.0726e+02    4.1003e+02 ;    C35 - O17    - H72   
   124    128    129      1    1.0980e+02    3.9162e+02 ;    C35 - C36    - H73   
   124    128    130      1    1.0980e+02    3.9162e+02 ;    C35 - C36    - H74   
   124    128    131      1    1.1151e+02    5.4308e+02 ;    C35 - C36    - C37   
   126    124    125      1    1.1026e+02    5.2300e+02 ;    O17 - C35    - H71   
   126    124    128      1    1.1019e+02    7.0793e+02 ;    O17 - C35    - C36   
   128    124    125      1    1.0956e+02    3.9246e+02 ;    C36 - C35    - H71   
   128    131    132      1    1.0956e+02    3.9246e+02 ;    C36 - C37    - H75   
   128    131    133      1    1.1019e+02    7.0793e+02 ;    C36 - C37    - O18   
   128    131    135      1    1.1151e+02    5.4308e+02 ;    C36 - C37    - C38   
   129    128    130      1    1.0758e+02    3.2635e+02 ;    H73 - C36    - H74   
   131    128    129      1    1.0980e+02    3.9162e+02 ;    C37 - C36    - H73   
   131    128    130      1    1.0980e+02    3.9162e+02 ;    C37 - C36    - H74   
   131    133    134      1    1.0726e+02    4.1003e+02 ;    C37 - O18    - H76   
   131    135    136      1    1.0980e+02    3.9162e+02 ;    C37 - C38    - H77   
   131    135    137      1    1.0980e+02    3.9162e+02 ;    C37 - C38    - H78   
   131    135    138      1    1.1151e+02    5.4308e+02 ;    C37 - C38    - C39   
   133    131    132      1    1.1026e+02    5.2300e+02 ;    O18 - C37    - H75   
   133    131    135      1    1.1019e+02    7.0793e+02 ;    O18 - C37    - C38   
   135    131    132      1    1.0956e+02    3.9246e+02 ;    C38 - C37    - H75   
   135    138    139      1    1.0956e+02    3.9246e+02 ;    C38 - C39    - H79   
   135    138    140      1    1.1151e+02    5.4308e+02 ;    C38 - C39    - C40   
   135    138    144      1    1.1019e+02    7.0793e+02 ;    C38 - C39    - O19   
   136    135    137      1    1.0758e+02    3.2635e+02 ;    H77 - C38    - H78   
   138    135    136      1    1.0980e+02    3.9162e+02 ;    C39 - C38    - H77   
   138    135    137      1    1.0980e+02    3.9162e+02 ;    C39 - C38    - H78   
   138    140    141      1    1.0980e+02    3.9162e+02 ;    C39 - C40    - H80   
   138    140    142      1    1.0980e+02    3.9162e+02 ;    C39 - C40    - H81   
   138    140    143      1    1.0980e+02    3.9162e+02 ;    C39 - C40    - H82   
   138    144    145      1    1.0726e+02    4.1003e+02 ;    C39 - O19    - H83   
   140    138    139      1    1.0956e+02    3.9246e+02 ;    C40 - C39    - H79   
   140    138    144      1    1.1019e+02    7.0793e+02 ;    C40 - C39    - O19   
   141    140    142      1    1.0758e+02    3.2635e+02 ;    H80 - C40    - H81   
   141    140    143      1    1.0758e+02    3.2635e+02 ;    H80 - C40    - H82   
   142    140    143      1    1.0758e+02    3.2635e+02 ;    H81 - C40    - H82   
   144    138    139      1    1.1026e+02    5.2300e+02 ;    O19 - C39    - H79   

[ dihedrals ] ; propers
; for gromacs 4.5 or higher, using funct 9
;    i      j      k      l   func   phase     kd      pn
     1      5      7      8      9     0.00   0.00000   0 ;      C-    C1-     O-    H4
     1      5      9     10      9     0.00   0.33472   3 ;      C-    C1-    C2-    H5
     1      5      9     11      9     0.00   0.33472   3 ;      C-    C1-    C2-    H6
     1      5      9     12      9     0.00   0.46024   1 ;      C-    C1-    C2-    C3
     1      5      9     12      9     0.00   0.54392   3 ;      C-    C1-    C2-    C3
     1      5      9     12      9   180.00   1.21336   2 ;      C-    C1-    C2-    C3
     2      1      5      6      9     0.00   0.65084   3 ;      H-     C-    C1-    H3
     2      1      5      7      9     0.00   0.75312   3 ;      H-     C-    C1-     O
     2      1      5      7      9     0.00   2.13384   1 ;      H-     C-    C1-     O
     2      1      5      9      9     0.00   0.33472   3 ;      H-     C-    C1-    C2
     3      1      5      6      9     0.00   0.65084   3 ;     H1-     C-    C1-    H3
     4      1      5      6      9     0.00   0.65084   3 ;     H2-     C-    C1-    H3
     5      9     12     13      9     0.00   0.65084   3 ;     C1-    C2-    C3-    H7
     5      9     12     14      9     0.00   0.87864   3 ;     C1-    C2-    C3-    O1
     5      9     12     16      9     0.00   0.46024   1 ;     C1-    C2-    C3-    C4
     5      9     12     16      9     0.00   0.54392   3 ;     C1-    C2-    C3-    C4
     5      9     12     16      9   180.00   1.21336   2 ;     C1-    C2-    C3-    C4
     6      5      7      8      9     0.00   0.47279   3 ;     H3-    C1-     O-    H4
     6      5      9     10      9     0.00   0.65084   3 ;     H3-    C1-    C2-    H5
     6      5      9     11      9     0.00   0.65084   3 ;     H3-    C1-    C2-    H6
     7      5      1      3      9     0.00   0.75312   3 ;      O-    C1-     C-    H1
     7      5      1      3      9     0.00   2.13384   1 ;      O-    C1-     C-    H1
     7      5      1      4      9     0.00   0.75312   3 ;      O-    C1-     C-    H2
     7      5      1      4      9     0.00   2.13384   1 ;      O-    C1-     C-    H2
     7      5      9     10      9     0.00   0.75312   3 ;      O-    C1-    C2-    H5
     7      5      9     10      9     0.00   2.13384   1 ;      O-    C1-    C2-    H5
     7      5      9     11      9     0.00   0.75312   3 ;      O-    C1-    C2-    H6
     7      5      9     11      9     0.00   2.13384   1 ;      O-    C1-    C2-    H6
     7      5      9     12      9     0.00   0.87864   3 ;      O-    C1-    C2-    C3
     9      5      1      3      9     0.00   0.33472   3 ;     C2-    C1-     C-    H1
     9      5      1      4      9     0.00   0.33472   3 ;     C2-    C1-     C-    H2
     9      5      7      8      9     0.00   0.00000   0 ;     C2-    C1-     O-    H4
     9     12     14     15      9     0.00   0.00000   0 ;     C2-    C3-    O1-    H8
     9     12     16     17      9     0.00   0.33472   3 ;     C2-    C3-    C4-    H9
     9     12     16     18      9     0.00   0.33472   3 ;     C2-    C3-    C4-   H10
     9     12     16     19      9     0.00   0.46024   1 ;     C2-    C3-    C4-    C5
     9     12     16     19      9     0.00   0.54392   3 ;     C2-    C3-    C4-    C5
     9     12     16     19      9   180.00   1.21336   2 ;     C2-    C3-    C4-    C5
    10      9     12     13      9     0.00   0.65084   3 ;     H5-    C2-    C3-    H7
    11      9     12     13      9     0.00   0.65084   3 ;     H6-    C2-    C3-    H7
    12      9      5      6      9     0.00   0.65084   3 ;     C3-    C2-    C1-    H3
    12     16     19     20      9     0.00   0.65084   3 ;     C3-    C4-    C5-   H11
    12     16     19     21      9     0.00   0.87864   3 ;     C3-    C4-    C5-    O2
    12     16     19     23      9     0.00   0.46024   1 ;     C3-    C4-    C5-    C6
    12     16     19     23      9     0.00   0.54392   3 ;     C3-    C4-    C5-    C6
    12     16     19     23      9   180.00   1.21336   2 ;     C3-    C4-    C5-    C6
    13     12     14     15      9     0.00   0.47279   3 ;     H7-    C3-    O1-    H8
    13     12     16     17      9     0.00   0.65084   3 ;     H7-    C3-    C4-    H9
    13     12     16     18      9     0.00   0.65084   3 ;     H7-    C3-    C4-   H10
    14     12      9     10      9     0.00   0.75312   3 ;     O1-    C3-    C2-    H5
    14     12      9     10      9     0.00   2.13384   1 ;     O1-    C3-    C2-    H5
    14     12      9     11      9     0.00   0.75312   3 ;     O1-    C3-    C2-    H6
    14     12      9     11      9     0.00   2.13384   1 ;     O1-    C3-    C2-    H6
    14     12     16     17      9     0.00   0.75312   3 ;     O1-    C3-    C4-    H9
    14     12     16     17      9     0.00   2.13384   1 ;     O1-    C3-    C4-    H9
    14     12     16     18      9     0.00   0.75312   3 ;     O1-    C3-    C4-   H10
    14     12     16     18      9     0.00   2.13384   1 ;     O1-    C3-    C4-   H10
    14     12     16     19      9     0.00   0.87864   3 ;     O1-    C3-    C4-    C5
    16     12      9     10      9     0.00   0.33472   3 ;     C4-    C3-    C2-    H5
    16     12      9     11      9     0.00   0.33472   3 ;     C4-    C3-    C2-    H6
    16     12     14     15      9     0.00   0.00000   0 ;     C4-    C3-    O1-    H8
    16     19     21     22      9     0.00   0.00000   0 ;     C4-    C5-    O2-   H12
    16     19     23     24      9     0.00   0.33472   3 ;     C4-    C5-    C6-   H13
    16     19     23     25      9     0.00   0.33472   3 ;     C4-    C5-    C6-   H14
    16     19     23     26      9     0.00   0.46024   1 ;     C4-    C5-    C6-    C7
    16     19     23     26      9     0.00   0.54392   3 ;     C4-    C5-    C6-    C7
    16     19     23     26      9   180.00   1.21336   2 ;     C4-    C5-    C6-    C7
    17     16     19     20      9     0.00   0.65084   3 ;     H9-    C4-    C5-   H11
    18     16     19     20      9     0.00   0.65084   3 ;    H10-    C4-    C5-   H11
    19     16     12     13      9     0.00   0.65084   3 ;     C5-    C4-    C3-    H7
    19     23     26     27      9     0.00   0.65084   3 ;     C5-    C6-    C7-   H15
    19     23     26     28      9     0.00   0.87864   3 ;     C5-    C6-    C7-    O3
    19     23     26     30      9     0.00   0.46024   1 ;     C5-    C6-    C7-    C8
    19     23     26     30      9     0.00   0.54392   3 ;     C5-    C6-    C7-    C8
    19     23     26     30      9   180.00   1.21336   2 ;     C5-    C6-    C7-    C8
    20     19     21     22      9     0.00   0.47279   3 ;    H11-    C5-    O2-   H12
    20     19     23     24      9     0.00   0.65084   3 ;    H11-    C5-    C6-   H13
    20     19     23     25      9     0.00   0.65084   3 ;    H11-    C5-    C6-   H14
    21     19     16     17      9     0.00   0.75312   3 ;     O2-    C5-    C4-    H9
    21     19     16     17      9     0.00   2.13384   1 ;     O2-    C5-    C4-    H9
    21     19     16     18      9     0.00   0.75312   3 ;     O2-    C5-    C4-   H10
    21     19     16     18      9     0.00   2.13384   1 ;     O2-    C5-    C4-   H10
    21     19     23     24      9     0.00   0.75312   3 ;     O2-    C5-    C6-   H13
    21     19     23     24      9     0.00   2.13384   1 ;     O2-    C5-    C6-   H13
    21     19     23     25      9     0.00   0.75312   3 ;     O2-    C5-    C6-   H14
    21     19     23     25      9     0.00   2.13384   1 ;     O2-    C5-    C6-   H14
    21     19     23     26      9     0.00   0.87864   3 ;     O2-    C5-    C6-    C7
    23     19     16     17      9     0.00   0.33472   3 ;     C6-    C5-    C4-    H9
    23     19     16     18      9     0.00   0.33472   3 ;     C6-    C5-    C4-   H10
    23     19     21     22      9     0.00   0.00000   0 ;     C6-    C5-    O2-   H12
    23     26     28     29      9     0.00   0.00000   0 ;     C6-    C7-    O3-   H16
    23     26     30     31      9     0.00   0.33472   3 ;     C6-    C7-    C8-   H17
    23     26     30     32      9     0.00   0.33472   3 ;     C6-    C7-    C8-   H18
    23     26     30     33      9     0.00   0.46024   1 ;     C6-    C7-    C8-    C9
    23     26     30     33      9     0.00   0.54392   3 ;     C6-    C7-    C8-    C9
    23     26     30     33      9   180.00   1.21336   2 ;     C6-    C7-    C8-    C9
    24     23     26     27      9     0.00   0.65084   3 ;    H13-    C6-    C7-   H15
    25     23     26     27      9     0.00   0.65084   3 ;    H14-    C6-    C7-   H15
    26     23     19     20      9     0.00   0.65084   3 ;     C7-    C6-    C5-   H11
    26     30     33     34      9     0.00   0.65084   3 ;     C7-    C8-    C9-   H19
    26     30     33     35      9     0.00   0.87864   3 ;     C7-    C8-    C9-    O4
    26     30     33     37      9     0.00   0.46024   1 ;     C7-    C8-    C9-   C10
    26     30     33     37      9     0.00   0.54392   3 ;     C7-    C8-    C9-   C10
    26     30     33     37      9   180.00   1.21336   2 ;     C7-    C8-    C9-   C10
    27     26     28     29      9     0.00   0.47279   3 ;    H15-    C7-    O3-   H16
    27     26     30     31      9     0.00   0.65084   3 ;    H15-    C7-    C8-   H17
    27     26     30     32      9     0.00   0.65084   3 ;    H15-    C7-    C8-   H18
    28     26     23     24      9     0.00   0.75312   3 ;     O3-    C7-    C6-   H13
    28     26     23     24      9     0.00   2.13384   1 ;     O3-    C7-    C6-   H13
    28     26     23     25      9     0.00   0.75312   3 ;     O3-    C7-    C6-   H14
    28     26     23     25      9     0.00   2.13384   1 ;     O3-    C7-    C6-   H14
    28     26     30     31      9     0.00   0.75312   3 ;     O3-    C7-    C8-   H17
    28     26     30     31      9     0.00   2.13384   1 ;     O3-    C7-    C8-   H17
    28     26     30     32      9     0.00   0.75312   3 ;     O3-    C7-    C8-   H18
    28     26     30     32      9     0.00   2.13384   1 ;     O3-    C7-    C8-   H18
    28     26     30     33      9     0.00   0.87864   3 ;     O3-    C7-    C8-    C9
    30     26     23     24      9     0.00   0.33472   3 ;     C8-    C7-    C6-   H13
    30     26     23     25      9     0.00   0.33472   3 ;     C8-    C7-    C6-   H14
    30     26     28     29      9     0.00   0.00000   0 ;     C8-    C7-    O3-   H16
    30     33     35     36      9     0.00   0.00000   0 ;     C8-    C9-    O4-   H20
    30     33     37     38      9     0.00   0.33472   3 ;     C8-    C9-   C10-   H21
    30     33     37     39      9     0.00   0.33472   3 ;     C8-    C9-   C10-   H22
    30     33     37     40      9     0.00   0.46024   1 ;     C8-    C9-   C10-   C11
    30     33     37     40      9     0.00   0.54392   3 ;     C8-    C9-   C10-   C11
    30     33     37     40      9   180.00   1.21336   2 ;     C8-    C9-   C10-   C11
    31     30     33     34      9     0.00   0.65084   3 ;    H17-    C8-    C9-   H19
    32     30     33     34      9     0.00   0.65084   3 ;    H18-    C8-    C9-   H19
    33     30     26     27      9     0.00   0.65084   3 ;     C9-    C8-    C7-   H15
    33     37     40     41      9     0.00   0.65084   3 ;     C9-   C10-   C11-   H23
    33     37     40     42      9     0.00   0.87864   3 ;     C9-   C10-   C11-    O5
    33     37     40     44      9     0.00   0.46024   1 ;     C9-   C10-   C11-   C12
    33     37     40     44      9     0.00   0.54392   3 ;     C9-   C10-   C11-   C12
    33     37     40     44      9   180.00   1.21336   2 ;     C9-   C10-   C11-   C12
    34     33     35     36      9     0.00   0.47279   3 ;    H19-    C9-    O4-   H20
    34     33     37     38      9     0.00   0.65084   3 ;    H19-    C9-   C10-   H21
    34     33     37     39      9     0.00   0.65084   3 ;    H19-    C9-   C10-   H22
    35     33     30     31      9     0.00   0.75312   3 ;     O4-    C9-    C8-   H17
    35     33     30     31      9     0.00   2.13384   1 ;     O4-    C9-    C8-   H17
    35     33     30     32      9     0.00   0.75312   3 ;     O4-    C9-    C8-   H18
    35     33     30     32      9     0.00   2.13384   1 ;     O4-    C9-    C8-   H18
    35     33     37     38      9     0.00   0.75312   3 ;     O4-    C9-   C10-   H21
    35     33     37     38      9     0.00   2.13384   1 ;     O4-    C9-   C10-   H21
    35     33     37     39      9     0.00   0.75312   3 ;     O4-    C9-   C10-   H22
    35     33     37     39      9     0.00   2.13384   1 ;     O4-    C9-   C10-   H22
    35     33     37     40      9     0.00   0.87864   3 ;     O4-    C9-   C10-   C11
    37     33     30     31      9     0.00   0.33472   3 ;    C10-    C9-    C8-   H17
    37     33     30     32      9     0.00   0.33472   3 ;    C10-    C9-    C8-   H18
    37     33     35     36      9     0.00   0.00000   0 ;    C10-    C9-    O4-   H20
    37     40     42     43      9     0.00   0.00000   0 ;    C10-   C11-    O5-   H24
    37     40     44     45      9     0.00   0.33472   3 ;    C10-   C11-   C12-   H25
    37     40     44     46      9     0.00   0.33472   3 ;    C10-   C11-   C12-   H26
    37     40     44     47      9     0.00   0.46024   1 ;    C10-   C11-   C12-   C13
    37     40     44     47      9     0.00   0.54392   3 ;    C10-   C11-   C12-   C13
    37     40     44     47      9   180.00   1.21336   2 ;    C10-   C11-   C12-   C13
    38     37     40     41      9     0.00   0.65084   3 ;    H21-   C10-   C11-   H23
    39     37     40     41      9     0.00   0.65084   3 ;    H22-   C10-   C11-   H23
    40     37     33     34      9     0.00   0.65084   3 ;    C11-   C10-    C9-   H19
    40     44     47     48      9     0.00   0.65084   3 ;    C11-   C12-   C13-   H27
    40     44     47     49      9     0.00   0.87864   3 ;    C11-   C12-   C13-    O6
    40     44     47     51      9     0.00   0.46024   1 ;    C11-   C12-   C13-   C14
    40     44     47     51      9     0.00   0.54392   3 ;    C11-   C12-   C13-   C14
    40     44     47     51      9   180.00   1.21336   2 ;    C11-   C12-   C13-   C14
    41     40     42     43      9     0.00   0.47279   3 ;    H23-   C11-    O5-   H24
    41     40     44     45      9     0.00   0.65084   3 ;    H23-   C11-   C12-   H25
    41     40     44     46      9     0.00   0.65084   3 ;    H23-   C11-   C12-   H26
    42     40     37     38      9     0.00   0.75312   3 ;     O5-   C11-   C10-   H21
    42     40     37     38      9     0.00   2.13384   1 ;     O5-   C11-   C10-   H21
    42     40     37     39      9     0.00   0.75312   3 ;     O5-   C11-   C10-   H22
    42     40     37     39      9     0.00   2.13384   1 ;     O5-   C11-   C10-   H22
    42     40     44     45      9     0.00   0.75312   3 ;     O5-   C11-   C12-   H25
    42     40     44     45      9     0.00   2.13384   1 ;     O5-   C11-   C12-   H25
    42     40     44     46      9     0.00   0.75312   3 ;     O5-   C11-   C12-   H26
    42     40     44     46      9     0.00   2.13384   1 ;     O5-   C11-   C12-   H26
    42     40     44     47      9     0.00   0.87864   3 ;     O5-   C11-   C12-   C13
    44     40     37     38      9     0.00   0.33472   3 ;    C12-   C11-   C10-   H21
    44     40     37     39      9     0.00   0.33472   3 ;    C12-   C11-   C10-   H22
    44     40     42     43      9     0.00   0.00000   0 ;    C12-   C11-    O5-   H24
    44     47     49     50      9     0.00   0.00000   0 ;    C12-   C13-    O6-   H28
    44     47     51     52      9     0.00   0.33472   3 ;    C12-   C13-   C14-   H29
    44     47     51     53      9     0.00   0.33472   3 ;    C12-   C13-   C14-   H30
    44     47     51     54      9     0.00   0.46024   1 ;    C12-   C13-   C14-   C15
    44     47     51     54      9     0.00   0.54392   3 ;    C12-   C13-   C14-   C15
    44     47     51     54      9   180.00   1.21336   2 ;    C12-   C13-   C14-   C15
    45     44     47     48      9     0.00   0.65084   3 ;    H25-   C12-   C13-   H27
    46     44     47     48      9     0.00   0.65084   3 ;    H26-   C12-   C13-   H27
    47     44     40     41      9     0.00   0.65084   3 ;    C13-   C12-   C11-   H23
    47     51     54     55      9     0.00   0.65084   3 ;    C13-   C14-   C15-   H31
    47     51     54     56      9     0.00   0.87864   3 ;    C13-   C14-   C15-    O7
    47     51     54     58      9     0.00   0.46024   1 ;    C13-   C14-   C15-   C16
    47     51     54     58      9     0.00   0.54392   3 ;    C13-   C14-   C15-   C16
    47     51     54     58      9   180.00   1.21336   2 ;    C13-   C14-   C15-   C16
    48     47     49     50      9     0.00   0.47279   3 ;    H27-   C13-    O6-   H28
    48     47     51     52      9     0.00   0.65084   3 ;    H27-   C13-   C14-   H29
    48     47     51     53      9     0.00   0.65084   3 ;    H27-   C13-   C14-   H30
    49     47     44     45      9     0.00   0.75312   3 ;     O6-   C13-   C12-   H25
    49     47     44     45      9     0.00   2.13384   1 ;     O6-   C13-   C12-   H25
    49     47     44     46      9     0.00   0.75312   3 ;     O6-   C13-   C12-   H26
    49     47     44     46      9     0.00   2.13384   1 ;     O6-   C13-   C12-   H26
    49     47     51     52      9     0.00   0.75312   3 ;     O6-   C13-   C14-   H29
    49     47     51     52      9     0.00   2.13384   1 ;     O6-   C13-   C14-   H29
    49     47     51     53      9     0.00   0.75312   3 ;     O6-   C13-   C14-   H30
    49     47     51     53      9     0.00   2.13384   1 ;     O6-   C13-   C14-   H30
    49     47     51     54      9     0.00   0.87864   3 ;     O6-   C13-   C14-   C15
    51     47     44     45      9     0.00   0.33472   3 ;    C14-   C13-   C12-   H25
    51     47     44     46      9     0.00   0.33472   3 ;    C14-   C13-   C12-   H26
    51     47     49     50      9     0.00   0.00000   0 ;    C14-   C13-    O6-   H28
    51     54     56     57      9     0.00   0.00000   0 ;    C14-   C15-    O7-   H32
    51     54     58     59      9     0.00   0.33472   3 ;    C14-   C15-   C16-   H33
    51     54     58     60      9     0.00   0.33472   3 ;    C14-   C15-   C16-   H34
    51     54     58     61      9     0.00   0.46024   1 ;    C14-   C15-   C16-   C17
    51     54     58     61      9     0.00   0.54392   3 ;    C14-   C15-   C16-   C17
    51     54     58     61      9   180.00   1.21336   2 ;    C14-   C15-   C16-   C17
    52     51     54     55      9     0.00   0.65084   3 ;    H29-   C14-   C15-   H31
    53     51     54     55      9     0.00   0.65084   3 ;    H30-   C14-   C15-   H31
    54     51     47     48      9     0.00   0.65084   3 ;    C15-   C14-   C13-   H27
    54     58     61     62      9     0.00   0.65084   3 ;    C15-   C16-   C17-   H35
    54     58     61     63      9     0.00   0.87864   3 ;    C15-   C16-   C17-    O8
    54     58     61     65      9     0.00   0.46024   1 ;    C15-   C16-   C17-   C18
    54     58     61     65      9     0.00   0.54392   3 ;    C15-   C16-   C17-   C18
    54     58     61     65      9   180.00   1.21336   2 ;    C15-   C16-   C17-   C18
    55     54     56     57      9     0.00   0.47279   3 ;    H31-   C15-    O7-   H32
    55     54     58     59      9     0.00   0.65084   3 ;    H31-   C15-   C16-   H33
    55     54     58     60      9     0.00   0.65084   3 ;    H31-   C15-   C16-   H34
    56     54     51     52      9     0.00   0.75312   3 ;     O7-   C15-   C14-   H29
    56     54     51     52      9     0.00   2.13384   1 ;     O7-   C15-   C14-   H29
    56     54     51     53      9     0.00   0.75312   3 ;     O7-   C15-   C14-   H30
    56     54     51     53      9     0.00   2.13384   1 ;     O7-   C15-   C14-   H30
    56     54     58     59      9     0.00   0.75312   3 ;     O7-   C15-   C16-   H33
    56     54     58     59      9     0.00   2.13384   1 ;     O7-   C15-   C16-   H33
    56     54     58     60      9     0.00   0.75312   3 ;     O7-   C15-   C16-   H34
    56     54     58     60      9     0.00   2.13384   1 ;     O7-   C15-   C16-   H34
    56     54     58     61      9     0.00   0.87864   3 ;     O7-   C15-   C16-   C17
    58     54     51     52      9     0.00   0.33472   3 ;    C16-   C15-   C14-   H29
    58     54     51     53      9     0.00   0.33472   3 ;    C16-   C15-   C14-   H30
    58     54     56     57      9     0.00   0.00000   0 ;    C16-   C15-    O7-   H32
    58     61     63     64      9     0.00   0.00000   0 ;    C16-   C17-    O8-   H36
    58     61     65     66      9     0.00   0.33472   3 ;    C16-   C17-   C18-   H37
    58     61     65     67      9     0.00   0.33472   3 ;    C16-   C17-   C18-   H38
    58     61     65     68      9     0.00   0.46024   1 ;    C16-   C17-   C18-   C19
    58     61     65     68      9     0.00   0.54392   3 ;    C16-   C17-   C18-   C19
    58     61     65     68      9   180.00   1.21336   2 ;    C16-   C17-   C18-   C19
    59     58     61     62      9     0.00   0.65084   3 ;    H33-   C16-   C17-   H35
    60     58     61     62      9     0.00   0.65084   3 ;    H34-   C16-   C17-   H35
    61     58     54     55      9     0.00   0.65084   3 ;    C17-   C16-   C15-   H31
    61     65     68     69      9     0.00   0.65084   3 ;    C17-   C18-   C19-   H39
    61     65     68     70      9     0.00   0.87864   3 ;    C17-   C18-   C19-    O9
    61     65     68     72      9     0.00   0.46024   1 ;    C17-   C18-   C19-   C20
    61     65     68     72      9     0.00   0.54392   3 ;    C17-   C18-   C19-   C20
    61     65     68     72      9   180.00   1.21336   2 ;    C17-   C18-   C19-   C20
    62     61     63     64      9     0.00   0.47279   3 ;    H35-   C17-    O8-   H36
    62     61     65     66      9     0.00   0.65084   3 ;    H35-   C17-   C18-   H37
    62     61     65     67      9     0.00   0.65084   3 ;    H35-   C17-   C18-   H38
    63     61     58     59      9     0.00   0.75312   3 ;     O8-   C17-   C16-   H33
    63     61     58     59      9     0.00   2.13384   1 ;     O8-   C17-   C16-   H33
    63     61     58     60      9     0.00   0.75312   3 ;     O8-   C17-   C16-   H34
    63     61     58     60      9     0.00   2.13384   1 ;     O8-   C17-   C16-   H34
    63     61     65     66      9     0.00   0.75312   3 ;     O8-   C17-   C18-   H37
    63     61     65     66      9     0.00   2.13384   1 ;     O8-   C17-   C18-   H37
    63     61     65     67      9     0.00   0.75312   3 ;     O8-   C17-   C18-   H38
    63     61     65     67      9     0.00   2.13384   1 ;     O8-   C17-   C18-   H38
    63     61     65     68      9     0.00   0.87864   3 ;     O8-   C17-   C18-   C19
    65     61     58     59      9     0.00   0.33472   3 ;    C18-   C17-   C16-   H33
    65     61     58     60      9     0.00   0.33472   3 ;    C18-   C17-   C16-   H34
    65     61     63     64      9     0.00   0.00000   0 ;    C18-   C17-    O8-   H36
    65     68     70     71      9     0.00   0.00000   0 ;    C18-   C19-    O9-   H40
    65     68     72     73      9     0.00   0.33472   3 ;    C18-   C19-   C20-   H41
    65     68     72     74      9     0.00   0.33472   3 ;    C18-   C19-   C20-   H42
    65     68     72     75      9     0.00   0.46024   1 ;    C18-   C19-   C20-   C21
    65     68     72     75      9     0.00   0.54392   3 ;    C18-   C19-   C20-   C21
    65     68     72     75      9   180.00   1.21336   2 ;    C18-   C19-   C20-   C21
    66     65     68     69      9     0.00   0.65084   3 ;    H37-   C18-   C19-   H39
    67     65     68     69      9     0.00   0.65084   3 ;    H38-   C18-   C19-   H39
    68     65     61     62      9     0.00   0.65084   3 ;    C19-   C18-   C17-   H35
    68     72     75     76      9     0.00   0.65084   3 ;    C19-   C20-   C21-   H43
    68     72     75     77      9     0.00   0.87864   3 ;    C19-   C20-   C21-   O10
    68     72     75     79      9     0.00   0.46024   1 ;    C19-   C20-   C21-   C22
    68     72     75     79      9     0.00   0.54392   3 ;    C19-   C20-   C21-   C22
    68     72     75     79      9   180.00   1.21336   2 ;    C19-   C20-   C21-   C22
    69     68     70     71      9     0.00   0.47279   3 ;    H39-   C19-    O9-   H40
    69     68     72     73      9     0.00   0.65084   3 ;    H39-   C19-   C20-   H41
    69     68     72     74      9     0.00   0.65084   3 ;    H39-   C19-   C20-   H42
    70     68     65     66      9     0.00   0.75312   3 ;     O9-   C19-   C18-   H37
    70     68     65     66      9     0.00   2.13384   1 ;     O9-   C19-   C18-   H37
    70     68     65     67      9     0.00   0.75312   3 ;     O9-   C19-   C18-   H38
    70     68     65     67      9     0.00   2.13384   1 ;     O9-   C19-   C18-   H38
    70     68     72     73      9     0.00   0.75312   3 ;     O9-   C19-   C20-   H41
    70     68     72     73      9     0.00   2.13384   1 ;     O9-   C19-   C20-   H41
    70     68     72     74      9     0.00   0.75312   3 ;     O9-   C19-   C20-   H42
    70     68     72     74      9     0.00   2.13384   1 ;     O9-   C19-   C20-   H42
    70     68     72     75      9     0.00   0.87864   3 ;     O9-   C19-   C20-   C21
    72     68     65     66      9     0.00   0.33472   3 ;    C20-   C19-   C18-   H37
    72     68     65     67      9     0.00   0.33472   3 ;    C20-   C19-   C18-   H38
    72     68     70     71      9     0.00   0.00000   0 ;    C20-   C19-    O9-   H40
    72     75     77     78      9     0.00   0.00000   0 ;    C20-   C21-   O10-   H44
    72     75     79     80      9     0.00   0.33472   3 ;    C20-   C21-   C22-   H45
    72     75     79     81      9     0.00   0.33472   3 ;    C20-   C21-   C22-   H46
    72     75     79     82      9     0.00   0.46024   1 ;    C20-   C21-   C22-   C23
    72     75     79     82      9     0.00   0.54392   3 ;    C20-   C21-   C22-   C23
    72     75     79     82      9   180.00   1.21336   2 ;    C20-   C21-   C22-   C23
    73     72     75     76      9     0.00   0.65084   3 ;    H41-   C20-   C21-   H43
    74     72     75     76      9     0.00   0.65084   3 ;    H42-   C20-   C21-   H43
    75     72     68     69      9     0.00   0.65084   3 ;    C21-   C20-   C19-   H39
    75     79     82     83      9     0.00   0.65084   3 ;    C21-   C22-   C23-   H47
    75     79     82     84      9     0.00   0.87864   3 ;    C21-   C22-   C23-   O11
    75     79     82     86      9     0.00   0.46024   1 ;    C21-   C22-   C23-   C24
    75     79     82     86      9     0.00   0.54392   3 ;    C21-   C22-   C23-   C24
    75     79     82     86      9   180.00   1.21336   2 ;    C21-   C22-   C23-   C24
    76     75     77     78      9     0.00   0.47279   3 ;    H43-   C21-   O10-   H44
    76     75     79     80      9     0.00   0.65084   3 ;    H43-   C21-   C22-   H45
    76     75     79     81      9     0.00   0.65084   3 ;    H43-   C21-   C22-   H46
    77     75     72     73      9     0.00   0.75312   3 ;    O10-   C21-   C20-   H41
    77     75     72     73      9     0.00   2.13384   1 ;    O10-   C21-   C20-   H41
    77     75     72     74      9     0.00   0.75312   3 ;    O10-   C21-   C20-   H42
    77     75     72     74      9     0.00   2.13384   1 ;    O10-   C21-   C20-   H42
    77     75     79     80      9     0.00   0.75312   3 ;    O10-   C21-   C22-   H45
    77     75     79     80      9     0.00   2.13384   1 ;    O10-   C21-   C22-   H45
    77     75     79     81      9     0.00   0.75312   3 ;    O10-   C21-   C22-   H46
    77     75     79     81      9     0.00   2.13384   1 ;    O10-   C21-   C22-   H46
    77     75     79     82      9     0.00   0.87864   3 ;    O10-   C21-   C22-   C23
    79     75     72     73      9     0.00   0.33472   3 ;    C22-   C21-   C20-   H41
    79     75     72     74      9     0.00   0.33472   3 ;    C22-   C21-   C20-   H42
    79     75     77     78      9     0.00   0.00000   0 ;    C22-   C21-   O10-   H44
    79     82     84     85      9     0.00   0.00000   0 ;    C22-   C23-   O11-   H48
    79     82     86     87      9     0.00   0.33472   3 ;    C22-   C23-   C24-   H49
    79     82     86     88      9     0.00   0.33472   3 ;    C22-   C23-   C24-   H50
    79     82     86     89      9     0.00   0.46024   1 ;    C22-   C23-   C24-   C25
    79     82     86     89      9     0.00   0.54392   3 ;    C22-   C23-   C24-   C25
    79     82     86     89      9   180.00   1.21336   2 ;    C22-   C23-   C24-   C25
    80     79     82     83      9     0.00   0.65084   3 ;    H45-   C22-   C23-   H47
    81     79     82     83      9     0.00   0.65084   3 ;    H46-   C22-   C23-   H47
    82     79     75     76      9     0.00   0.65084   3 ;    C23-   C22-   C21-   H43
    82     86     89     90      9     0.00   0.65084   3 ;    C23-   C24-   C25-   H51
    82     86     89     91      9     0.00   0.87864   3 ;    C23-   C24-   C25-   O12
    82     86     89     93      9     0.00   0.46024   1 ;    C23-   C24-   C25-   C26
    82     86     89     93      9     0.00   0.54392   3 ;    C23-   C24-   C25-   C26
    82     86     89     93      9   180.00   1.21336   2 ;    C23-   C24-   C25-   C26
    83     82     84     85      9     0.00   0.47279   3 ;    H47-   C23-   O11-   H48
    83     82     86     87      9     0.00   0.65084   3 ;    H47-   C23-   C24-   H49
    83     82     86     88      9     0.00   0.65084   3 ;    H47-   C23-   C24-   H50
    84     82     79     80      9     0.00   0.75312   3 ;    O11-   C23-   C22-   H45
    84     82     79     80      9     0.00   2.13384   1 ;    O11-   C23-   C22-   H45
    84     82     79     81      9     0.00   0.75312   3 ;    O11-   C23-   C22-   H46
    84     82     79     81      9     0.00   2.13384   1 ;    O11-   C23-   C22-   H46
    84     82     86     87      9     0.00   0.75312   3 ;    O11-   C23-   C24-   H49
    84     82     86     87      9     0.00   2.13384   1 ;    O11-   C23-   C24-   H49
    84     82     86     88      9     0.00   0.75312   3 ;    O11-   C23-   C24-   H50
    84     82     86     88      9     0.00   2.13384   1 ;    O11-   C23-   C24-   H50
    84     82     86     89      9     0.00   0.87864   3 ;    O11-   C23-   C24-   C25
    86     82     79     80      9     0.00   0.33472   3 ;    C24-   C23-   C22-   H45
    86     82     79     81      9     0.00   0.33472   3 ;    C24-   C23-   C22-   H46
    86     82     84     85      9     0.00   0.00000   0 ;    C24-   C23-   O11-   H48
    86     89     91     92      9     0.00   0.00000   0 ;    C24-   C25-   O12-   H52
    86     89     93     94      9     0.00   0.33472   3 ;    C24-   C25-   C26-   H53
    86     89     93     95      9     0.00   0.33472   3 ;    C24-   C25-   C26-   H54
    86     89     93     96      9     0.00   0.46024   1 ;    C24-   C25-   C26-   C27
    86     89     93     96      9     0.00   0.54392   3 ;    C24-   C25-   C26-   C27
    86     89     93     96      9   180.00   1.21336   2 ;    C24-   C25-   C26-   C27
    87     86     89     90      9     0.00   0.65084   3 ;    H49-   C24-   C25-   H51
    88     86     89     90      9     0.00   0.65084   3 ;    H50-   C24-   C25-   H51
    89     86     82     83      9     0.00   0.65084   3 ;    C25-   C24-   C23-   H47
    89     93     96     97      9     0.00   0.65084   3 ;    C25-   C26-   C27-   H55
    89     93     96     98      9     0.00   0.87864   3 ;    C25-   C26-   C27-   O13
    89     93     96    100      9     0.00   0.46024   1 ;    C25-   C26-   C27-   C28
    89     93     96    100      9     0.00   0.54392   3 ;    C25-   C26-   C27-   C28
    89     93     96    100      9   180.00   1.21336   2 ;    C25-   C26-   C27-   C28
    90     89     91     92      9     0.00   0.47279   3 ;    H51-   C25-   O12-   H52
    90     89     93     94      9     0.00   0.65084   3 ;    H51-   C25-   C26-   H53
    90     89     93     95      9     0.00   0.65084   3 ;    H51-   C25-   C26-   H54
    91     89     86     87      9     0.00   0.75312   3 ;    O12-   C25-   C24-   H49
    91     89     86     87      9     0.00   2.13384   1 ;    O12-   C25-   C24-   H49
    91     89     86     88      9     0.00   0.75312   3 ;    O12-   C25-   C24-   H50
    91     89     86     88      9     0.00   2.13384   1 ;    O12-   C25-   C24-   H50
    91     89     93     94      9     0.00   0.75312   3 ;    O12-   C25-   C26-   H53
    91     89     93     94      9     0.00   2.13384   1 ;    O12-   C25-   C26-   H53
    91     89     93     95      9     0.00   0.75312   3 ;    O12-   C25-   C26-   H54
    91     89     93     95      9     0.00   2.13384   1 ;    O12-   C25-   C26-   H54
    91     89     93     96      9     0.00   0.87864   3 ;    O12-   C25-   C26-   C27
    93     89     86     87      9     0.00   0.33472   3 ;    C26-   C25-   C24-   H49
    93     89     86     88      9     0.00   0.33472   3 ;    C26-   C25-   C24-   H50
    93     89     91     92      9     0.00   0.00000   0 ;    C26-   C25-   O12-   H52
    93     96     98     99      9     0.00   0.00000   0 ;    C26-   C27-   O13-   H56
    93     96    100    101      9     0.00   0.33472   3 ;    C26-   C27-   C28-   H57
    93     96    100    102      9     0.00   0.33472   3 ;    C26-   C27-   C28-   H58
    93     96    100    103      9     0.00   0.46024   1 ;    C26-   C27-   C28-   C29
    93     96    100    103      9     0.00   0.54392   3 ;    C26-   C27-   C28-   C29
    93     96    100    103      9   180.00   1.21336   2 ;    C26-   C27-   C28-   C29
    94     93     96     97      9     0.00   0.65084   3 ;    H53-   C26-   C27-   H55
    95     93     96     97      9     0.00   0.65084   3 ;    H54-   C26-   C27-   H55
    96     93     89     90      9     0.00   0.65084   3 ;    C27-   C26-   C25-   H51
    96    100    103    104      9     0.00   0.65084   3 ;    C27-   C28-   C29-   H59
    96    100    103    105      9     0.00   0.87864   3 ;    C27-   C28-   C29-   O14
    96    100    103    107      9     0.00   0.46024   1 ;    C27-   C28-   C29-   C30
    96    100    103    107      9     0.00   0.54392   3 ;    C27-   C28-   C29-   C30
    96    100    103    107      9   180.00   1.21336   2 ;    C27-   C28-   C29-   C30
    97     96     98     99      9     0.00   0.47279   3 ;    H55-   C27-   O13-   H56
    97     96    100    101      9     0.00   0.65084   3 ;    H55-   C27-   C28-   H57
    97     96    100    102      9     0.00   0.65084   3 ;    H55-   C27-   C28-   H58
    98     96     93     94      9     0.00   0.75312   3 ;    O13-   C27-   C26-   H53
    98     96     93     94      9     0.00   2.13384   1 ;    O13-   C27-   C26-   H53
    98     96     93     95      9     0.00   0.75312   3 ;    O13-   C27-   C26-   H54
    98     96     93     95      9     0.00   2.13384   1 ;    O13-   C27-   C26-   H54
    98     96    100    101      9     0.00   0.75312   3 ;    O13-   C27-   C28-   H57
    98     96    100    101      9     0.00   2.13384   1 ;    O13-   C27-   C28-   H57
    98     96    100    102      9     0.00   0.75312   3 ;    O13-   C27-   C28-   H58
    98     96    100    102      9     0.00   2.13384   1 ;    O13-   C27-   C28-   H58
    98     96    100    103      9     0.00   0.87864   3 ;    O13-   C27-   C28-   C29
   100     96     93     94      9     0.00   0.33472   3 ;    C28-   C27-   C26-   H53
   100     96     93     95      9     0.00   0.33472   3 ;    C28-   C27-   C26-   H54
   100     96     98     99      9     0.00   0.00000   0 ;    C28-   C27-   O13-   H56
   100    103    105    106      9     0.00   0.00000   0 ;    C28-   C29-   O14-   H60
   100    103    107    108      9     0.00   0.33472   3 ;    C28-   C29-   C30-   H61
   100    103    107    109      9     0.00   0.33472   3 ;    C28-   C29-   C30-   H62
   100    103    107    110      9     0.00   0.46024   1 ;    C28-   C29-   C30-   C31
   100    103    107    110      9     0.00   0.54392   3 ;    C28-   C29-   C30-   C31
   100    103    107    110      9   180.00   1.21336   2 ;    C28-   C29-   C30-   C31
   101    100    103    104      9     0.00   0.65084   3 ;    H57-   C28-   C29-   H59
   102    100    103    104      9     0.00   0.65084   3 ;    H58-   C28-   C29-   H59
   103    100     96     97      9     0.00   0.65084   3 ;    C29-   C28-   C27-   H55
   103    107    110    111      9     0.00   0.65084   3 ;    C29-   C30-   C31-   H63
   103    107    110    112      9     0.00   0.87864   3 ;    C29-   C30-   C31-   O15
   103    107    110    114      9     0.00   0.46024   1 ;    C29-   C30-   C31-   C32
   103    107    110    114      9     0.00   0.54392   3 ;    C29-   C30-   C31-   C32
   103    107    110    114      9   180.00   1.21336   2 ;    C29-   C30-   C31-   C32
   104    103    105    106      9     0.00   0.47279   3 ;    H59-   C29-   O14-   H60
   104    103    107    108      9     0.00   0.65084   3 ;    H59-   C29-   C30-   H61
   104    103    107    109      9     0.00   0.65084   3 ;    H59-   C29-   C30-   H62
   105    103    100    101      9     0.00   0.75312   3 ;    O14-   C29-   C28-   H57
   105    103    100    101      9     0.00   2.13384   1 ;    O14-   C29-   C28-   H57
   105    103    100    102      9     0.00   0.75312   3 ;    O14-   C29-   C28-   H58
   105    103    100    102      9     0.00   2.13384   1 ;    O14-   C29-   C28-   H58
   105    103    107    108      9     0.00   0.75312   3 ;    O14-   C29-   C30-   H61
   105    103    107    108      9     0.00   2.13384   1 ;    O14-   C29-   C30-   H61
   105    103    107    109      9     0.00   0.75312   3 ;    O14-   C29-   C30-   H62
   105    103    107    109      9     0.00   2.13384   1 ;    O14-   C29-   C30-   H62
   105    103    107    110      9     0.00   0.87864   3 ;    O14-   C29-   C30-   C31
   107    103    100    101      9     0.00   0.33472   3 ;    C30-   C29-   C28-   H57
   107    103    100    102      9     0.00   0.33472   3 ;    C30-   C29-   C28-   H58
   107    103    105    106      9     0.00   0.00000   0 ;    C30-   C29-   O14-   H60
   107    110    112    113      9     0.00   0.00000   0 ;    C30-   C31-   O15-   H64
   107    110    114    115      9     0.00   0.33472   3 ;    C30-   C31-   C32-   H65
   107    110    114    116      9     0.00   0.33472   3 ;    C30-   C31-   C32-   H66
   107    110    114    117      9     0.00   0.46024   1 ;    C30-   C31-   C32-   C33
   107    110    114    117      9     0.00   0.54392   3 ;    C30-   C31-   C32-   C33
   107    110    114    117      9   180.00   1.21336   2 ;    C30-   C31-   C32-   C33
   108    107    110    111      9     0.00   0.65084   3 ;    H61-   C30-   C31-   H63
   109    107    110    111      9     0.00   0.65084   3 ;    H62-   C30-   C31-   H63
   110    107    103    104      9     0.00   0.65084   3 ;    C31-   C30-   C29-   H59
   110    114    117    118      9     0.00   0.65084   3 ;    C31-   C32-   C33-   H67
   110    114    117    119      9     0.00   0.87864   3 ;    C31-   C32-   C33-   O16
   110    114    117    121      9     0.00   0.46024   1 ;    C31-   C32-   C33-   C34
   110    114    117    121      9     0.00   0.54392   3 ;    C31-   C32-   C33-   C34
   110    114    117    121      9   180.00   1.21336   2 ;    C31-   C32-   C33-   C34
   111    110    112    113      9     0.00   0.47279   3 ;    H63-   C31-   O15-   H64
   111    110    114    115      9     0.00   0.65084   3 ;    H63-   C31-   C32-   H65
   111    110    114    116      9     0.00   0.65084   3 ;    H63-   C31-   C32-   H66
   112    110    107    108      9     0.00   0.75312   3 ;    O15-   C31-   C30-   H61
   112    110    107    108      9     0.00   2.13384   1 ;    O15-   C31-   C30-   H61
   112    110    107    109      9     0.00   0.75312   3 ;    O15-   C31-   C30-   H62
   112    110    107    109      9     0.00   2.13384   1 ;    O15-   C31-   C30-   H62
   112    110    114    115      9     0.00   0.75312   3 ;    O15-   C31-   C32-   H65
   112    110    114    115      9     0.00   2.13384   1 ;    O15-   C31-   C32-   H65
   112    110    114    116      9     0.00   0.75312   3 ;    O15-   C31-   C32-   H66
   112    110    114    116      9     0.00   2.13384   1 ;    O15-   C31-   C32-   H66
   112    110    114    117      9     0.00   0.87864   3 ;    O15-   C31-   C32-   C33
   114    110    107    108      9     0.00   0.33472   3 ;    C32-   C31-   C30-   H61
   114    110    107    109      9     0.00   0.33472   3 ;    C32-   C31-   C30-   H62
   114    110    112    113      9     0.00   0.00000   0 ;    C32-   C31-   O15-   H64
   114    117    119    120      9     0.00   0.00000   0 ;    C32-   C33-   O16-   H68
   114    117    121    122      9     0.00   0.33472   3 ;    C32-   C33-   C34-   H69
   114    117    121    123      9     0.00   0.33472   3 ;    C32-   C33-   C34-   H70
   114    117    121    124      9     0.00   0.46024   1 ;    C32-   C33-   C34-   C35
   114    117    121    124      9     0.00   0.54392   3 ;    C32-   C33-   C34-   C35
   114    117    121    124      9   180.00   1.21336   2 ;    C32-   C33-   C34-   C35
   115    114    117    118      9     0.00   0.65084   3 ;    H65-   C32-   C33-   H67
   116    114    117    118      9     0.00   0.65084   3 ;    H66-   C32-   C33-   H67
   117    114    110    111      9     0.00   0.65084   3 ;    C33-   C32-   C31-   H63
   117    121    124    125      9     0.00   0.65084   3 ;    C33-   C34-   C35-   H71
   117    121    124    126      9     0.00   0.87864   3 ;    C33-   C34-   C35-   O17
   117    121    124    128      9     0.00   0.46024   1 ;    C33-   C34-   C35-   C36
   117    121    124    128      9     0.00   0.54392   3 ;    C33-   C34-   C35-   C36
   117    121    124    128      9   180.00   1.21336   2 ;    C33-   C34-   C35-   C36
   118    117    119    120      9     0.00   0.47279   3 ;    H67-   C33-   O16-   H68
   118    117    121    122      9     0.00   0.65084   3 ;    H67-   C33-   C34-   H69
   118    117    121    123      9     0.00   0.65084   3 ;    H67-   C33-   C34-   H70
   119    117    114    115      9     0.00   0.75312   3 ;    O16-   C33-   C32-   H65
   119    117    114    115      9     0.00   2.13384   1 ;    O16-   C33-   C32-   H65
   119    117    114    116      9     0.00   0.75312   3 ;    O16-   C33-   C32-   H66
   119    117    114    116      9     0.00   2.13384   1 ;    O16-   C33-   C32-   H66
   119    117    121    122      9     0.00   0.75312   3 ;    O16-   C33-   C34-   H69
   119    117    121    122      9     0.00   2.13384   1 ;    O16-   C33-   C34-   H69
   119    117    121    123      9     0.00   0.75312   3 ;    O16-   C33-   C34-   H70
   119    117    121    123      9     0.00   2.13384   1 ;    O16-   C33-   C34-   H70
   119    117    121    124      9     0.00   0.87864   3 ;    O16-   C33-   C34-   C35
   121    117    114    115      9     0.00   0.33472   3 ;    C34-   C33-   C32-   H65
   121    117    114    116      9     0.00   0.33472   3 ;    C34-   C33-   C32-   H66
   121    117    119    120      9     0.00   0.00000   0 ;    C34-   C33-   O16-   H68
   121    124    126    127      9     0.00   0.00000   0 ;    C34-   C35-   O17-   H72
   121    124    128    129      9     0.00   0.33472   3 ;    C34-   C35-   C36-   H73
   121    124    128    130      9     0.00   0.33472   3 ;    C34-   C35-   C36-   H74
   121    124    128    131      9     0.00   0.46024   1 ;    C34-   C35-   C36-   C37
   121    124    128    131      9     0.00   0.54392   3 ;    C34-   C35-   C36-   C37
   121    124    128    131      9   180.00   1.21336   2 ;    C34-   C35-   C36-   C37
   122    121    124    125      9     0.00   0.65084   3 ;    H69-   C34-   C35-   H71
   123    121    124    125      9     0.00   0.65084   3 ;    H70-   C34-   C35-   H71
   124    121    117    118      9     0.00   0.65084   3 ;    C35-   C34-   C33-   H67
   124    128    131    132      9     0.00   0.65084   3 ;    C35-   C36-   C37-   H75
   124    128    131    133      9     0.00   0.87864   3 ;    C35-   C36-   C37-   O18
   124    128    131    135      9     0.00   0.46024   1 ;    C35-   C36-   C37-   C38
   124    128    131    135      9     0.00   0.54392   3 ;    C35-   C36-   C37-   C38
   124    128    131    135      9   180.00   1.21336   2 ;    C35-   C36-   C37-   C38
   125    124    126    127      9     0.00   0.47279   3 ;    H71-   C35-   O17-   H72
   125    124    128    129      9     0.00   0.65084   3 ;    H71-   C35-   C36-   H73
   125    124    128    130      9     0.00   0.65084   3 ;    H71-   C35-   C36-   H74
   126    124    121    122      9     0.00   0.75312   3 ;    O17-   C35-   C34-   H69
   126    124    121    122      9     0.00   2.13384   1 ;    O17-   C35-   C34-   H69
   126    124    121    123      9     0.00   0.75312   3 ;    O17-   C35-   C34-   H70
   126    124    121    123      9     0.00   2.13384   1 ;    O17-   C35-   C34-   H70
   126    124    128    129      9     0.00   0.75312   3 ;    O17-   C35-   C36-   H73
   126    124    128    129      9     0.00   2.13384   1 ;    O17-   C35-   C36-   H73
   126    124    128    130      9     0.00   0.75312   3 ;    O17-   C35-   C36-   H74
   126    124    128    130      9     0.00   2.13384   1 ;    O17-   C35-   C36-   H74
   126    124    128    131      9     0.00   0.87864   3 ;    O17-   C35-   C36-   C37
   128    124    121    122      9     0.00   0.33472   3 ;    C36-   C35-   C34-   H69
   128    124    121    123      9     0.00   0.33472   3 ;    C36-   C35-   C34-   H70
   128    124    126    127      9     0.00   0.00000   0 ;    C36-   C35-   O17-   H72
   128    131    133    134      9     0.00   0.00000   0 ;    C36-   C37-   O18-   H76
   128    131    135    136      9     0.00   0.33472   3 ;    C36-   C37-   C38-   H77
   128    131    135    137      9     0.00   0.33472   3 ;    C36-   C37-   C38-   H78
   128    131    135    138      9     0.00   0.46024   1 ;    C36-   C37-   C38-   C39
   128    131    135    138      9     0.00   0.54392   3 ;    C36-   C37-   C38-   C39
   128    131    135    138      9   180.00   1.21336   2 ;    C36-   C37-   C38-   C39
   129    128    131    132      9     0.00   0.65084   3 ;    H73-   C36-   C37-   H75
   130    128    131    132      9     0.00   0.65084   3 ;    H74-   C36-   C37-   H75
   131    128    124    125      9     0.00   0.65084   3 ;    C37-   C36-   C35-   H71
   131    135    138    139      9     0.00   0.65084   3 ;    C37-   C38-   C39-   H79
   131    135    138    140      9     0.00   0.46024   1 ;    C37-   C38-   C39-   C40
   131    135    138    140      9     0.00   0.54392   3 ;    C37-   C38-   C39-   C40
   131    135    138    140      9   180.00   1.21336   2 ;    C37-   C38-   C39-   C40
   131    135    138    144      9     0.00   0.87864   3 ;    C37-   C38-   C39-   O19
   132    131    133    134      9     0.00   0.47279   3 ;    H75-   C37-   O18-   H76
   132    131    135    136      9     0.00   0.65084   3 ;    H75-   C37-   C38-   H77
   132    131    135    137      9     0.00   0.65084   3 ;    H75-   C37-   C38-   H78
   133    131    128    129      9     0.00   0.75312   3 ;    O18-   C37-   C36-   H73
   133    131    128    129      9     0.00   2.13384   1 ;    O18-   C37-   C36-   H73
   133    131    128    130      9     0.00   0.75312   3 ;    O18-   C37-   C36-   H74
   133    131    128    130      9     0.00   2.13384   1 ;    O18-   C37-   C36-   H74
   133    131    135    136      9     0.00   0.75312   3 ;    O18-   C37-   C38-   H77
   133    131    135    136      9     0.00   2.13384   1 ;    O18-   C37-   C38-   H77
   133    131    135    137      9     0.00   0.75312   3 ;    O18-   C37-   C38-   H78
   133    131    135    137      9     0.00   2.13384   1 ;    O18-   C37-   C38-   H78
   133    131    135    138      9     0.00   0.87864   3 ;    O18-   C37-   C38-   C39
   135    131    128    129      9     0.00   0.33472   3 ;    C38-   C37-   C36-   H73
   135    131    128    130      9     0.00   0.33472   3 ;    C38-   C37-   C36-   H74
   135    131    133    134      9     0.00   0.00000   0 ;    C38-   C37-   O18-   H76
   135    138    140    141      9     0.00   0.33472   3 ;    C38-   C39-   C40-   H80
   135    138    140    142      9     0.00   0.33472   3 ;    C38-   C39-   C40-   H81
   135    138    140    143      9     0.00   0.33472   3 ;    C38-   C39-   C40-   H82
   135    138    144    145      9     0.00   0.00000   0 ;    C38-   C39-   O19-   H83
   136    135    138    139      9     0.00   0.65084   3 ;    H77-   C38-   C39-   H79
   137    135    138    139      9     0.00   0.65084   3 ;    H78-   C38-   C39-   H79
   138    135    131    132      9     0.00   0.65084   3 ;    C39-   C38-   C37-   H75
   139    138    140    141      9     0.00   0.65084   3 ;    H79-   C39-   C40-   H80
   139    138    140    142      9     0.00   0.65084   3 ;    H79-   C39-   C40-   H81
   139    138    140    143      9     0.00   0.65084   3 ;    H79-   C39-   C40-   H82
   139    138    144    145      9     0.00   0.47279   3 ;    H79-   C39-   O19-   H83
   140    138    135    136      9     0.00   0.33472   3 ;    C40-   C39-   C38-   H77
   140    138    135    137      9     0.00   0.33472   3 ;    C40-   C39-   C38-   H78
   140    138    144    145      9     0.00   0.00000   0 ;    C40-   C39-   O19-   H83
   144    138    135    136      9     0.00   0.75312   3 ;    O19-   C39-   C38-   H77
   144    138    135    136      9     0.00   2.13384   1 ;    O19-   C39-   C38-   H77
   144    138    135    137      9     0.00   0.75312   3 ;    O19-   C39-   C38-   H78
   144    138    135    137      9     0.00   2.13384   1 ;    O19-   C39-   C38-   H78
   144    138    140    141      9     0.00   0.75312   3 ;    O19-   C39-   C40-   H80
   144    138    140    141      9     0.00   2.13384   1 ;    O19-   C39-   C40-   H80
   144    138    140    142      9     0.00   0.75312   3 ;    O19-   C39-   C40-   H81
   144    138    140    142      9     0.00   2.13384   1 ;    O19-   C39-   C40-   H81
   144    138    140    143      9     0.00   0.75312   3 ;    O19-   C39-   C40-   H82
   144    138    140    143      9     0.00   2.13384   1 ;    O19-   C39-   C40-   H82
