# Supplementary material for: Evidence of the Giant Barocaloric Effect in the PVA-Slime System by Molecular Dynamics Simulations
Source: ACS Omega. 2025 Aug 23;10(35):39580–8. doi: 10.1021/acsomega.5c02475 (PMC12423886; doi:10.1021/acsomega.5c02475)
Supplement: Supplementary file 1 [file ao5c02475_si_001.zip › SI_paper/PVA-pure/PVA_NPT-400K-500MPa.gro]

PVA
 4350
    1PVA      C    1   2.348   3.256   0.858 -0.6712 -0.6814  0.0933
    1PVA      H    2   2.296   3.269   0.958 -0.7957 -1.0184 -3.4217
    1PVA     H1    3   2.383   0.040   0.831 -3.4797  0.4370 -3.1662
    1PVA     H2    4   2.283   3.218   0.775  1.5152 -2.1836 -0.6127
    1PVA     C1    5   2.472   3.167   0.881 -1.0926  0.7645  0.0740
    1PVA     H3    6   2.434   3.066   0.908 -1.2020 -0.1269  0.2123
    1PVA      O    7   2.536   3.146   0.751  0.0766 -0.3773 -0.3267
    1PVA     H4    8   2.458   3.150   0.687  0.9840 -3.2854 -3.1538
    1PVA     C2    9   2.579   3.223   0.974  0.6027 -0.6890 -0.4017
    1PVA     H5   10   2.531   3.229   1.070 -0.6736 -1.9242 -0.7607
    1PVA     H6   11   2.593   0.010   0.943 -1.6966  1.0671  1.3992
    1PVA     C3   12   2.702   3.125   0.992 -0.1696 -0.7240  0.4453
    1PVA     H7   13   2.741   3.102   0.895 -1.1525 -2.8482  2.7984
    1PVA     O1   14   2.662   2.997   1.044  0.4458  0.4347  1.2273
    1PVA     H8   15   2.638   3.006   1.135 -0.5983  1.9859 -0.3863
    1PVA     C4   16   2.807   3.191   1.085  0.1622 -0.4214 -0.2588
    1PVA     H9   17   2.822   3.301   1.049 -0.8716 -0.1331 -0.4539
    1PVA    H10   18   2.759   3.186   1.189 -0.2545 -0.0517 -5.1149
    1PVA     C5   19   2.939   3.105   1.083  0.0757 -1.1016  0.0755
    1PVA    H11   20   2.911   3.005   1.121  2.0201  0.6975  1.6245
    1PVA     O2   21   2.979   3.092   0.948 -0.1498 -0.0710  0.3475
    1PVA    H12   22   3.004   3.185   0.921  0.4129  1.6665  0.5820
    1PVA     C6   23   3.060   3.157   1.174  0.0863 -0.6512 -0.9452
    1PVA    H13   24   3.100   3.247   1.125  3.5269 -0.2930 -0.4228
    1PVA    H14   25   3.024   3.188   1.277 -0.6205 -0.1641  1.2838
    1PVA     C7   26   3.171   3.046   1.188  0.3682  1.0372 -0.4013
    1PVA    H15   27   3.210   3.042   1.089 -0.3697 -1.2161  2.6822
    1PVA     O3   28   3.099   2.938   1.235 -0.4237 -0.1274 -0.1434
    1PVA    H16   29   3.178   2.873   1.225  1.1238  2.4581 -1.8771
    1PVA     C8   30   3.274   3.076   1.291  0.7691  0.5105 -0.1112
    1PVA    H17   31   3.293   3.186   1.291 -0.8569  3.2364 -1.4849
    1PVA    H18   32   3.244   3.063   1.397  1.2867  0.9722 -1.3376
    1PVA     C9   33   0.093   2.997   1.262  0.4246  1.3935  0.2193
    1PVA    H19   34   0.144   3.040   1.179  0.4048  1.8264 -1.5281
    1PVA     O4   35   0.062   2.860   1.248  0.2202  0.4550 -0.1572
    1PVA    H20   36   0.113   2.820   1.324 -0.9764  0.6964  2.2106
    1PVA    C10   37   0.201   3.009   1.365  0.4174  0.5149  0.6719
    1PVA    H21   38   0.231   3.122   1.361  2.8282  2.2519 -2.8530
    1PVA    H22   39   0.166   3.008   1.469 -1.5457  0.4366 -3.4699
    1PVA    C11   40   0.326   2.924   1.335 -0.0061 -0.4535  0.0686
    1PVA    H23   41   0.364   2.936   1.230  1.4323 -1.9202 -0.1711
    1PVA     O5   42   0.284   2.791   1.355 -0.3121  0.1649  0.6375
    1PVA    H24   43   0.365   2.740   1.353 -2.6176 -0.9880  2.9456
    1PVA    C12   44   0.438   2.946   1.428 -0.4022  0.1956 -0.6252
    1PVA    H25   45   0.478   3.056   1.425 -1.5466 -0.6255  1.3277
    1PVA    H26   46   0.423   2.941   1.534 -0.7460 -3.2656 -0.7591
    1PVA    C13   47   0.567   2.868   1.388 -0.5272  0.4221 -0.8054
    1PVA    H27   48   0.606   2.906   1.297  0.3797 -0.6716 -0.4391
    1PVA     O6   49   0.543   2.723   1.388 -0.5034  0.0038 -0.0007
    1PVA    H28   50   0.622   2.683   1.430 -2.1526  1.5456 -0.4875
    1PVA    C14   51   0.690   2.901   1.476 -0.2038  0.1159 -0.8387
    1PVA    H29   52   0.710   3.008   1.471  0.1030 -1.1725  0.6502
    1PVA    H30   53   0.651   2.873   1.576  0.3731 -0.7170  0.5380
    1PVA    C15   54   0.809   2.815   1.440 -0.5918 -0.4869 -0.7981
    1PVA    H31   55   0.821   2.823   1.334  1.1053 -1.2004  2.9075
    1PVA     O7   56   0.778   2.677   1.472 -0.0322 -0.7163 -0.0436
    1PVA    H32   57   0.824   2.673   1.561 -0.6551  1.1239  4.0019
    1PVA    C16   58   0.940   2.873   1.504  1.3158 -0.0359  0.3256
    1PVA    H33   59   0.952   2.977   1.458 -0.4784  0.6267 -3.9605
    1PVA    H34   60   0.915   2.889   1.609  0.3195  1.5467 -4.2507
    1PVA    C17   61   1.066   2.783   1.503 -0.1272  0.3612 -0.0001
    1PVA    H35   62   1.045   2.689   1.546 -0.6876  0.9614  2.2003
    1PVA     O8   63   1.127   2.759   1.380  0.1126 -0.6965  1.3326
    1PVA    H36   64   1.218   2.733   1.401  1.8563  1.3653  1.6697
    1PVA    C18   65   1.175   2.857   1.584 -0.5520 -0.5946 -1.2451
    1PVA    H37   66   1.206   2.954   1.547  1.4478 -0.5330 -0.0138
    1PVA    H38   67   1.142   2.879   1.685  2.5732 -1.1229 -1.3459
    1PVA    C19   68   1.296   2.765   1.600 -0.0809 -0.1737  0.3382
    1PVA    H39   69   1.352   2.751   1.502  3.4448 -2.9842  1.5159
    1PVA     O9   70   1.270   2.627   1.629 -0.0091 -0.8006 -0.9253
    1PVA    H40   71   1.224   2.646   1.717 -0.1572  2.8998 -1.4215
    1PVA    C20   72   1.409   2.825   1.696 -0.6663 -0.0693 -0.3901
    1PVA    H41   73   1.404   2.937   1.694 -0.3347 -0.3119 -0.3746
    1PVA    H42   74   1.388   2.809   1.798 -0.1174  1.2540 -0.0504
    1PVA    C21   75   1.549   2.772   1.650 -0.1320  0.1599  0.4877
    1PVA    H43   76   1.570   2.837   1.562  0.6355  3.2482 -2.4573
    1PVA    O10   77   1.547   2.637   1.610 -0.4200 -0.6477  0.7455
    1PVA    H44   78   1.452   2.607   1.614 -4.4472 -2.0525 -1.5733
    1PVA    C22   79   1.677   2.788   1.748  0.8109 -0.0253  0.1194
    1PVA    H45   80   1.773   2.791   1.698  2.8838  0.6791 -1.0385
    1PVA    H46   81   1.690   2.885   1.802  0.8437  0.6399  0.0344
    1PVA    C23   82   1.688   2.698   1.865  0.1548  0.0686  0.2918
    1PVA    H47   83   1.670   2.592   1.832 -4.0619 -1.2007  0.9763
    1PVA    O11   84   1.588   2.728   1.967 -0.4897 -0.0214 -0.1733
    1PVA    H48   85   1.634   2.711   2.050 -0.3178 -0.1188  0.4948
    1PVA    C24   86   1.823   2.709   1.946  0.4546  0.5209  0.3803
    1PVA    H49   87   1.840   2.808   1.989 -0.5857 -1.7317  0.0600
    1PVA    H50   88   1.907   2.696   1.871  1.5274  0.9446 -1.3546
    1PVA    C25   89   1.840   2.600   2.051  0.9369  0.8116  0.1476
    1PVA    H51   90   1.817   2.506   2.001  0.3786 -3.6247  3.5245
    1PVA    O12   91   1.746   2.637   2.154 -1.1692  0.5729  0.2937
    1PVA    H52   92   1.802   2.643   2.236 -1.1245  0.6297 -2.9269
    1PVA    C26   93   1.981   2.596   2.110 -0.3716  0.2033 -0.4212
    1PVA    H53   94   2.049   2.590   2.020  0.1981 -1.5943 -1.1167
    1PVA    H54   95   2.002   2.684   2.172  1.2322  0.7036  0.1526
    1PVA    C27   96   1.999   2.471   2.211 -0.3769  0.6620 -0.5887
    1PVA    H55   97   1.911   2.472   2.281  2.0444 -0.4982  1.7005
    1PVA    O13   98   1.995   2.351   2.137 -0.5107  0.8786  0.9294
    1PVA    H56   99   1.901   2.331   2.124  1.0994  1.1135  1.3405
    1PVA    C28  100   2.126   2.480   2.299  0.6658  0.0195 -0.2544
    1PVA    H57  101   2.131   2.574   2.354 -0.0129  0.4239  0.6557
    1PVA    H58  102   2.112   2.392   2.368 -1.1055 -2.1333 -3.2986
    1PVA    C29  103   2.268   2.461   2.221 -0.0132  0.0167 -0.5653
    1PVA    H59  104   2.273   2.551   2.157 -2.6827 -0.7325  0.6443
    1PVA    O14  105   2.265   2.355   2.137 -0.6106 -0.2059  0.2688
    1PVA    H60  106   2.171   2.345   2.114  1.4230  1.9612 -1.0532
    1PVA    C30  107   2.393   2.457   2.326 -0.5953  1.2024 -0.5487
    1PVA    H61  108   2.387   2.528   2.409 -1.9831 -2.3811 -0.2329
    1PVA    H62  109   2.411   2.346   2.369  2.5919 -0.2907  2.4060
    1PVA    C31  110   2.519   2.506   2.255  0.4280 -0.5856  0.1360
    1PVA    H63  111   2.512   2.617   2.261 -1.0932  2.8723 -1.7370
    1PVA    O15  112   2.523   2.464   2.123  0.6060  0.0831 -0.1533
    1PVA    H64  113   2.433   2.422   2.118 -2.9645 -0.4464  0.8445
    1PVA    C32  114   2.644   2.453   2.319  0.0735  0.1414 -0.1949
    1PVA    H65  115   2.659   2.352   2.278  2.3017 -0.6321 -1.1416
    1PVA    H66  116   2.630   2.445   2.425 -1.4972  1.0469 -0.6770
    1PVA    C33  117   2.772   2.539   2.295  0.6840  0.0285  0.0740
    1PVA    H67  118   2.757   2.634   2.346 -0.7447  0.1676  1.4727
    1PVA    O16  119   2.778   2.550   2.160  0.8700  0.7662 -0.5822
    1PVA    H68  120   2.701   2.502   2.120  4.5668 -1.1530 -0.9206
    1PVA    C34  121   2.903   2.466   2.349  0.2158 -0.3704 -0.3369
    1PVA    H69  122   2.896   2.361   2.317 -3.8214 -1.2725  0.4018
    1PVA    H70  123   2.919   2.462   2.462  0.5889 -2.0384 -2.7798
    1PVA    C35  124   3.051   2.513   2.299  0.5288  0.4013 -0.3852
    1PVA    H71  125   3.085   2.605   2.359  5.1925 -1.1148 -1.1512
    1PVA    O17  126   3.042   2.554   2.156  0.5432 -0.3434  0.3644
    1PVA    H72  127   2.944   2.558   2.137  0.6744  0.0277 -1.0494
    1PVA    C36  128   3.168   2.415   2.311 -0.9126  0.3101  0.0019
    1PVA    H73  129   3.264   2.462   2.272 -0.8542 -1.2017  0.3615
    1PVA    H74  130   3.144   2.335   2.253 -2.5071  0.7835 -1.2281
    1PVA    C37  131   3.191   2.357   2.453  0.4565  0.3383 -1.0783
    1PVA    H75  132   3.176   2.436   2.526  3.6554 -1.0996 -2.2781
    1PVA    O18  133   3.098   2.247   2.469 -0.6311 -0.2764  0.3801
    1PVA    H76  134   3.079   2.227   2.377 -0.5639  2.3814 -1.1160
    1PVA    C38  135   0.021   2.305   2.473  0.2959 -0.0361 -0.2175
    1PVA    H77  136   0.096   2.381   2.450 -3.4614  2.4996 -1.1939
    1PVA    H78  137   0.042   2.229   2.397 -1.3077 -1.7802 -1.9485
    1PVA    C39  138   0.045   2.248   2.626 -0.4806  0.2203 -0.1086
    1PVA    H79  139   0.029   2.322   2.705  4.7073  0.8209  0.2551
    1PVA    C40  140   0.195   2.198   2.646 -0.4042  0.8399  0.7146
    1PVA    H80  141   0.205   2.128   2.733 -1.7004  1.5439  1.1027
    1PVA    H81  142   0.275   2.270   2.664 -0.6950 -1.8053  2.2635
    1PVA    H82  143   0.220   2.150   2.553  1.6176  1.5704 -1.6361
    1PVA    O19  144   3.270   2.139   2.645  0.2939 -0.1805  0.0676
    1PVA    H83  145   3.199   2.153   2.582  2.0610 -0.2748  0.6801
    2PVA      C  146   3.151   1.827   3.252 -1.1551 -0.0810  0.1480
    2PVA      H  147   3.130   1.815   0.043 -0.9673  0.4298  0.9429
    2PVA     H1  148   3.263   1.841   3.251  0.7047  2.8126  2.4722
    2PVA     H2  149   3.112   1.916   3.210 -2.9530  4.7944 -1.2143
    2PVA     C1  150   3.108   1.693   3.183  0.0883 -0.0473 -0.0060
    2PVA     H3  151   3.003   1.675   3.182 -1.2978  1.2386 -1.1976
    2PVA      O  152   3.173   1.584   3.239 -0.3100 -0.5639 -0.7958
    2PVA     H4  153   3.179   1.510   3.176 -0.6304  1.1250 -0.8243
    2PVA     C2  154   3.156   1.713   3.037 -0.9374 -0.1653  0.2808
    2PVA     H5  155   3.111   1.810   3.002 -0.4967 -0.6788 -0.2529
    2PVA     H6  156   3.268   1.733   3.037  0.7698  1.1224  2.0324
    2PVA     C3  157   3.120   1.592   2.942  0.7707 -0.4268 -0.3311
    2PVA     H7  158   3.006   1.577   2.955 -2.3190 -2.9128  0.0783
    2PVA     O1  159   3.195   1.477   2.983  0.2047 -0.2578 -0.1047
    2PVA     H8  160   3.188   1.405   2.919  2.3621 -3.1687 -2.5590
    2PVA     C4  161   3.136   1.641   2.793 -0.3183  0.4560  0.4001
    2PVA     H9  162   3.113   1.748   2.782 -0.6268 -2.5808  0.9009
    2PVA    H10  163   3.238   1.638   2.770  0.0933  2.9221  2.5516
    2PVA     C5  164   3.055   1.542   2.709  0.1825  0.4313  0.0846
    2PVA    H11  165   2.947   1.542   2.745 -1.7027  0.5028  0.4340
    2PVA     O2  166   3.105   1.403   2.714 -0.4473  0.5423 -0.5814
    2PVA    H12  167   3.051   1.358   2.645  2.0272 -2.5546 -1.5593
    2PVA     C6  168   3.039   1.584   2.560 -0.5415  0.1409  0.1977
    2PVA    H13  169   3.033   1.693   2.550  0.0790 -1.2565 -1.9908
    2PVA    H14  170   3.139   1.574   2.515 -0.6863 -3.5517 -0.6813
    2PVA     C7  171   2.934   1.499   2.485  0.4530 -1.2315 -0.1023
    2PVA    H15  172   2.851   1.481   2.552  0.4135 -0.5692 -4.0673
    2PVA     O3  173   2.986   1.381   2.447 -0.1974  0.0630  0.5057
    2PVA    H16  174   2.954   1.383   2.351  0.6669 -3.5899 -1.8179
    2PVA     C8  175   2.879   1.579   2.366  0.6798  0.2453  0.1652
    2PVA    H17  176   2.834   1.676   2.401  1.6018  1.9407  3.0604
    2PVA    H18  177   2.952   1.612   2.294  0.0856  0.3249  1.0368
    2PVA     C9  178   2.773   1.499   2.288 -1.4524 -0.3073 -0.6072
    2PVA    H19  179   2.700   1.462   2.358  2.6988 -2.5095 -1.1423
    2PVA     O4  180   2.835   1.387   2.220  0.2460 -0.1641 -0.1896
    2PVA    H20  181   2.792   1.375   2.134  2.5779 -0.5267 -0.2400
    2PVA    C10  182   2.703   1.600   2.195  1.1555 -0.0444  0.6377
    2PVA    H21  183   2.648   1.678   2.247 -0.4178  1.4878  3.4217
    2PVA    H22  184   2.769   1.655   2.132  0.0889 -0.2992  0.3301
    2PVA    C11  185   2.594   1.543   2.090 -0.5774 -0.0904 -0.3552
    2PVA    H23  186   2.505   1.510   2.158 -1.1855  1.5338  7.0247
    2PVA     O5  187   2.644   1.433   2.010  0.5532 -0.1432 -0.5101
    2PVA    H24  188   2.575   1.437   1.943 -2.3678  3.2256 -0.6019
    2PVA    C12  189   2.531   1.646   1.997  1.3978 -0.3219  0.4111
    2PVA    H25  190   2.599   1.718   1.957 -0.3054  2.3177  0.1005
    2PVA    H26  191   2.476   1.714   2.066 -3.7822 -0.0137 -2.5888
    2PVA    C13  192   2.428   1.601   1.887 -0.1350  0.3150 -0.8188
    2PVA    H27  193   2.346   1.539   1.930 -4.3049 -3.5170  0.9193
    2PVA     O6  194   2.506   1.535   1.791 -0.5853  0.3812  0.2357
    2PVA    H28  195   2.458   1.545   1.706 -0.3547  1.4595  2.8638
    2PVA    C14  196   2.356   1.710   1.812 -0.3913  0.3700 -0.0802
    2PVA    H29  197   2.434   1.750   1.748 -0.3468 -0.6026  1.4002
    2PVA    H30  198   2.312   1.786   1.875  1.6394 -4.3906  1.2028
    2PVA    C15  199   2.250   1.656   1.715  0.2955 -0.2610  0.5229
    2PVA    H31  200   2.195   1.578   1.768  1.4957  1.0198  0.1516
    2PVA     O7  201   2.311   1.592   1.598  0.3759 -0.0748 -0.3420
    2PVA    H32  202   2.223   1.579   1.545 -1.1811  0.2952  2.9057
    2PVA    C16  203   2.144   1.759   1.667 -0.8913 -0.5298 -0.1305
    2PVA    H33  204   2.111   1.818   1.757 -0.1852  0.0553 -3.5331
    2PVA    H34  205   2.184   1.835   1.602 -0.7829 -0.9253 -0.2825
    2PVA    C17  206   2.023   1.699   1.590 -0.1176  0.5452  0.7347
    2PVA    H35  207   1.968   1.627   1.649  0.4578  1.4848 -0.0346
    2PVA     O8  208   2.072   1.638   1.464  0.5677  0.2919  0.7641
    2PVA    H36  209   2.089   1.703   1.398 -1.1550 -3.4136 -1.0483
    2PVA    C18  210   1.931   1.820   1.548 -0.3883 -0.0840 -0.9045
    2PVA    H37  211   1.998   1.892   1.512  2.7695  3.8968  0.4013
    2PVA    H38  212   1.896   1.868   1.641 -0.7661  0.7891  1.0260
    2PVA    C19  213   1.807   1.787   1.465  0.5844 -0.2061 -0.6754
    2PVA    H39  214   1.849   1.734   1.370 -1.3224  0.5625  3.0956
    2PVA     O9  215   1.716   1.714   1.540  0.5004 -0.2981 -0.1999
    2PVA    H40  216   1.728   1.732   1.635  2.3084  0.6799 -0.0368
    2PVA    C20  217   1.747   1.909   1.390  1.1216  0.3359 -0.1825
    2PVA    H41  218   1.824   1.961   1.333  1.8484 -2.1991  1.1561
    2PVA    H42  219   1.713   1.986   1.455  2.8785  1.1928  1.5903
    2PVA    C21  220   1.633   1.864   1.287 -0.5055  0.5067  0.3924
    2PVA    H43  221   1.694   1.803   1.208  3.3434 -0.2370  1.7146
    2PVA    O10  222   1.545   1.762   1.334  0.1794  1.4225 -0.1336
    2PVA    H44  223   1.591   1.727   1.418 -2.7271 -4.0080  0.8895
    2PVA    C22  224   1.556   1.981   1.236 -0.8106 -1.5163 -1.0741
    2PVA    H45  225   1.615   2.070   1.216  0.5647 -1.7891 -0.1360
    2PVA    H46  226   1.496   2.027   1.317 -0.3535  4.9460  0.6362
    2PVA    C23  227   1.477   1.942   1.109 -0.9470  0.2231  0.2031
    2PVA    H47  228   1.404   1.863   1.137  3.7908  1.8410 -2.2768
    2PVA    O11  229   1.556   1.913   0.992  0.4816 -0.2585 -0.4044
    2PVA    H48  230   1.595   2.000   0.972 -1.4410 -0.4273  1.5997
    2PVA    C24  231   1.387   2.064   1.068  0.3237 -0.5668 -0.3016
    2PVA    H49  232   1.453   2.144   1.040 -0.9603  0.7164 -0.4467
    2PVA    H50  233   1.340   2.097   1.156 -0.4098 -1.9761 -1.1681
    2PVA    C25  234   1.287   2.045   0.961 -0.2954  0.5704 -0.1412
    2PVA    H51  235   1.345   2.032   0.867  1.5396 -2.0316 -2.0854
    2PVA    O12  236   1.199   1.936   0.990  0.5672 -0.3373 -0.0883
    2PVA    H52  237   1.126   1.955   0.928 -1.7458 -1.9651  0.3984
    2PVA    C26  238   1.197   2.177   0.948  0.4675  1.3312  0.4227
    2PVA    H53  239   1.138   2.194   1.035 -2.2353 -1.6924  0.0714
    2PVA    H54  240   1.258   2.266   0.933  0.5812  0.3130 -0.5879
    2PVA    C27  241   1.082   2.170   0.830  0.4113  0.0892  0.3717
    2PVA    H55  242   1.136   2.188   0.734  2.8456  0.1004  1.0388
    2PVA    O13  243   1.014   2.044   0.821 -0.3052  0.2907 -0.2699
    2PVA    H56  244   0.967   2.056   0.740  2.0119 -0.5454 -2.7827
    2PVA    C28  245   0.981   2.288   0.848 -0.4358  0.5756  0.1552
    2PVA    H57  246   0.955   2.308   0.954  0.6782  1.7938  1.2527
    2PVA    H58  247   1.019   2.378   0.808 -2.2788  1.3099  2.9559
    2PVA    C29  248   0.843   2.276   0.784 -0.2989  0.2092 -0.6672
    2PVA    H59  249   0.769   2.228   0.847  1.5448 -0.0947 -0.8901
    2PVA    O14  250   0.849   2.192   0.663  0.1142 -0.1270  0.0202
    2PVA    H60  251   0.762   2.208   0.630  1.3425  0.7265 -3.2245
    2PVA    C30  252   0.781   2.404   0.740  1.4460  0.7225  0.2025
    2PVA    H61  253   0.845   2.434   0.650 -0.0372 -0.5991 -2.0261
    2PVA    H62  254   0.786   2.471   0.828 -1.9326  1.8271 -0.8757
    2PVA    C31  255   0.629   2.394   0.695 -0.0389  0.2693  0.3329
    2PVA    H63  256   0.568   2.355   0.787 -0.6696 -0.7420  1.9404
    2PVA    O15  257   0.605   2.311   0.578  0.0506 -0.2585 -0.1124
    2PVA    H64  258   0.514   2.340   0.566 -0.0377 -2.7629 -0.9213
    2PVA    C32  259   0.576   2.535   0.662  0.1149 -0.0437 -0.6013
    2PVA    H65  260   0.628   2.573   0.570  2.0847 -2.1454 -2.8103
    2PVA    H66  261   0.600   2.594   0.750 -1.9993 -3.3217  1.8743
    2PVA    C33  262   0.418   2.520   0.650 -0.3949 -0.2222  0.0579
    2PVA    H67  263   0.379   2.482   0.748  0.9011  0.2690  0.3339
    2PVA    O16  264   0.382   2.446   0.546 -0.0341 -0.5978  0.5982
    2PVA    H68  265   0.288   2.474   0.538 -2.5906  1.5266 -2.4513
    2PVA    C34  266   0.339   2.656   0.624  0.1578 -0.9151 -1.0324
    2PVA    H69  267   0.309   2.684   0.523  0.9822  0.2706  0.8189
    2PVA    H70  268   0.394   2.739   0.672  0.4523  0.3618 -5.1793
    2PVA    C35  269   0.208   2.662   0.711 -0.2939 -0.0278 -0.0116
    2PVA    H71  270   0.151   2.572   0.684 -1.7855  1.4831 -0.3561
    2PVA    O17  271   0.246   2.670   0.845 -0.3254 -0.1269  0.6766
    2PVA    H72  272   0.178   2.718   0.891  0.7912  0.2186  1.3917
    2PVA    C36  273   0.129   2.782   0.678 -0.2577 -0.3113 -0.5655
    2PVA    H73  274   0.175   2.868   0.723 -0.3699  0.6009 -1.4416
    2PVA    H74  275   0.116   2.806   0.577  0.3010 -0.6548  0.5576
    2PVA    C37  276   3.292   2.767   0.721  0.0586  0.3531  1.0647
    2PVA    H75  277   3.274   2.669   0.670  0.5796 -4.3450 -1.4957
    2PVA    O18  278   3.282   2.737   0.865 -0.8277  0.1875  0.1888
    2PVA    H76  279   3.186   2.762   0.894  1.8747  0.0658  1.1557
    2PVA    C38  280   3.196   2.874   0.668  0.5017  0.1787 -0.3612
    2PVA    H77  281   3.213   2.887   0.562  1.3074  2.0348  2.1256
    2PVA    H78  282   3.231   2.971   0.713  1.7387  0.0359 -1.8097
    2PVA    C39  283   3.053   2.832   0.713  0.2954  0.2612  0.8864
    2PVA    H79  284   3.031   2.730   0.690 -4.3480 -0.5822  1.5672
    2PVA    C40  285   2.941   2.917   0.645  0.5242  0.1198 -0.5091
    2PVA    H80  286   2.936   2.878   0.543  1.4750 -1.6761 -0.9907
    2PVA    H81  287   2.971   3.031   0.634  0.8216  2.3725  2.2049
    2PVA    H82  288   2.836   2.916   0.688  0.1024 -2.2634 -0.3584
    2PVA    O19  289   3.038   2.834   0.857 -0.2725  0.0302 -0.3180
    2PVA    H83  290   2.988   2.919   0.883 -0.7165  0.5719  5.1137
    3PVA      C  291   2.284   0.392   2.337 -0.0074 -0.3145 -0.0438
    3PVA      H  292   2.187   0.353   2.317 -3.3822  0.1074  3.8915
    3PVA     H1  293   2.269   0.452   2.431  3.0118  0.0250 -0.9602
    3PVA     H2  294   2.341   0.301   2.360 -1.0262 -0.6405 -3.4851
    3PVA     C1  295   2.350   0.490   2.231  0.1378 -0.6425 -0.6658
    3PVA     H3  296   2.291   0.578   2.226 -0.9401  0.5740  2.4213
    3PVA      O  297   2.355   0.426   2.106 -0.0660  0.4395 -0.0716
    3PVA     H4  298   2.308   0.487   2.042 -1.0262  0.1598 -0.2656
    3PVA     C2  299   2.489   0.553   2.256  0.1036  0.3125 -0.1309
    3PVA     H5  300   2.488   0.649   2.223  2.2512 -0.2990 -0.8067
    3PVA     H6  301   2.559   0.495   2.191 -0.9724  1.3043  0.2449
    3PVA     C3  302   2.533   0.552   2.399  0.2382 -0.2315 -0.4867
    3PVA     H7  303   2.516   0.450   2.441 -2.1533 -2.2818 -4.2365
    3PVA     O1  304   2.449   0.646   2.471 -0.5214 -0.5814  0.1739
    3PVA     H8  305   2.439   0.735   2.430 -0.3540 -1.4697  2.6778
    3PVA     C4  306   2.675   0.589   2.441 -0.8074 -0.1958 -0.4894
    3PVA     H9  307   2.752   0.557   2.373 -0.3152 -0.7319 -1.2895
    3PVA    H10  308   2.681   0.691   2.446 -0.7401  1.0726  0.8597
    3PVA     C5  309   2.709   0.547   2.579 -0.1375 -0.2346 -0.1010
    3PVA    H11  310   2.718   0.436   2.590 -0.0980 -1.8339  0.9974
    3PVA     O2  311   2.613   0.592   2.669 -0.2956  0.1790 -0.1451
    3PVA    H12  312   2.536   0.597   2.604 -1.7425 -0.3649 -2.3469
    3PVA     C6  313   2.851   0.607   2.630  0.5638 -0.2617  0.1601
    3PVA    H13  314   2.839   0.706   2.658 -0.6523 -5.2109  0.8068
    3PVA    H14  315   2.915   0.604   2.541  2.5175  1.6439 -1.1487
    3PVA     C7  316   2.920   0.533   2.744 -0.1670  0.6916  0.2330
    3PVA    H15  317   2.955   0.430   2.710  3.4895 -0.2410 -2.0925
    3PVA     O3  318   2.826   0.518   2.854 -0.1041  0.6502  0.0456
    3PVA    H16  319   2.743   0.558   2.824 -0.5740 -0.5057 -1.2181
    3PVA     C8  320   3.045   0.605   2.787 -0.1081 -0.9710 -0.2149
    3PVA    H17  321   3.108   0.641   2.702  2.7444  0.7263 -0.0128
    3PVA    H18  322   3.014   0.691   2.849  0.7304 -2.2055  1.5604
    3PVA     C9  323   3.143   0.517   2.873  0.2980  0.2236 -0.8381
    3PVA    H19  324   3.176   0.423   2.826  1.1617  1.7019 -2.6065
    3PVA     O4  325   3.084   0.491   2.995  0.3949 -1.1111 -0.5640
    3PVA    H20  326   2.986   0.495   2.997 -3.4515  2.6329 -5.1733
    3PVA    C10  327   3.276   0.590   2.895 -0.0981 -0.3996  0.2834
    3PVA    H21  328   3.295   0.634   2.796 -1.2524  0.3721  0.7514
    3PVA    H22  329   3.274   0.673   2.960  3.1585  0.5238 -1.1389
    3PVA    C11  330   0.074   0.493   2.950 -0.6135 -0.0737  0.5357
    3PVA    H23  331   0.105   0.417   2.877  2.2118 -1.3755 -5.3429
    3PVA     O5  332   0.027   0.433   3.073  0.0897 -0.1813  0.4982
    3PVA    H24  333   3.241   0.428   3.069  0.6961 -1.0242  3.1192
    3PVA    C12  334   0.210   0.571   2.976 -0.1366 -0.1211 -0.5583
    3PVA    H25  335   0.200   0.651   3.051  1.2167 -3.4113  0.5517
    3PVA    H26  336   0.250   0.626   2.893 -0.8263  0.9620  1.1032
    3PVA    C13  337   0.323   0.475   3.025  0.2127  0.0722 -0.5953
    3PVA    H27  338   0.317   0.390   2.958 -0.4022  2.5193  0.4047
    3PVA     O6  339   0.295   0.437   3.161  1.2493  0.4546  1.4150
    3PVA    H28  340   0.195   0.441   3.156 -1.8542  0.3466 -1.0820
    3PVA    C14  341   0.461   0.540   3.024 -0.7857  0.0198 -0.1828
    3PVA    H29  342   0.456   0.633   3.081  2.5283  0.7566 -2.1771
    3PVA    H30  343   0.479   0.562   2.922 -1.1483  0.0389  0.5604
    3PVA    C15  344   0.575   0.449   3.066 -0.8257  0.0998  0.5262
    3PVA    H31  345   0.567   0.360   3.001 -0.5867 -2.4641 -0.7185
    3PVA     O7  346   0.569   0.412   3.211  0.1566 -0.0037  0.6823
    3PVA    H32  347   0.471   0.422   3.213  0.4881 -0.6951  1.4482
    3PVA    C16  348   0.712   0.517   3.036 -0.1345 -0.4415  0.9435
    3PVA    H33  349   0.707   0.584   2.950  0.9923 -1.0203  3.5853
    3PVA    H34  350   0.739   0.597   3.114 -1.9337  1.0365  1.5090
    3PVA    C17  351   0.827   0.418   3.001  0.6118  0.2534 -0.3503
    3PVA    H35  352   0.831   0.337   3.086 -2.0495  2.0477  2.0340
    3PVA     O8  353   0.810   0.363   2.877 -0.3583  0.1165 -0.0456
    3PVA    H36  354   0.883   0.301   2.856 -1.5557  4.2680 -2.1686
    3PVA    C18  355   0.967   0.493   3.014 -0.4439  0.5718  0.2298
    3PVA    H37  356   0.975   0.535   3.121  1.1282 -2.1875  2.1607
    3PVA    H38  357   0.990   0.560   2.932  2.2768 -0.6558  0.6473
    3PVA    C19  358   1.075   0.379   2.997  0.7537 -0.9298  0.1845
    3PVA    H39  359   1.042   0.300   3.064 -0.6502  1.1137 -2.7834
    3PVA     O9  360   1.080   0.330   2.861 -0.1119  0.5646 -0.3842
    3PVA    H40  361   1.167   0.352   2.826 -2.4604 -3.8631  3.4187
    3PVA    C20  362   1.217   0.425   3.026 -0.9007 -0.2243 -0.1250
    3PVA    H41  363   1.232   0.529   3.005 -2.8901 -2.7856  1.1695
    3PVA    H42  364   1.228   0.433   3.132  0.6937 -0.5201  0.2327
    3PVA    C21  365   1.328   0.344   2.963 -0.5753 -1.0407  0.3984
    3PVA    H43  366   1.308   0.240   2.967 -1.4527  1.1481  1.1433
    3PVA    O10  367   1.344   0.378   2.828  0.5021 -0.4979  0.0630
    3PVA    H44  368   1.440   0.414   2.812 -0.4635 -0.1857 -0.3410
    3PVA    C22  369   1.468   0.360   3.023 -0.0447  0.1127  0.1485
    3PVA    H45  370   1.467   0.311   3.126 -1.3094  1.4120  0.8138
    3PVA    H46  371   1.495   0.462   3.054  0.7305 -1.8114 -1.0503
    3PVA    C23  372   1.586   0.299   2.942 -0.8819 -0.8290 -0.1213
    3PVA    H47  373   1.675   0.308   3.001 -1.0744  0.5895  3.2869
    3PVA    O11  374   1.609   0.382   2.822 -0.1378  0.1729 -0.1496
    3PVA    H48  375   1.655   0.322   2.757  2.5515 -3.2392  1.4491
    3PVA    C24  376   1.565   0.155   2.891 -1.1727 -0.9121 -0.2771
    3PVA    H49  377   1.472   0.147   2.834  1.5219 -1.9448  2.1846
    3PVA    H50  378   1.554   0.099   2.982 -0.5437 -1.2899 -0.2001
    3PVA    C25  379   1.680   0.099   2.808  0.3171  0.6602 -0.0611
    3PVA    H51  380   1.656   3.303   2.783 -1.0875 -2.5658 -0.2706
    3PVA    O12  381   1.701   0.183   2.695 -0.6609  0.7828 -0.3241
    3PVA    H52  382   1.615   0.177   2.648  3.2836 -2.0354 -1.4555
    3PVA    C26  383   1.808   0.090   2.889 -0.1512 -0.2623 -1.5241
    3PVA    H53  384   1.841   0.193   2.933 -0.4358  1.5643  1.3349
    3PVA    H54  385   1.791   0.025   2.981 -0.0551  0.3506  0.1333
    3PVA    C27  386   1.938   0.034   2.816 -0.6474  0.1915 -0.7153
    3PVA    H55  387   1.910   3.251   2.760  0.1336 -1.3180 -2.0486
    3PVA    O13  388   1.995   0.127   2.723  0.2918  0.4228 -0.0686
    3PVA    H56  389   1.923   0.169   2.674  0.4699  2.8199 -0.6388
    3PVA    C28  390   2.046   3.306   2.910 -0.7377  0.1218  0.8659
    3PVA    H57  391   2.097   0.082   2.936  0.0686 -0.1954  3.6219
    3PVA    H58  392   2.006   3.265   3.001 -3.8970  1.1611 -0.7467
    3PVA    C29  393   2.146   3.208   2.852 -0.5434 -0.5709 -0.6534
    3PVA    H59  394   2.178   3.244   2.750  0.7212 -0.3371 -3.0001
    3PVA    O14  395   2.091   3.087   2.835 -0.7295  0.5999 -0.2064
    3PVA    H60  396   1.996   3.076   2.867 -2.7895 -1.2257 -1.0812
    3PVA    C30  397   2.263   3.194   2.946  0.3921  0.4200 -0.5044
    3PVA    H61  398   2.243   3.148   3.042 -0.1942  1.2163  0.8784
    3PVA    H62  399   2.287   3.290   2.981 -0.5952 -1.4216 -1.2414
    3PVA    C31  400   2.387   3.124   2.874  0.1975  0.5483 -1.4420
    3PVA    H63  401   2.410   3.170   2.778  1.5633  2.0064  2.3286
    3PVA    O15  402   2.339   2.990   2.848  0.0742 -0.4690  0.3132
    3PVA    H64  403   2.241   3.014   2.833 -1.3983  0.0895 -2.8772
    3PVA    C32  404   2.508   3.114   2.966  0.3698  0.0004 -0.0688
    3PVA    H65  405   2.482   3.042   3.045  1.3084 -2.7479  0.0239
    3PVA    H66  406   2.536   3.209   3.014  0.3452 -2.0955  0.2345
    3PVA    C33  407   2.635   3.075   2.900 -0.6618 -0.5359  0.5026
    3PVA    H67  408   2.666   3.147   2.824 -1.2021  1.4352  2.2900
    3PVA    O16  409   2.622   2.944   2.851 -0.0319  0.1066 -0.3736
    3PVA    H68  410   2.525   2.937   2.846  0.1888  2.0713  2.0730
    3PVA    C34  411   2.758   3.073   2.997  0.0626 -0.3146  0.3296
    3PVA    H69  412   2.722   3.049   3.100 -0.6576  0.2599 -1.3535
    3PVA    H70  413   2.801   3.172   2.997 -1.5696 -3.0732  3.0707
    3PVA    C35  414   2.872   2.969   2.978 -0.7194  0.0855 -0.0298
    3PVA    H71  415   2.842   2.873   3.024 -0.2563  0.8432 -2.2517
    3PVA    O17  416   2.911   2.960   2.840  0.5615  0.1873 -0.0675
    3PVA    H72  417   2.831   2.909   2.807 -0.8064 -2.2158  0.6443
    3PVA    C36  418   2.988   3.012   3.070 -0.2560 -0.0905  0.0206
    3PVA    H73  419   3.019   3.112   3.049 -2.9058 -1.4877  0.7416
    3PVA    H74  420   2.969   3.005   3.179 -0.4843 -0.7530  3.6904
    3PVA    C37  421   3.120   2.937   3.044  0.7207 -0.2053  0.4649
    3PVA    H75  422   3.199   2.980   3.112 -1.4855 -1.3922  1.2488
    3PVA    O18  423   3.173   2.951   2.910  0.1344  0.7199 -0.1527
    3PVA    H76  424   3.103   2.965   2.843 -0.2067  2.1192 -1.1679
    3PVA    C38  425   3.103   2.785   3.094 -0.7923 -0.6619 -0.1790
    3PVA    H77  426   3.092   2.727   3.006 -2.0610 -0.7462  1.3230
    3PVA    H78  427   3.012   2.774   3.153  1.0222 -0.4540 -0.8777
    3PVA    C39  428   3.219   2.744   3.176 -0.6472  0.2323 -0.5183
    3PVA    H79  429   3.247   2.820   3.247  3.6220  0.6310  0.0826
    3PVA    C40  430   0.028   2.728   3.104 -0.2140 -0.7987  0.0684
    3PVA    H80  431   0.007   2.670   3.018  0.3301  2.5575  0.1368
    3PVA    H81  432   0.096   2.678   3.177  3.7101  0.9564  3.3653
    3PVA    H82  433   0.071   2.831   3.081  1.3273  0.6221  0.6692
    3PVA    O19  434   3.183   2.635   3.260  0.3522  0.1986  0.5356
    3PVA    H83  435   3.207   2.555   3.211 -2.2074 -0.3396 -0.3452
    4PVA      C  436   1.119   2.125   2.677  0.1264 -0.4937 -0.3443
    4PVA      H  437   1.037   2.071   2.729 -0.4748 -1.8978  0.1954
    4PVA     H1  438   1.103   2.233   2.705 -0.2878  2.3433 -1.3077
    4PVA     H2  439   1.107   2.117   2.573  0.1504  0.4308  4.5232
    4PVA     C1  440   1.256   2.078   2.728  0.0204 -0.2955  1.0023
    4PVA     H3  441   1.264   2.060   2.835  0.1803  3.4508  2.7982
    4PVA      O  442   1.356   2.168   2.682  0.0498  0.5846 -0.9079
    4PVA     H4  443   1.323   2.200   2.592 -0.6819 -1.0985 -1.2080
    4PVA     C2  444   1.284   1.944   2.656 -0.1624  0.1385  0.0467
    4PVA     H5  445   1.330   1.961   2.563  0.4288  0.9861 -2.6754
    4PVA     H6  446   1.190   1.880   2.643 -0.0326 -1.2561 -0.3882
    4PVA     C3  447   1.392   1.870   2.734  0.1893  0.5454  0.0329
    4PVA     H7  448   1.351   1.881   2.832  1.6247  0.7606  1.4435
    4PVA     O1  449   1.519   1.935   2.733 -0.1342  0.3182 -0.6458
    4PVA     H8  450   1.511   2.016   2.684  1.7982 -0.1491  1.4926
    4PVA     C4  451   1.407   1.726   2.681  0.0342 -0.2258  0.9558
    4PVA     H9  452   1.310   1.682   2.662  2.3668  3.6200  2.8753
    4PVA    H10  453   1.454   1.722   2.583  2.6570  0.0486  1.0277
    4PVA     C5  454   1.479   1.631   2.779  0.0050  0.7909  0.1206
    4PVA    H11  455   1.423   1.630   2.875 -0.8117  3.2216  3.0774
    4PVA     O2  456   1.612   1.672   2.808 -0.4916  0.4148  0.0396
    4PVA    H12  457   1.601   1.764   2.779 -2.2936 -3.4040 -1.2344
    4PVA     C6  458   1.484   1.488   2.721  0.3801 -0.7737  0.1882
    4PVA    H13  459   1.377   1.465   2.707  0.0548 -3.6586  0.8775
    4PVA    H14  460   1.528   1.492   2.615 -0.4973 -0.8325 -0.6146
    4PVA     C7  461   1.551   1.374   2.810 -0.2300  0.0063  0.1457
    4PVA    H15  462   1.507   1.370   2.906  0.1665  2.6998 -2.3253
    4PVA     O3  463   1.684   1.405   2.823  0.6063 -0.1055  0.1382
    4PVA    H16  464   1.700   1.501   2.826  3.3345  0.4136 -1.4803
    4PVA     C8  465   1.555   1.236   2.740  0.1492  0.3732  0.5727
    4PVA    H17  466   1.576   1.253   2.634 -0.4943  1.9247  3.0372
    4PVA    H18  467   1.639   1.181   2.776  0.2567 -1.2801 -1.8436
    4PVA     C9  468   1.427   1.158   2.754  1.1256 -0.9861  0.3147
    4PVA    H19  469   1.357   1.209   2.683  2.6787  1.3803 -2.5448
    4PVA     O4  470   1.368   1.162   2.884  0.2386  0.2173  0.1034
    4PVA    H20  471   1.304   1.087   2.869 -1.8506 -2.2184  0.8963
    4PVA    C10  472   1.438   1.014   2.704  0.4508 -0.0390 -0.9522
    4PVA    H21  473   1.459   1.015   2.602 -0.0263 -3.0984  2.0998
    4PVA    H22  474   1.510   0.961   2.771  0.6393  0.5420  0.5677
    4PVA    C11  475   1.296   0.946   2.707 -0.2906  0.0932  0.1094
    4PVA    H23  476   1.221   1.009   2.656  0.2644  0.1945 -2.6248
    4PVA     O5  477   1.256   0.908   2.840  0.0997 -0.7032  0.6163
    4PVA    H24  478   1.204   0.823   2.828 -0.1150  0.8562  0.0191
    4PVA    C12  479   1.293   0.822   2.612  0.2509 -0.3130  0.0870
    4PVA    H25  480   1.377   0.761   2.644  1.0914 -4.1181  1.2928
    4PVA    H26  481   1.307   0.867   2.511 -0.3186  2.5029 -0.4267
    4PVA    C13  482   1.163   0.735   2.604  0.4267  0.5638  0.3261
    4PVA    H27  483   1.078   0.792   2.562 -0.2119 -0.1294 -0.5739
    4PVA     O6  484   1.133   0.678   2.728 -0.3272  0.3850  0.2090
    4PVA    H28  485   1.058   0.621   2.705 -1.4180 -1.1166 -0.9249
    4PVA    C14  486   1.183   0.619   2.499  0.6008  0.8348 -1.3051
    4PVA    H29  487   1.216   0.665   2.407  0.1286  0.9849 -0.8310
    4PVA    H30  488   1.260   0.553   2.531 -3.0611  1.4494  2.3866
    4PVA    C15  489   1.057   0.536   2.457  0.3995  0.3357  0.1830
    4PVA    H31  490   1.087   0.441   2.406  0.5992 -2.9626  0.9633
    4PVA     O7  491   0.986   0.496   2.576  0.4508 -0.2209 -0.4885
    4PVA    H32  492   0.912   0.427   2.564 -2.2539 -0.4198  2.2383
    4PVA    C16  493   0.968   0.621   2.359 -0.0590  0.1287 -0.0958
    4PVA    H33  494   0.926   0.708   2.408 -0.9005 -1.0793 -3.1591
    4PVA    H34  495   1.032   0.650   2.272 -2.8079 -0.7301 -0.6214
    4PVA    C17  496   0.847   0.536   2.312  1.1136  0.9239  0.0012
    4PVA    H35  497   0.772   0.516   2.396  0.3175  2.2661  2.2679
    4PVA     O8  498   0.888   0.413   2.264 -0.0841 -0.0095 -0.0028
    4PVA    H36  499   0.808   0.399   2.208 -0.0139 -1.3888  1.6555
    4PVA    C18  500   0.775   0.602   2.194 -1.0222 -0.0691  0.0292
    4PVA    H37  501   0.767   0.709   2.217  2.4982 -2.4165  4.8073
    4PVA    H38  502   0.845   0.597   2.107 -0.9557  2.9818  0.0436
    4PVA    C19  503   0.640   0.538   2.145 -0.6062 -0.1025  0.4416
    4PVA    H39  504   0.630   0.584   2.050 -0.0223 -0.4049 -2.9976
    4PVA     O9  505   0.655   0.394   2.128 -1.0370  0.1632 -0.2393
    4PVA    H40  506   0.574   0.349   2.163 -3.5351 -0.7756 -0.3836
    4PVA    C20  507   0.529   0.571   2.241  0.0460  0.2858 -1.0474
    4PVA    H41  508   0.507   0.673   2.262  2.2714 -1.9486  1.5692
    4PVA    H42  509   0.545   0.549   2.344  0.4352  2.0135 -1.4113
    4PVA    C21  510   0.389   0.512   2.204 -0.4460 -0.1266 -0.9813
    4PVA    H43  511   0.315   0.555   2.273 -1.0665  4.1412 -2.2116
    4PVA    O10  512   0.385   0.368   2.213 -0.2282  0.2404  0.6249
    4PVA    H44  513   0.298   0.351   2.169 -0.2935 -0.9899  1.4815
    4PVA    C22  514   0.342   0.546   2.068 -0.4387 -0.1636  0.9318
    4PVA    H45  515   0.345   0.654   2.065  0.3880  2.0956  2.2389
    4PVA    H46  516   0.407   0.515   1.983  1.1744  1.1258  0.0569
    4PVA    C23  517   0.201   0.512   2.026  0.1951 -0.4758 -1.0047
    4PVA    H47  518   0.124   0.570   2.080  0.7965 -0.7591 -1.2187
    4PVA    O11  519   0.177   0.366   2.049  0.8740  0.4631  0.3050
    4PVA    H48  520   0.090   0.353   2.008  2.6403 -0.1727  0.7652
    4PVA    C24  521   0.164   0.543   1.878  0.2527 -0.1859  0.6321
    4PVA    H49  522   0.211   0.473   1.815 -0.3478  2.7316 -0.9877
    4PVA    H50  523   0.204   0.641   1.847  1.1653  0.8169  0.2941
    4PVA    C25  524   0.001   0.527   1.866 -0.2269 -0.9373 -0.3519
    4PVA    H51  525   3.273   0.588   1.951 -0.1641 -2.1297  0.2053
    4PVA    O12  526   3.271   0.402   1.903  0.1949  0.1341 -0.0881
    4PVA    H52  527   3.186   0.406   1.860  4.4388  0.3680 -0.7440
    4PVA    C26  528   3.260   0.555   1.729  0.9103 -0.4042 -0.3211
    4PVA    H53  529   3.302   0.480   1.667  0.1976 -0.4523 -3.2940
    4PVA    H54  530   3.297   0.651   1.693 -2.8813  1.4374 -2.3565
    4PVA    C27  531   3.103   0.558   1.699  0.4343 -0.3255  0.3208
    4PVA    H55  532   3.106   0.559   1.590  2.2881 -5.4042  0.6275
    4PVA    O13  533   3.043   0.439   1.753 -0.1559 -0.0836  0.2259
    4PVA    H56  534   2.951   0.462   1.783 -0.5174  0.7426 -1.1113
    4PVA    C28  535   3.034   0.683   1.763  0.4002 -0.5411  0.5904
    4PVA    H57  536   3.044   0.691   1.869  0.6642  2.6551 -3.2629
    4PVA    H58  537   3.078   0.770   1.721 -0.3376 -0.9137  1.0823
    4PVA    C29  538   2.887   0.694   1.732  0.4031 -0.4381 -0.7688
    4PVA    H59  539   2.858   0.772   1.793  1.1395 -2.9416  0.8320
    4PVA    O14  540   2.823   0.576   1.780  0.3069  0.1858 -0.6855
    4PVA    H60  541   2.725   0.593   1.770 -1.9278  1.0105  2.5245
    4PVA    C30  542   2.858   0.712   1.586  0.0668 -0.3956 -0.4054
    4PVA    H61  543   2.885   0.623   1.521 -0.6710  0.2223  1.7972
    4PVA    H62  544   2.924   0.792   1.556  3.8921  0.1990  0.4127
    4PVA    C31  545   2.708   0.735   1.540 -1.5663 -0.1791  0.1428
    4PVA    H63  546   2.687   0.834   1.585 -1.8998 -1.3168  2.7340
    4PVA    O15  547   2.628   0.639   1.592  0.6023 -0.0960  0.0819
    4PVA    H64  548   2.598   0.581   1.520  1.0852  0.6387  0.5861
    4PVA    C32  549   2.683   0.731   1.390  0.4103 -0.7079 -0.5538
    4PVA    H65  550   2.734   0.642   1.357 -2.7119 -3.8318  1.3936
    4PVA    H66  551   2.740   0.822   1.366  4.4620 -0.5172 -0.5261
    4PVA    C33  552   2.542   0.733   1.335  0.1370  0.9432  0.3322
    4PVA    H67  553   2.500   0.833   1.377 -0.3409  2.6946 -1.0622
    4PVA    O16  554   2.467   0.616   1.373  0.5319 -0.4727  0.3960
    4PVA    H68  555   2.393   0.625   1.315  1.8310 -1.1032  0.0971
    4PVA    C34  556   2.547   0.740   1.183  0.1486  0.2227  0.1732
    4PVA    H69  557   2.594   0.649   1.139 -0.5632  1.4399 -0.4385
    4PVA    H70  558   2.612   0.820   1.161  0.9935  0.9625  2.9882
    4PVA    C35  559   2.415   0.769   1.115  0.2024 -0.5190 -0.2503
    4PVA    H71  560   2.430   0.749   1.013 -1.3356 -0.5604  3.0605
    4PVA    O17  561   2.314   0.683   1.168  0.2675 -0.1070 -0.5094
    4PVA    H72  562   2.233   0.736   1.156  0.9305 -0.9192  0.5335
    4PVA    C36  563   2.374   0.919   1.121  0.3273 -0.4696  0.2265
    4PVA    H73  564   2.456   0.993   1.111  0.6552 -0.8201  0.3383
    4PVA    H74  565   2.337   0.940   1.222 -2.9110 -2.3588  2.6299
    4PVA    C37  566   2.245   0.945   1.041 -0.0906  0.2691 -0.2329
    4PVA    H75  567   2.207   1.042   1.058  0.8237 -0.3364 -0.5397
    4PVA    O18  568   2.139   0.857   1.061  0.1573  0.2286 -0.7483
    4PVA    H76  569   2.077   0.859   0.986 -0.2549 -1.0201 -1.2711
    4PVA    C38  570   2.265   0.937   0.886  0.4204  0.1747 -0.4182
    4PVA    H77  571   2.299   0.837   0.857 -0.0445  0.8720  1.5567
    4PVA    H78  572   2.343   1.014   0.864  1.4017 -0.1347  0.5407
    4PVA    C39  573   2.152   0.983   0.792 -0.4496 -0.5394  0.5169
    4PVA    H79  574   2.194   1.004   0.694  0.6826  1.9758  1.6029
    4PVA    C40  575   2.098   1.111   0.838  0.6499 -0.6153  0.9400
    4PVA    H80  576   2.009   1.138   0.780  0.6909 -3.1862  3.9987
    4PVA    H81  577   2.174   1.190   0.824 -3.0653  1.7394 -1.9269
    4PVA    H82  578   2.063   1.096   0.932  0.7216  0.4428  0.8616
    4PVA    O19  579   2.045   0.887   0.777  0.0729 -0.5649  0.3258
    4PVA    H83  580   2.001   0.928   0.700 -3.6343 -1.7033 -0.9067
    5PVA      C  581   1.181   1.412   2.484 -0.4293 -0.0849  0.2323
    5PVA      H  582   1.100   1.399   2.552 -0.4624  0.4879 -1.4391
    5PVA     H1  583   1.277   1.383   2.523  1.2058  2.4080  0.8446
    5PVA     H2  584   1.186   1.523   2.465 -0.3803  3.3401  2.1764
    5PVA     C1  585   1.145   1.349   2.345  0.2373 -0.1538  0.3607
    5PVA     H3  586   1.134   1.241   2.364 -0.9257 -1.9284  0.1318
    5PVA      O  587   1.242   1.385   2.244 -0.3196 -0.1278  0.4794
    5PVA     H4  588   1.192   1.356   2.165  1.2192  2.5053 -2.0419
    5PVA     C2  589   1.006   1.405   2.296  0.0382  0.2473  0.1796
    5PVA     H5  590   1.024   1.513   2.256 -1.0892 -1.0476 -0.1759
    5PVA     H6  591   0.934   1.406   2.380 -1.0997  0.7174  0.6430
    5PVA     C3  592   0.937   1.321   2.187  0.0892  0.4827  0.7926
    5PVA     H7  593   0.895   1.229   2.227  0.6324 -0.1448  0.6189
    5PVA     O1  594   1.030   1.307   2.085 -0.4189 -0.1586 -0.4206
    5PVA     H8  595   0.990   1.323   1.995 -0.8393  2.4418  0.0034
    5PVA     C4  596   0.825   1.406   2.130 -0.6462  0.7733  1.3538
    5PVA     H9  597   0.767   1.433   2.212  2.3989  0.5109  1.5374
    5PVA    H10  598   0.864   1.498   2.097 -1.9471  0.1734  0.2598
    5PVA     C5  599   0.745   1.337   2.020 -0.5300  1.3894  1.0939
    5PVA    H11  600   0.707   1.241   2.069 -2.6201  0.7410  1.7079
    5PVA     O2  601   0.824   1.316   1.908 -0.0774  0.1243 -0.1076
    5PVA    H12  602   0.755   1.306   1.829 -0.6453  0.1631 -1.4791
    5PVA     C6  603   0.602   1.401   1.990 -0.4499 -0.7725  0.0155
    5PVA    H13  604   0.543   1.408   2.075 -1.6327 -1.5264 -1.1238
    5PVA    H14  605   0.619   1.506   1.964  2.1571  1.8703 -0.1290
    5PVA     C7  606   0.513   1.343   1.879 -0.1674 -0.3173  0.3141
    5PVA    H15  607   0.477   1.242   1.907  0.5500  3.5776 -1.6792
    5PVA     O3  608   0.606   1.347   1.772 -0.3729  0.3674  0.1454
    5PVA    H16  609   0.544   1.356   1.697 -0.6225  0.6485  0.0870
    5PVA     C8  610   0.381   1.422   1.840  0.6927  0.7078 -0.5319
    5PVA    H17  611   0.321   1.438   1.928  1.2455  2.9264 -1.2064
    5PVA    H18  612   0.414   1.525   1.819  2.4913  2.4954 -0.6223
    5PVA     C9  613   0.303   1.363   1.727  0.8743  0.2262  0.6985
    5PVA    H19  614   0.237   1.289   1.768  0.7557  2.0922 -1.1564
    5PVA     O4  615   0.400   1.319   1.630  0.4916  0.5193 -0.6067
    5PVA    H20  616   0.365   1.351   1.547  0.3685  0.4462  1.1887
    5PVA    C10  617   0.216   1.470   1.652 -0.5146 -0.4749  0.4282
    5PVA    H21  618   0.151   1.523   1.729 -2.4045  0.2446 -0.9254
    5PVA    H22  619   0.289   1.549   1.626  1.2284 -0.5432  1.5600
    5PVA    C11  620   0.139   1.422   1.535  0.7196 -0.4501 -1.0349
    5PVA    H23  621   0.086   1.319   1.542  0.4893 -2.5086 -0.4389
    5PVA     O5  622   0.231   1.429   1.425  0.2680  0.6506  0.0288
    5PVA    H24  623   0.175   1.442   1.343 -0.1551 -0.5898 -0.8435
    5PVA    C12  624   0.022   1.513   1.495  0.4743 -0.1079 -0.5034
    5PVA    H25  625   0.062   1.607   1.454 -0.2125 -1.7096  1.8396
    5PVA    H26  626   3.260   1.553   1.564 -1.1298  0.3071 -0.6460
    5PVA    C13  627   3.251   1.466   1.375 -0.1815  0.2481  0.1353
    5PVA    H27  628   3.201   1.369   1.399  3.1039  0.5858  0.8981
    5PVA     O6  629   0.025   1.441   1.267  0.1027  0.6137 -0.2392
    5PVA    H28  630   3.282   1.451   1.190  0.3227  0.2499 -2.8349
    5PVA    C14  631   3.148   1.573   1.333  0.0726  0.1073  0.2375
    5PVA    H29  632   3.096   1.599   1.424  2.8317 -3.3132  2.2766
    5PVA    H30  633   3.205   1.663   1.299 -0.1051  0.4707  1.5068
    5PVA    C15  634   3.039   1.527   1.230 -0.4854 -0.1201  0.5028
    5PVA    H31  635   2.985   1.448   1.277  1.0715  0.0984 -1.7868
    5PVA     O7  636   3.091   1.474   1.113 -0.5120 -0.1251 -0.3120
    5PVA    H32  637   3.024   1.474   1.044  0.5130  0.8292 -0.3001
    5PVA    C16  638   2.931   1.636   1.199 -0.4949  0.2299 -0.3187
    5PVA    H33  639   2.883   1.664   1.291 -1.4133 -0.6283  1.6557
    5PVA    H34  640   2.989   1.726   1.166 -1.6438 -0.9747 -0.3724
    5PVA    C17  641   2.820   1.605   1.097  0.2907  0.3545 -0.2821
    5PVA    H35  642   2.753   1.523   1.131  2.2294  1.0453  0.9899
    5PVA     O8  643   2.880   1.570   0.974 -0.1603 -0.0802  0.5112
    5PVA    H36  644   2.805   1.584   0.910 -2.3132 -0.3799 -0.5515
    5PVA    C18  645   2.717   1.723   1.077 -0.4195 -0.7429 -0.7446
    5PVA    H37  646   2.663   1.736   1.176 -0.1372 -2.4648 -0.0265
    5PVA    H38  647   2.759   1.821   1.050  2.6311 -1.3367 -1.0595
    5PVA    C19  648   2.608   1.695   0.982 -0.1360  0.3329 -0.3788
    5PVA    H39  649   2.572   1.599   1.020  0.2579  2.0270  1.3900
    5PVA     O9  650   2.673   1.670   0.858 -0.1413 -0.3133  0.0966
    5PVA    H40  651   2.609   1.707   0.795 -1.0505  1.0337  0.6901
    5PVA    C20  652   2.491   1.791   0.975  0.2611  0.1312  0.2446
    5PVA    H41  653   2.415   1.785   1.054 -1.3904 -4.7881 -3.1344
    5PVA    H42  654   2.535   1.888   0.959  2.7827  2.1617 -4.4725
    5PVA    C21  655   2.401   1.771   0.848 -0.0717 -0.0141 -0.5746
    5PVA    H43  656   2.358   1.667   0.857 -1.2761  1.3240 -0.2106
    5PVA    O10  657   2.483   1.798   0.731  0.2214 -0.5760  0.4474
    5PVA    H44  658   2.412   1.826   0.666 -1.0624  2.0842  0.8574
    5PVA    C22  659   2.281   1.867   0.852 -0.2975 -0.1014 -0.1415
    5PVA    H45  660   2.216   1.839   0.939 -1.1691  0.5595  0.5541
    5PVA    H46  661   2.310   1.968   0.872 -1.7891  0.8298 -1.2201
    5PVA    C23  662   2.190   1.859   0.728 -0.4076 -0.1034 -0.3397
    5PVA    H47  663   2.161   1.756   0.719  0.6382  2.3676  0.3507
    5PVA    O11  664   2.267   1.887   0.612  0.5683 -0.0917  0.8996
    5PVA    H48  665   2.200   1.860   0.543 -1.5905 -1.3868 -2.8310
    5PVA    C24  666   2.071   1.961   0.750 -0.7315 -0.0738  0.9179
    5PVA    H49  667   2.105   2.061   0.779 -0.7861  0.7327 -0.8678
    5PVA    H50  668   1.999   1.923   0.814  1.9753  1.8610 -1.3578
    5PVA    C25  669   1.990   1.966   0.617 -0.6250 -0.4525 -0.4442
    5PVA    H51  670   2.068   2.024   0.555  2.5452 -0.5674 -2.8429
    5PVA    O12  671   1.975   1.835   0.569  0.3925 -0.1217 -0.1716
    5PVA    H52  672   1.902   1.854   0.507 -0.3029  0.3345  0.0555
    5PVA    C26  673   1.853   2.041   0.602 -0.6665 -0.8942  0.3676
    5PVA    H53  674   1.767   1.981   0.624  3.4151 -1.7789 -0.0178
    5PVA    H54  675   1.847   2.134   0.660  1.1834  1.5085  0.0962
    5PVA    C27  676   1.830   2.092   0.459 -0.5870 -0.3147 -0.0294
    5PVA    H55  677   1.908   2.157   0.438 -0.4251  0.7276 -2.4246
    5PVA    O13  678   1.813   1.974   0.379 -0.1905  0.4898  0.1423
    5PVA    H56  679   1.761   2.002   0.299  0.7655 -0.6850 -1.3816
    5PVA    C28  680   1.700   2.173   0.437  0.1210  0.2739 -0.1764
    5PVA    H57  681   1.610   2.117   0.456  0.7102 -1.0405  0.5203
    5PVA    H58  682   1.699   2.250   0.511  2.0361  0.1994 -0.7969
    5PVA    C29  683   1.677   2.238   0.291 -0.6709 -0.8912  1.0167
    5PVA    H59  684   1.592   2.304   0.305 -2.4906 -2.4552 -1.3629
    5PVA    O14  685   1.635   2.144   0.205  0.4086 -0.3327 -0.0590
    5PVA    H60  686   1.651   2.195   0.119 -0.7369  0.0553  3.2820
    5PVA    C30  687   1.807   2.305   0.224  0.6146 -0.5993  0.7090
    5PVA    H61  688   1.874   2.228   0.197  0.8541  3.5709  1.6689
    5PVA    H62  689   1.847   2.386   0.284  0.7705 -2.9105  1.2639
    5PVA    C31  690   1.778   2.388   0.088  0.2298  0.2486 -0.3800
    5PVA    H63  691   1.871   2.408   0.039 -0.7568  3.2498  0.7513
    5PVA    O15  692   1.694   2.312   0.011 -0.7603 -0.3929  0.7287
    5PVA    H64  693   1.739   2.314   3.237 -0.1002 -1.6728 -0.2366
    5PVA    C32  694   1.717   2.526   0.120  0.2910  0.9445  0.3338
    5PVA    H65  695   1.625   2.508   0.168  0.1092  1.1584  0.1563
    5PVA    H66  696   1.777   2.572   0.200 -1.1222 -1.0540  0.6638
    5PVA    C33  697   1.717   2.621   3.311  0.9707  0.1171  0.2455
    5PVA    H67  698   1.654   2.575   3.236 -2.4647 -0.0309  3.9349
    5PVA    O16  699   1.856   2.646   3.281 -0.0687  0.6231 -0.0943
    5PVA    H68  700   1.900   2.669   0.049  2.3746  1.8869  0.8751
    5PVA    C34  701   1.658   2.761   0.013 -0.8583 -0.0817 -0.4326
    5PVA    H69  702   1.658   2.813   3.234 -0.1618  0.1302  1.0255
    5PVA    H70  703   1.719   2.827   0.078  0.5311  2.9830 -0.1472
    5PVA    C35  704   1.509   2.757   0.052 -0.3885  0.1531  0.0572
    5PVA    H71  705   1.499   2.684   0.135  1.0508 -1.9204 -0.2596
    5PVA    O17  706   1.447   2.695   3.259 -0.5954  0.9113 -0.0744
    5PVA    H72  707   1.386   2.750   3.212 -2.3578 -0.9238  3.2998
    5PVA    C36  708   1.445   2.898   0.074  0.1671  0.0128  0.6268
    5PVA    H73  709   1.346   2.871   0.119 -0.8147 -0.6727 -0.4529
    5PVA    H74  710   1.495   2.949   0.151 -0.0461 -2.1502 -0.6946
    5PVA    C37  711   1.449   3.006   3.271  0.3064  0.2668  0.0110
    5PVA    H75  712   1.556   3.036   3.255  1.5088  2.0024 -2.2142
    5PVA    O18  713   1.405   2.941   3.151 -0.3263 -0.0708  1.0864
    5PVA    H76  714   1.324   2.991   3.125  1.6973 -0.3291  0.7378
    5PVA    C38  715   1.366   3.131   3.298  0.5344  0.5024  0.5459
    5PVA    H77  716   1.434   3.183   0.057 -3.4015  0.8218  0.7749
    5PVA    H78  717   1.269   3.117   0.020  1.0355 -0.8184  2.6916
    5PVA    C39  718   1.351   3.228   3.182 -0.4535  0.2705  0.1213
    5PVA    H79  719   1.444   3.245   3.131  0.2986 -2.8250  0.6790
    5PVA    C40  720   1.298   0.044   3.216  0.5061 -0.1612 -0.3329
    5PVA    H80  721   1.188   0.030   3.241 -1.1313  0.6833  0.0221
    5PVA    H81  722   1.297   0.107   3.127 -2.2087  1.0143  3.5629
    5PVA    H82  723   1.362   0.084   3.295  0.3347  0.8115 -1.3494
    5PVA    O19  724   1.271   3.168   3.084  1.6095  0.1922  0.2074
    5PVA    H83  725   1.239   3.249   3.031  1.3868 -0.8268  0.7754
    6PVA      C  726   2.696   1.980   3.239  0.3360  0.4575  0.0291
    6PVA      H  727   2.799   1.985   3.214 -0.9421 -2.4514  0.0335
    6PVA     H1  728   2.636   1.977   3.141 -1.1533 -0.4144  0.4303
    6PVA     H2  729   2.655   2.070   3.290 -0.6777  2.2568 -0.0518
    6PVA     C1  730   2.662   1.852   0.001  0.4320  0.8761  0.5179
    6PVA     H3  731   2.680   1.767   3.258  1.4821 -1.4402  2.2939
    6PVA      O  732   2.520   1.840   0.027  0.2271  0.1356 -0.0637
    6PVA     H4  733   2.479   1.926   0.004  0.9791  1.4804  3.6270
    6PVA     C2  734   2.741   1.825   0.121  0.3018 -0.4044  0.3632
    6PVA     H5  735   2.700   1.896   0.194 -0.3172 -3.8027  0.3120
    6PVA     H6  736   2.840   1.866   0.092 -4.1355 -1.0314 -1.7759
    6PVA     C3  737   2.753   1.687   0.179  0.2065  0.3598 -0.0850
    6PVA     H7  738   2.811   1.623   0.112 -0.2404  1.4885 -0.2799
    6PVA     O1  739   2.622   1.633   0.185 -0.7691 -0.3142  0.0667
    6PVA     H8  740   2.558   1.663   0.117  2.6396 -0.0865  0.3954
    6PVA     C4  741   2.823   1.701   0.314  0.4092 -0.9282 -0.2196
    6PVA     H9  742   2.917   1.764   0.298 -0.2087 -0.4997  0.6525
    6PVA    H10  743   2.747   1.759   0.384 -1.4257  0.3975  0.3036
    6PVA     C5  744   2.867   1.558   0.366  0.1446 -0.1449 -0.0005
    6PVA    H11  745   2.949   1.522   0.304 -2.2010 -1.6446  1.0878
    6PVA     O2  746   2.760   1.476   0.361 -0.1083 -0.3872 -0.2154
    6PVA    H12  747   2.708   1.512   0.279 -2.1683 -0.4053  1.0001
    6PVA     C6  748   2.938   1.549   0.509 -1.2284 -0.4495  0.3705
    6PVA    H13  749   3.002   1.633   0.501  2.4811 -0.7310  0.6558
    6PVA    H14  750   2.857   1.557   0.587 -0.7140  0.0666 -0.2605
    6PVA     C7  751   3.008   1.416   0.535 -0.5029 -0.3709  1.1807
    6PVA    H15  752   3.084   1.382   0.461  1.3272 -2.1243  1.0828
    6PVA     O3  753   2.898   1.325   0.547  0.4487  0.1164 -0.6349
    6PVA    H16  754   2.831   1.345   0.483  0.9659 -2.6401  1.5531
    6PVA     C8  755   3.075   1.421   0.667 -0.0817  0.3627  0.3040
    6PVA    H17  756   3.149   1.496   0.672  1.9809 -1.0033  1.0437
    6PVA    H18  757   2.994   1.432   0.749 -3.9809 -3.4341 -1.4642
    6PVA     C9  758   3.145   1.281   0.686 -0.3254 -0.4095  0.0828
    6PVA    H19  759   3.204   1.259   0.599 -0.7198 -0.8144  0.2321
    6PVA     O4  760   3.040   1.180   0.701 -0.0720  0.2272 -0.6008
    6PVA    H20  761   2.959   1.215   0.660  0.2277 -0.1788 -1.8911
    6PVA    C10  762   3.243   1.286   0.797 -0.3033 -0.7461 -0.4018
    6PVA    H21  763   0.001   1.368   0.777  2.3294 -0.3035  1.4086
    6PVA    H22  764   3.185   1.315   0.886  1.7265 -2.3425  2.2797
    6PVA    C11  765   0.005   1.156   0.831  0.1584  0.1219 -0.7102
    6PVA    H23  766   0.055   1.127   0.734 -1.5056  0.9102 -1.7912
    6PVA     O5  767   3.222   1.055   0.859  0.5275  0.1508  0.0832
    6PVA    H24  768   3.138   1.090   0.804 -2.6080  4.3929 -1.0189
    6PVA    C12  769   0.124   1.174   0.935 -0.4386  0.4016  0.4421
    6PVA    H25  770   0.089   1.222   1.032 -0.5981 -0.1793 -0.5854
    6PVA    H26  771   0.172   1.258   0.889  1.4144  2.5308  1.8796
    6PVA    C13  772   0.212   1.058   0.951 -0.1106 -0.6011  0.8098
    6PVA    H27  773   0.247   1.028   0.849  1.6294  1.1545  0.7049
    6PVA     O6  774   0.134   0.948   1.006 -0.5978 -0.0007 -0.7211
    6PVA    H28  775   0.041   0.986   1.001  1.4697 -1.7200 -2.8097
    6PVA    C14  776   0.334   1.088   1.052 -0.6044 -0.3002 -0.1155
    6PVA    H29  777   0.308   1.142   1.144 -0.7413 -1.1215 -0.4248
    6PVA    H30  778   0.390   1.160   0.998 -1.9122 -0.6169 -1.0587
    6PVA    C15  779   0.428   0.968   1.083 -0.0852  0.3121 -0.3761
    6PVA    H31  780   0.477   0.939   0.994 -0.7358  1.0964 -0.4073
    6PVA     O7  781   0.350   0.868   1.142  0.2041 -0.1398 -0.8362
    6PVA    H32  782   0.272   0.880   1.083 -0.6532 -0.6443 -0.8951
    6PVA    C16  783   0.540   1.022   1.179 -0.2134 -0.4101 -0.2370
    6PVA    H33  784   0.493   1.078   1.262  0.9819 -0.6729  2.2295
    6PVA    H34  785   0.596   1.105   1.141 -0.1179  4.6791 -0.1446
    6PVA    C17  786   0.627   0.910   1.234  0.7282  0.1608  0.9918
    6PVA    H35  787   0.675   0.844   1.158 -0.4088 -1.6060 -2.9333
    6PVA     O8  788   0.561   0.822   1.313  0.4456  1.3112  0.0921
    6PVA    H36  789   0.468   0.840   1.284 -2.2023 -2.7107 -0.4645
    6PVA    C18  790   0.744   0.973   1.310 -0.1803  0.0436  0.6630
    6PVA    H37  791   0.707   1.028   1.401 -1.3681 -2.1600  1.0542
    6PVA    H38  792   0.794   1.045   1.250 -1.6908  3.8959  1.0160
    6PVA    C19  793   0.856   0.876   1.364  0.1351 -0.4156 -0.3990
    6PVA    H39  794   0.796   0.797   1.422  0.8990  2.3590  0.3138
    6PVA     O9  795   0.919   0.812   1.252 -0.2823 -0.2333  0.0692
    6PVA    H40  796   1.015   0.801   1.283  2.2244  0.3587  3.2658
    6PVA    C20  797   0.971   0.944   1.441  0.3913  0.1488 -0.1231
    6PVA    H41  798   1.019   1.020   1.374 -3.2831  0.5700 -5.1897
    6PVA    H42  799   0.928   1.002   1.531 -1.1778  0.0197  1.1050
    6PVA    C21  800   1.080   0.846   1.494 -0.6709 -0.3249  0.5262
    6PVA    H43  801   1.026   0.775   1.547 -1.0769  2.3199 -1.1665
    6PVA    O10  802   1.138   0.787   1.380  0.2204 -0.0060  0.0671
    6PVA    H44  803   1.208   0.719   1.404  2.6927  1.2637  0.5740
    6PVA    C22  804   1.185   0.917   1.576 -0.5467  1.1123 -0.2341
    6PVA    H45  805   1.145   0.966   1.667  0.0727  2.4076  0.0942
    6PVA    H46  806   1.213   1.005   1.513 -1.0900 -1.0568 -2.0459
    6PVA    C23  807   1.306   0.839   1.620 -0.3179 -0.4118  0.5964
    6PVA    H47  808   1.349   0.796   1.531 -1.0034 -0.2146  2.1317
    6PVA    O11  809   1.269   0.740   1.714  0.3396  0.3579 -0.3929
    6PVA    H48  810   1.352   0.710   1.754  2.4968 -1.7371  4.6196
    6PVA    C24  811   1.415   0.929   1.680 -0.1871  0.6270 -0.0492
    6PVA    H49  812   1.382   0.975   1.770 -1.4839  0.5125 -2.4883
    6PVA    H50  813   1.430   1.024   1.622  1.2573  5.8251  1.3668
    6PVA    C25  814   1.562   0.852   1.694  0.1901 -0.0466 -0.2908
    6PVA    H51  815   1.605   0.849   1.592 -1.8927  0.3841  0.5053
    6PVA    O12  816   1.538   0.724   1.742 -0.2830 -0.2188  0.9703
    6PVA    H52  817   1.624   0.693   1.780 -0.4061 -1.8946 -0.3303
    6PVA    C26  818   1.666   0.930   1.781 -0.2266 -0.3735  0.2590
    6PVA    H53  819   1.733   0.977   1.699  2.0445  1.7827  2.2172
    6PVA    H54  820   1.605   1.007   1.844 -0.5767  1.0787 -1.8245
    6PVA    C27  821   1.753   0.853   1.880 -1.0723 -0.1423 -0.0680
    6PVA    H55  822   1.712   0.833   1.976  0.2319  1.8280 -1.9533
    6PVA    O13  823   1.796   0.735   1.808 -0.0076 -0.4556  0.3176
    6PVA    H56  824   1.888   0.708   1.824  0.0246 -0.3656 -5.3616
    6PVA    C28  825   1.871   0.940   1.926 -0.4992 -0.5046  0.8824
    6PVA    H57  826   1.937   0.961   1.833 -0.1208  1.5385 -1.9172
    6PVA    H58  827   1.833   1.043   1.950 -1.5525  1.4102  0.4776
    6PVA    C29  828   1.951   0.891   2.055  0.7559 -0.6490  0.1292
    6PVA    H59  829   2.004   0.802   2.027 -0.3974  2.2100  1.5631
    6PVA    O14  830   1.864   0.860   2.160 -0.6648  0.3590 -0.5946
    6PVA    H60  831   1.927   0.825   2.239  2.2208 -1.0730  0.6295
    6PVA    C30  832   2.054   1.000   2.093  0.0301  0.3945 -0.0424
    6PVA    H61  833   2.002   1.058   2.163  3.5207 -0.8456 -1.6846
    6PVA    H62  834   2.081   1.065   2.010  0.1684 -0.6396 -1.0662
    6PVA    C31  835   2.175   0.932   2.172 -0.1791 -0.0851 -0.6202
    6PVA    H63  836   2.201   0.844   2.109 -1.6972  0.7205  2.1122
    6PVA    O15  837   2.134   0.884   2.300 -0.9165 -0.3374 -0.3116
    6PVA    H64  838   2.221   0.872   2.345 -2.2347  1.3722 -1.5751
    6PVA    C32  839   2.296   1.023   2.197 -0.0331  0.3051 -0.0067
    6PVA    H65  840   2.259   1.097   2.270  2.2610  1.8081  2.9503
    6PVA    H66  841   2.322   1.075   2.107 -1.4462 -0.6340  0.3479
    6PVA    C33  842   2.420   0.959   2.243 -0.4406  0.1116  0.6215
    6PVA    H67  843   2.454   0.890   2.161 -2.5170  0.6795  1.9719
    6PVA    O16  844   2.397   0.892   2.368  0.8950 -0.4347  0.2065
    6PVA    H68  845   2.396   0.938   2.454 -0.3643 -0.2368  0.4097
    6PVA    C34  846   2.538   1.045   2.261  0.2007 -0.1864  0.0492
    6PVA    H69  847   2.535   1.096   2.354 -1.1882 -0.4982  0.2038
    6PVA    H70  848   2.532   1.120   2.182 -0.9712 -1.7759 -3.2961
    6PVA    C35  849   2.674   0.967   2.251 -0.2846  0.3886 -0.6354
    6PVA    H71  850   2.674   0.884   2.325  0.9738 -1.2570  0.8805
    6PVA    O17  851   2.699   0.905   2.128 -0.5544  0.2277 -0.1618
    6PVA    H72  852   2.615   0.920   2.077  0.5176  1.6591 -0.4226
    6PVA    C36  853   2.785   1.053   2.308 -0.5974 -0.6082 -0.0022
    6PVA    H73  854   2.790   1.140   2.246  2.7745 -0.4959 -0.4289
    6PVA    H74  855   2.762   1.089   2.410  1.9864  2.5238  2.4757
    6PVA    C37  856   2.927   1.006   2.311 -0.1727 -0.1948  0.2619
    6PVA    H75  857   2.980   1.093   2.352 -0.5701 -2.1203  1.9981
    6PVA    O18  858   2.969   0.978   2.175  0.3901  0.2919  0.0452
    6PVA    H76  859   2.876   0.977   2.123  0.3564 -0.6719 -2.0669
    6PVA    C38  860   2.947   0.887   2.395 -0.6198 -0.1651  0.2856
    6PVA    H77  861   2.907   0.801   2.340  0.8265  0.7609 -2.2862
    6PVA    H78  862   2.877   0.904   2.481 -3.3018 -1.5701  0.7671
    6PVA    C39  863   3.083   0.851   2.447  0.0954 -0.6964 -0.4260
    6PVA    H79  864   3.099   0.743   2.469 -0.7996 -1.1815 -0.5431
    6PVA    C40  865   3.113   0.928   2.576 -0.2358  0.4005  0.0745
    6PVA    H80  866   3.204   0.892   2.617  0.0878  0.9328 -2.3068
    6PVA    H81  867   3.031   0.924   2.648 -2.3447 -0.2953  0.4900
    6PVA    H82  868   3.133   1.031   2.546 -1.2908 -0.7004 -0.2301
    6PVA    O19  869   3.164   0.905   2.345  0.0794  0.1082 -0.7626
    6PVA    H83  870   3.102   0.925   2.270 -4.2351 -1.7123 -2.1008
    7PVA      C  871   3.012   2.441   3.040 -0.0925  0.0372  0.1312
    7PVA      H  872   2.945   2.502   3.108  0.3298  0.9517  0.1774
    7PVA     H1  873   3.047   2.502   2.959 -1.6190 -1.5173  2.4324
    7PVA     H2  874   3.102   2.416   3.096  1.1873  0.6520  1.2451
    7PVA     C1  875   2.937   2.320   2.993  0.5298  0.6566  0.1045
    7PVA     H3  876   2.848   2.345   2.934 -1.0784 -0.7330  1.5935
    7PVA      O  877   2.881   2.258   3.097  0.5726  0.0653  0.1137
    7PVA     H4  878   2.859   2.320   3.162  3.7221 -2.3263  2.3493
    7PVA     C2  879   3.035   2.232   2.909  0.9766 -0.3747  1.0452
    7PVA     H5  880   3.112   2.193   2.976  0.7925 -1.8354  1.7001
    7PVA     H6  881   3.081   2.297   2.827  0.7885  1.1009 -0.5943
    7PVA     C3  882   2.970   2.100   2.854  0.1748  0.6644 -0.5877
    7PVA     H7  883   2.921   2.048   2.938 -2.6816 -0.1131  2.4645
    7PVA     O1  884   3.071   2.017   2.779  0.0871  0.0865 -0.4101
    7PVA     H8  885   3.152   2.065   2.748 -2.4669 -1.9890 -1.7182
    7PVA     C4  886   2.866   2.138   2.747 -0.1319 -0.2324  0.0074
    7PVA     H9  887   2.812   2.233   2.780 -1.0245 -0.4056  1.5733
    7PVA    H10  888   2.928   2.169   2.658  3.1817  0.6428 -0.1363
    7PVA     C5  889   2.772   2.025   2.700 -0.1034 -0.1090 -0.7505
    7PVA    H11  890   2.714   1.988   2.790 -3.4924 -1.7026  2.7292
    7PVA     O2  891   2.856   1.918   2.643 -0.9408 -0.6346  0.3194
    7PVA    H12  892   2.941   1.938   2.691 -3.3689  2.7202 -0.4268
    7PVA     C6  893   2.659   2.075   2.598  1.0543  0.4935  0.0320
    7PVA    H13  894   2.589   2.155   2.639  0.6546 -3.1598  1.4175
    7PVA    H14  895   2.713   2.123   2.519  0.8966 -0.4807  1.1165
    7PVA     C7  896   2.575   1.983   2.530  0.2225 -0.2130  0.1755
    7PVA    H15  897   2.517   1.927   2.606  0.7381  0.1123 -0.4376
    7PVA     O3  898   2.666   1.903   2.456 -0.4067  0.2267  0.2557
    7PVA    H16  899   2.749   1.892   2.510 -0.6480  0.4751 -1.2307
    7PVA     C8  900   2.476   2.046   2.427 -0.0884 -0.2726 -0.5987
    7PVA    H17  901   2.412   2.114   2.482  0.5621  0.2550 -2.8843
    7PVA    H18  902   2.530   2.108   2.352  0.5463 -0.6305  0.0098
    7PVA     C9  903   2.386   1.949   2.364 -1.1900 -0.0123  0.1926
    7PVA    H19  904   2.338   1.885   2.432 -0.3701  1.4382 -3.9197
    7PVA     O4  905   2.466   1.867   2.279 -0.1942  0.2451 -0.0655
    7PVA    H20  906   2.534   1.848   2.349  1.2286 -3.4666 -0.2456
    7PVA    C10  907   2.274   2.023   2.283  0.1095 -0.6422 -0.4695
    7PVA    H21  908   2.221   2.083   2.357  1.5544  1.2349 -1.2003
    7PVA    H22  909   2.308   2.096   2.213 -1.0313  0.6534  0.1110
    7PVA    C11  910   2.176   1.927   2.214 -0.9752  0.3403 -0.1956
    7PVA    H23  911   2.126   1.876   2.292  1.2780 -0.7827 -1.0090
    7PVA     O5  912   2.241   1.816   2.146 -0.6568 -0.3637 -0.3048
    7PVA    H24  913   2.325   1.822   2.196  0.4267 -1.8622 -0.8758
    7PVA    C12  914   2.077   1.998   2.112  0.0194 -0.1487 -0.5871
    7PVA    H25  915   2.125   2.037   2.021 -1.1908  1.0992  1.5675
    7PVA    H26  916   2.025   2.088   2.146 -1.2126  1.0927  0.1383
    7PVA    C13  917   1.965   1.909   2.066 -0.0716  0.5068 -0.5942
    7PVA    H27  918   1.905   1.891   2.160  0.9817 -0.1166  1.7757
    7PVA     O6  919   2.016   1.783   2.027 -0.9665 -0.0236 -0.3287
    7PVA    H28  920   2.113   1.782   2.057  1.3512 -0.1224  3.3447
    7PVA    C14  921   1.874   1.951   1.956 -0.1139 -0.5898  0.7744
    7PVA    H29  922   1.921   1.984   1.867 -4.0195  0.5953  1.0205
    7PVA    H30  923   1.831   2.034   2.007  0.9139 -1.3913  1.7022
    7PVA    C15  924   1.749   1.857   1.922  0.8109  0.0907  0.5425
    7PVA    H31  925   1.689   1.839   2.018 -1.2001 -0.7700 -0.0379
    7PVA     O7  926   1.789   1.734   1.864 -0.3951  0.2415 -0.9907
    7PVA    H32  927   1.874   1.719   1.912  0.6274 -1.2654 -0.2048
    7PVA    C16  928   1.656   1.928   1.822  0.0735  0.6120  0.8395
    7PVA    H33  929   1.707   1.912   1.716  0.6061 -1.2216 -4.6616
    7PVA    H34  930   1.641   2.033   1.834  1.8871  3.0015 -0.4878
    7PVA    C17  931   1.514   1.855   1.786 -0.1673 -0.0340 -0.4398
    7PVA    H35  932   1.533   1.743   1.776  4.4294 -6.7560  1.9262
    7PVA     O8  933   1.433   1.868   1.900  0.3201 -0.0225  0.1202
    7PVA    H36  934   1.344   1.847   1.855 -0.2792 -1.1032  3.4593
    7PVA    C18  935   1.441   1.915   1.652 -0.3203  0.0658 -0.4969
    7PVA    H37  936   1.513   1.901   1.571  0.9460 -1.4464  0.8662
    7PVA    H38  937   1.438   2.022   1.654  2.4480 -0.0723 -0.8777
    7PVA    C19  938   1.315   1.845   1.615  0.0078 -0.1582  0.2141
    7PVA    H39  939   1.337   1.743   1.583  1.0048  0.5261 -1.1672
    7PVA     O9  940   1.225   1.847   1.725 -0.2103  0.0184 -0.3873
    7PVA    H40  941   1.135   1.838   1.691 -2.2857 -0.0122 -2.2533
    7PVA    C20  942   1.245   1.908   1.494  0.3678  0.0872 -0.9157
    7PVA    H41  943   1.307   1.901   1.409  0.3695 -0.0179 -2.2143
    7PVA    H42  944   1.225   2.009   1.529  0.2247 -0.6032  0.9979
    7PVA    C21  945   1.109   1.843   1.457  0.2418  0.5012 -0.0484
    7PVA    H43  946   1.132   1.735   1.441  2.0115 -2.6330  1.0877
    7PVA    O10  947   1.011   1.863   1.558  0.1824 -0.2447 -0.1325
    7PVA    H44  948   0.940   1.796   1.547  3.5622 -0.2453 -0.4994
    7PVA    C22  949   1.062   1.898   1.325 -0.6167 -0.2709 -0.0875
    7PVA    H45  950   1.089   2.004   1.309  0.0822  0.3679 -0.5996
    7PVA    H46  951   1.118   1.833   1.254  1.1151 -1.0846  1.9925
    7PVA    C23  952   0.913   1.878   1.288 -0.7952 -0.7660  0.6631
    7PVA    H47  953   0.861   1.946   1.354 -2.1081  0.8290 -2.0891
    7PVA    O11  954   0.883   1.739   1.300  0.6428  0.0629 -0.2468
    7PVA    H48  955   0.944   1.675   1.257  2.6370  1.6806 -2.3483
    7PVA    C24  956   0.875   1.947   1.154 -0.1613 -1.0950  0.4131
    7PVA    H49  957   0.942   1.915   1.074 -1.5920 -0.0565 -1.2113
    7PVA    H50  958   0.887   2.054   1.169 -1.4276 -1.2449  0.9152
    7PVA    C25  959   0.731   1.914   1.111  0.4397  0.4349 -0.1816
    7PVA    H51  960   0.713   1.803   1.107 -1.5699 -0.2006  0.3914
    7PVA    O12  961   0.638   1.969   1.202 -0.3325  0.0942 -0.1322
    7PVA    H52  962   0.681   2.039   1.260  0.7402 -1.6292  0.3264
    7PVA    C26  963   0.699   1.963   0.969  0.2483  0.1200  0.3811
    7PVA    H53  964   0.682   2.072   0.961 -5.7938  1.5731  1.8267
    7PVA    H54  965   0.774   1.938   0.904  0.3734  0.3803 -0.3331
    7PVA    C27  966   0.572   1.887   0.920  0.4881 -0.8824  0.1655
    7PVA    H55  967   0.601   1.783   0.923 -2.2497  0.7390 -4.0997
    7PVA    O13  968   0.465   1.923   1.012  0.1433  0.5030  0.3741
    7PVA    H56  969   0.519   1.942   1.092  2.4791  1.4936  2.0357
    7PVA    C28  970   0.534   1.923   0.771 -0.0685 -0.5400 -0.5223
    7PVA    H57  971   0.626   1.950   0.720 -0.6710 -2.1526  1.5246
    7PVA    H58  972   0.510   1.830   0.723  1.4352  5.1188 -1.1005
    7PVA    C29  973   0.428   2.031   0.732  0.4293 -0.3430  0.0041
    7PVA    H59  974   0.461   2.129   0.774  3.0740 -1.1428  0.9605
    7PVA    O14  975   0.312   1.990   0.810 -0.7692  0.2829  1.0872
    7PVA    H60  976   0.357   1.940   0.884  0.2815  2.0414  1.8784
    7PVA    C30  977   0.398   2.041   0.579  0.2531  0.2343  0.7242
    7PVA    H61  978   0.401   1.937   0.536 -3.5885  0.8544 -2.6063
    7PVA    H62  979   0.483   2.094   0.534 -0.4844 -1.0783  0.7466
    7PVA    C31  980   0.270   2.112   0.530 -0.3884 -0.6349  0.4918
    7PVA    H63  981   0.274   2.220   0.564 -1.1663  1.4160 -0.1721
    7PVA    O15  982   0.154   2.052   0.586 -0.2175 -0.1714  1.1081
    7PVA    H64  983   0.176   2.044   0.683  1.6167 -1.0681 -0.0403
    7PVA    C32  984   0.251   2.109   0.375  0.6536 -0.4216  0.2520
    7PVA    H65  985   0.278   2.006   0.348  0.2520 -0.6447  0.6501
    7PVA    H66  986   0.336   2.164   0.320 -1.1597  2.2787  1.6185
    7PVA    C33  987   0.104   2.144   0.328  0.3767 -0.0388  0.2176
    7PVA    H67  988   0.066   2.237   0.370 -1.4303 -2.3543 -0.3913
    7PVA    O16  989   0.009   2.042   0.370 -1.0649 -0.7454 -0.7767
    7PVA    H68  990   0.053   2.004   0.450  0.5828 -1.7997 -3.5854
    7PVA    C34  991   0.100   2.153   0.165  0.4631 -0.3813 -0.4829
    7PVA    H69  992   0.147   2.063   0.128 -0.6376 -1.5130  0.2889
    7PVA    H70  993   0.167   2.233   0.136 -1.1188  0.6679  0.4366
    7PVA    C35  994   3.282   2.183   0.089  0.1003  0.3345  0.4623
    7PVA    H71  995   3.202   2.111   0.108  0.4705  1.6870 -2.4360
    7PVA    O17  996   3.241   2.315   0.134  0.6606 -0.4126 -0.4298
    7PVA    H72  997   3.287   2.367   0.061  0.5470 -0.9841 -0.5899
    7PVA    C36  998   3.306   2.180   3.256 -0.1294  0.2188 -0.5111
    7PVA    H73  999   0.039   2.081   3.233  0.0729 -3.1670  0.9199
    7PVA    H74 1000   3.218   2.192   3.197  2.6956  1.1017 -1.1928
    7PVA    C37 1001   0.089   2.281   3.192 -0.5897 -0.9256  0.1086
    7PVA    H75 1002   0.186   2.246   3.236  4.7622 -1.8432  0.8102
    7PVA    O18 1003   0.041   2.411   3.236 -0.4308 -0.7026 -0.1904
    7PVA    H76 1004   0.120   2.466   3.269  0.2784 -0.3118 -2.3297
    7PVA    C38 1005   0.092   2.289   3.032  0.0369  0.3664  0.0598
    7PVA    H77 1006   0.005   2.327   2.993  2.2197  0.9399 -0.7689
    7PVA    H78 1007   0.084   2.185   2.988  1.2646 -2.8515 -1.4766
    7PVA    C39 1008   0.214   2.359   2.971  0.9114  0.1863  1.0297
    7PVA    H79 1009   0.209   2.367   2.859  1.6867  0.3099  1.7162
    7PVA    C40 1010   0.351   2.289   3.000 -0.2869 -0.5487  0.3865
    7PVA    H80 1011   0.418   2.321   2.910 -1.4070 -1.9946 -0.8473
    7PVA    H81 1012   0.358   2.187   2.987 -1.8714  0.7594 -2.0167
    7PVA    H82 1013   0.382   2.316   3.109  1.0120  0.8999 -0.2972
    7PVA    O19 1014   0.229   2.486   3.034 -1.3773 -0.4171 -0.2636
    7PVA    H83 1015   0.288   2.541   2.976 -1.5215  2.1421 -1.2568
    8PVA      C 1016   2.253   1.518   3.231  0.7799 -0.9202  0.3378
    8PVA      H 1017   2.190   1.426   3.227 -1.8896 -0.9739 -3.9782
    8PVA     H1 1018   2.340   1.507   3.296 -0.9027  3.2367 -0.0536
    8PVA     H2 1019   2.187   1.595   3.264  0.5737  1.6650 -0.4546
    8PVA     C1 1020   2.288   1.558   3.086  0.3493 -0.5374 -0.5929
    8PVA     H3 1021   2.343   1.474   3.045 -1.7849 -1.9547 -2.9194
    8PVA      O 1022   2.374   1.679   3.079 -0.4207  0.1180 -0.4280
    8PVA     H4 1023   2.331   1.750   3.024 -1.3172  0.9138 -0.3146
    8PVA     C2 1024   2.158   1.579   3.001  0.8459 -0.4834 -0.3448
    8PVA     H5 1025   2.092   1.659   3.033  0.3183  2.5404 -1.2469
    8PVA     H6 1026   2.106   1.481   3.020  2.3170  0.6297  0.2723
    8PVA     C3 1027   2.169   1.594   2.853  0.2145 -0.4139 -0.4911
    8PVA     H7 1028   2.237   1.523   2.802 -3.8690 -0.8120  0.4076
    8PVA     O1 1029   2.214   1.730   2.815  0.0895  0.1987  0.3182
    8PVA     H8 1030   2.174   1.734   2.726  0.1959  0.3039  0.4970
    8PVA     C4 1031   2.029   1.578   2.796 -0.0954  0.6445 -0.8433
    8PVA     H9 1032   1.997   1.471   2.819  1.4155 -2.4981 -4.9274
    8PVA    H10 1033   1.965   1.638   2.856  2.4382  2.5097  0.2950
    8PVA     C5 1034   2.019   1.593   2.642  0.2745  0.2425  0.7935
    8PVA    H11 1035   2.077   1.514   2.593  5.0744 -1.4162 -2.6260
    8PVA     O2 1036   2.069   1.721   2.595 -1.1164 -0.4796 -0.0066
    8PVA    H12 1037   2.010   1.738   2.519  1.2486 -0.8821 -1.5158
    8PVA     C6 1038   1.880   1.573   2.593 -0.3355 -0.3161  0.0631
    8PVA    H13 1039   1.852   1.474   2.631 -0.7398 -0.9060 -0.5715
    8PVA    H14 1040   1.818   1.642   2.632  2.1592  0.5298  2.8130
    8PVA     C7 1041   1.872   1.573   2.434  0.3244  0.0374 -0.4074
    8PVA    H15 1042   1.923   1.492   2.397 -0.6639  0.8116 -2.7858
    8PVA     O3 1043   1.929   1.694   2.373 -0.2133  0.2529 -0.3685
    8PVA    H16 1044   1.864   1.735   2.314 -1.4373 -1.4622 -0.3152
    8PVA     C8 1045   1.728   1.559   2.372  0.4471  0.1737 -0.3486
    8PVA    H17 1046   1.750   1.493   2.290  3.3767 -1.1890  2.4092
    8PVA    H18 1047   1.670   1.502   2.449 -2.3927  1.5136  2.2738
    8PVA     C9 1048   1.649   1.673   2.326 -0.0955  0.2219  0.2975
    8PVA    H19 1049   1.619   1.739   2.411 -1.6738  1.2133 -0.1314
    8PVA     O4 1050   1.721   1.744   2.239  0.7469  0.0853 -0.0594
    8PVA    H20 1051   1.659   1.820   2.220 -1.5958 -2.0494  0.2376
    8PVA    C10 1052   1.508   1.629   2.284  0.0899 -1.4436 -0.0784
    8PVA    H21 1053   1.518   1.559   2.198 -0.0374  0.3892  1.7876
    8PVA    H22 1054   1.458   1.575   2.361  0.3688  1.1184 -1.3259
    8PVA    C11 1055   1.440   1.759   2.224 -0.0244 -0.3167  0.2407
    8PVA    H23 1056   1.497   1.809   2.142  0.0492  3.2910 -4.5972
    8PVA     O5 1057   1.424   1.857   2.322  0.1140  0.8124  0.4654
    8PVA    H24 1058   1.332   1.881   2.306  1.3442 -0.2756  1.9608
    8PVA    C12 1059   1.298   1.720   2.156  0.3578 -0.1464 -0.0897
    8PVA    H25 1060   1.240   1.655   2.222 -4.0196  0.5016 -0.0532
    8PVA    H26 1061   1.328   1.663   2.065  3.2022 -2.4884  1.3954
    8PVA    C13 1062   1.203   1.836   2.128 -0.0795 -0.6672  0.4003
    8PVA    H27 1063   1.244   1.910   2.050  0.3734  0.4986  3.5478
    8PVA     O6 1064   1.181   1.909   2.249  0.5427 -0.4689  0.3254
    8PVA    H28 1065   1.090   1.942   2.236 -0.7260 -0.5127 -0.3663
    8PVA    C14 1066   1.070   1.789   2.080 -0.4292 -0.4163  0.4248
    8PVA    H29 1067   1.088   1.753   1.974  0.5591  1.0379  2.1538
    8PVA    H30 1068   1.038   1.707   2.130  0.2309  2.1580  0.3517
    8PVA    C15 1069   0.956   1.896   2.059 -0.4412  0.1343  0.0716
    8PVA    H31 1070   0.983   1.973   1.977 -0.0342  0.9015 -5.1497
    8PVA     O7 1071   0.933   1.962   2.182  0.3300  0.2658  0.5802
    8PVA    H32 1072   0.897   1.890   2.238  3.0545 -3.5585 -2.1186
    8PVA    C16 1073   0.820   1.837   2.008  0.8708 -0.0634 -0.5719
    8PVA    H33 1074   0.802   1.739   2.053  1.7242  2.8530 -1.3164
    8PVA    H34 1075   0.745   1.911   2.017 -1.7976 -1.2242  0.4011
    8PVA    C17 1076   0.824   1.811   1.850  0.0751  0.7043 -0.1181
    8PVA    H35 1077   0.857   1.901   1.794 -1.0159 -0.1207 -1.4036
    8PVA     O8 1078   0.913   1.706   1.807 -0.0219 -0.0462 -0.4133
    8PVA    H36 1079   0.871   1.666   1.727  2.7318 -0.7026  1.4807
    8PVA    C18 1080   0.681   1.782   1.801 -0.6386  0.6247  0.7531
    8PVA    H37 1081   0.618   1.862   1.844  1.6092  0.3506 -1.5294
    8PVA    H38 1082   0.655   1.682   1.841  0.6654 -2.7983 -0.9493
    8PVA    C19 1083   0.660   1.780   1.645  0.0545  0.3030 -0.0742
    8PVA    H39 1084   0.681   1.881   1.607  5.4871  1.1344  0.2545
    8PVA     O9 1085   0.762   1.698   1.584  0.2498  0.0431  0.2920
    8PVA    H40 1086   0.740   1.711   1.491 -1.1738  1.7265  0.8375
    8PVA    C20 1087   0.527   1.727   1.599  0.3269 -0.3336  0.0739
    8PVA    H41 1088   0.517   1.618   1.580 -1.6858 -1.8278 -2.5849
    8PVA    H42 1089   0.459   1.748   1.686  1.0720  0.7098 -0.0471
    8PVA    C21 1090   0.477   1.808   1.479 -0.1226  0.6927  0.7126
    8PVA    H43 1091   0.478   1.912   1.509  0.3480  2.1482  1.5705
    8PVA    O10 1092   0.564   1.771   1.373 -0.5702  0.5282 -0.2629
    8PVA    H44 1093   0.601   1.850   1.337  1.8553  0.0156  6.4177
    8PVA    C22 1094   0.334   1.775   1.421  0.2479  0.3989 -0.0267
    8PVA    H45 1095   0.334   1.673   1.383 -0.1917 -2.0540  2.6846
    8PVA    H46 1096   0.259   1.764   1.503  0.2232 -0.9390 -0.2543
    8PVA    C23 1097   0.269   1.862   1.305 -0.3868 -0.4632  0.3494
    8PVA    H47 1098   0.336   1.846   1.220 -2.2289 -0.2055 -3.8687
    8PVA    O11 1099   0.279   2.004   1.343 -0.1925 -0.2151  0.1887
    8PVA    H48 1100   0.223   2.048   1.275  2.5652  0.9986 -2.0109
    8PVA    C24 1101   0.127   1.820   1.262  0.2133  0.2705 -0.1190
    8PVA    H49 1102   0.054   1.823   1.341 -0.8305 -0.7572 -1.7854
    8PVA    H50 1103   0.126   1.709   1.242  1.7415  1.5970  2.2754
    8PVA    C25 1104   0.076   1.897   1.130  0.8612  0.5868 -0.1912
    8PVA    H51 1105   0.152   1.895   1.053  0.7185  0.1092  1.1706
    8PVA    O12 1106   0.038   2.022   1.161 -0.6849 -0.2484  1.4499
    8PVA    H52 1107   0.089   2.064   1.088 -0.8130  1.5107  0.4583
    8PVA    C26 1108   3.268   1.830   1.071 -0.9455 -0.6219  0.8106
    8PVA    H53 1109   3.285   1.720   1.072  2.3878 -2.2371 -2.0195
    8PVA    H54 1110   3.177   1.824   1.136  1.9606  0.4200  0.1632
    8PVA    C27 1111   3.228   1.866   0.922  0.9783 -0.2239  0.2067
    8PVA    H55 1112   3.180   1.964   0.923  1.5163  1.9399  0.9293
    8PVA    O13 1113   0.024   1.856   0.846  0.6681 -0.1033  0.0892
    8PVA    H56 1114   3.297   1.829   0.755 -2.7907 -0.7941 -0.3022
    8PVA    C28 1115   3.116   1.771   0.864  0.1131  0.2215 -0.5582
    8PVA    H57 1116   3.158   1.661   0.866  2.8464 -0.2162  1.6461
    8PVA    H58 1117   3.022   1.772   0.935 -1.1160 -3.2894  1.3007
    8PVA    C29 1118   3.063   1.802   0.726 -0.0819  0.1060 -0.5535
    8PVA    H59 1119   3.023   1.707   0.686  0.3924  0.4342 -1.3644
    8PVA    O14 1120   3.166   1.840   0.629  0.4890  0.1909 -0.0829
    8PVA    H60 1121   3.129   1.915   0.568 -0.8242 -1.3059  0.3799
    8PVA    C30 1122   2.954   1.908   0.735 -0.2529 -0.0641 -0.8473
    8PVA    H61 1123   2.882   1.878   0.808  1.7709 -0.5566  1.5375
    8PVA    H62 1124   2.993   2.009   0.761  0.4395  0.6004 -1.2681
    8PVA    C31 1125   2.885   1.922   0.597  0.1053  0.8981 -0.1265
    8PVA    H63 1126   2.822   1.827   0.580 -2.5348 -1.9464  0.4826
    8PVA    O15 1127   2.972   1.956   0.488  0.6666 -0.6359 -0.3414
    8PVA    H64 1128   2.925   2.027   0.445 -1.7491 -1.2905 -0.7040
    8PVA    C32 1129   2.791   2.046   0.593  0.8246  0.0963 -0.5392
    8PVA    H65 1130   2.851   2.141   0.613  1.0367  0.0760 -2.4379
    8PVA    H66 1131   2.723   2.034   0.681  0.0525 -2.6317  0.5692
    8PVA    C33 1132   2.693   2.049   0.471  0.4028 -0.7997 -0.1575
    8PVA    H67 1133   2.649   1.948   0.458  0.5816  3.5107  2.7066
    8PVA    O16 1134   2.764   2.083   0.355 -0.5391 -0.3025  0.6594
    8PVA    H68 1135   2.688   2.078   0.297  1.7639  2.1594  0.2894
    8PVA    C34 1136   2.582   2.154   0.494  0.8571 -0.0443  0.7220
    8PVA    H69 1137   2.616   2.245   0.536 -3.3350  2.3595  0.4604
    8PVA    H70 1138   2.520   2.115   0.571  2.4712  0.2988  0.0948
    8PVA    C35 1139   2.482   2.182   0.377 -0.0660  0.1010  0.2876
    8PVA    H71 1140   2.528   2.258   0.314  1.7986 -0.3030 -1.2227
    8PVA    O17 1141   2.462   2.061   0.298 -0.5072 -0.0689  0.6396
    8PVA    H72 1142   2.365   2.065   0.292  0.9444  1.5492  2.8055
    8PVA    C36 1143   2.342   2.238   0.426  0.1127 -0.0485  0.7971
    8PVA    H73 1144   2.301   2.177   0.498  2.0149  1.4812 -0.4396
    8PVA    H74 1145   2.362   2.330   0.484  1.3837  1.7321 -1.4963
    8PVA    C37 1146   2.234   2.278   0.313  0.2980  0.0402 -0.1470
    8PVA    H75 1147   2.160   2.344   0.363  1.4717 -2.3557  3.2218
    8PVA    O18 1148   2.177   2.160   0.259  0.2116  0.1172  0.1688
    8PVA    H76 1149   2.125   2.187   0.174 -1.9513 -3.0895  1.0064
    8PVA    C38 1150   2.303   2.352   0.201  0.7902  0.1079  0.0189
    8PVA    H77 1151   2.381   2.289   0.159 -0.2758  3.5034  2.1850
    8PVA    H78 1152   2.350   2.441   0.239  1.7587  2.1636 -3.4196
    8PVA    C39 1153   2.222   2.386   0.074  0.8026 -0.2597  0.8774
    8PVA    H79 1154   2.292   2.417   3.315  1.1248 -0.6594 -0.5399
    8PVA    C40 1155   2.138   2.510   0.100 -0.6077  0.6643 -0.0873
    8PVA    H80 1156   2.205   2.588   0.128 -0.9575 -0.5680  0.8610
    8PVA    H81 1157   2.068   2.486   0.182  3.7769  0.1133  0.2489
    8PVA    H82 1158   2.089   2.552   0.010 -1.7812  2.5513  4.5129
    8PVA    O19 1159   2.138   2.283   0.019  0.1320  1.0410  0.2085
    8PVA    H83 1160   2.176   2.273   3.249 -1.7746  2.2951 -1.8007
    9PVA      C 1161   0.337   1.969   3.198 -1.0316 -0.9639  0.5735
    9PVA      H 1162   0.264   1.931   3.131 -2.5284  2.0095 -0.2900
    9PVA     H1 1163   0.419   2.001   3.131 -0.4565  3.1180 -0.4724
    9PVA     H2 1164   0.287   2.059   3.256 -0.9265  0.9892  0.7378
    9PVA     C1 1165   0.381   1.859   3.291 -0.7596 -0.5250  0.4657
    9PVA     H3 1166   0.446   1.784   3.247  0.5102 -2.4375  0.8264
    9PVA      O 1167   0.269   1.791   0.020 -0.0036  0.1344  0.3116
    9PVA     H4 1168   0.281   1.788   0.118 -2.9383 -0.8289  0.8473
    9PVA     C2 1169   0.466   1.907   0.093 -0.7021  0.1161 -0.1352
    9PVA     H5 1170   0.557   1.941   0.051 -0.8508 -1.5519  1.9355
    9PVA     H6 1171   0.423   1.991   0.144 -0.8608  2.4195 -0.1028
    9PVA     C3 1172   0.500   1.792   0.195  0.6045 -0.0836  0.2641
    9PVA     H7 1173   0.540   1.705   0.138 -1.3236  0.1545 -2.8755
    9PVA     O1 1174   0.387   1.757   0.269  0.0370 -0.1070  0.3086
    9PVA     H8 1175   0.418   1.745   0.362  0.1281  0.1259  0.0456
    9PVA     C4 1176   0.615   1.832   0.295  0.0125 -0.3340 -1.0759
    9PVA     H9 1177   0.700   1.861   0.232 -3.2663 -2.6239 -0.3813
    9PVA    H10 1178   0.581   1.919   0.349 -2.1938 -0.2510  1.0485
    9PVA     C5 1179   0.654   1.724   0.396  0.2068  0.8614 -0.2181
    9PVA    H11 1180   0.689   1.634   0.349  1.2121 -0.4124  1.0741
    9PVA     O2 1181   0.541   1.690   0.470 -0.2144 -0.3861 -0.1285
    9PVA    H12 1182   0.564   1.675   0.566  0.4534 -2.1465 -0.7741
    9PVA     C6 1183   0.772   1.767   0.500 -0.3738  0.1788  0.3039
    9PVA    H13 1184   0.862   1.788   0.451 -1.1535 -0.9383 -1.8443
    9PVA    H14 1185   0.745   1.864   0.540 -0.0770  0.1574 -3.4111
    9PVA     C7 1186   0.814   1.665   0.609 -0.2401  0.2214 -0.7515
    9PVA    H15 1187   0.849   1.574   0.563 -2.6535 -4.5538 -1.4756
    9PVA     O3 1188   0.707   1.632   0.696 -0.3824  0.6453 -0.2133
    9PVA    H16 1189   0.737   1.624   0.789  3.4889  2.6287  1.0428
    9PVA     C8 1190   0.944   1.712   0.690  1.5676 -0.0584 -0.1586
    9PVA    H17 1191   1.027   1.710   0.622  0.4165 -2.0991  1.5226
    9PVA    H18 1192   0.924   1.815   0.728 -0.7650 -0.4013 -0.0769
    9PVA     C9 1193   0.968   1.623   0.804  0.9644 -0.1905  0.6747
    9PVA    H19 1194   0.946   1.519   0.794 -0.5303 -1.4483  2.7856
    9PVA     O4 1195   0.892   1.672   0.916  0.3326  0.2306 -0.3618
    9PVA    H20 1196   0.958   1.714   0.967  0.6467 -0.2845 -1.9981
    9PVA    C10 1197   1.119   1.638   0.849 -0.2004 -0.5111 -0.4910
    9PVA    H21 1198   1.189   1.618   0.769  2.2726  0.4362 -0.9276
    9PVA    H22 1199   1.147   1.738   0.881 -1.8320 -2.2216  0.0147
    9PVA    C11 1200   1.155   1.555   0.978  0.0484  0.2254 -0.2553
    9PVA    H23 1201   1.122   1.452   0.958  0.4979  1.6849  3.3305
    9PVA     O5 1202   1.090   1.604   1.098  0.0634  0.3481 -0.3722
    9PVA    H24 1203   1.161   1.642   1.159  0.4564 -0.0843  2.0582
    9PVA    C12 1204   1.312   1.551   0.994 -0.8143 -0.4531 -0.2295
    9PVA    H25 1205   1.359   1.650   0.969 -0.7058 -3.4427  1.7844
    9PVA    H26 1206   1.359   1.477   0.926  0.2086  3.6948  1.2024
    9PVA    C13 1207   1.357   1.514   1.140 -0.5040  0.2791  0.0265
    9PVA    H27 1208   1.310   1.422   1.173 -1.7094 -0.4347  3.2187
    9PVA     O6 1209   1.329   1.614   1.240  0.0619 -0.2442 -0.4748
    9PVA    H28 1210   1.391   1.688   1.219 -0.5033 -1.2669 -0.8718
    9PVA    C14 1211   1.510   1.497   1.140  0.6794  0.5114 -0.4156
    9PVA    H29 1212   1.523   1.433   1.051 -0.6402 -0.2609 -1.3924
    9PVA    H30 1213   1.570   1.585   1.106  1.1996 -0.8478 -1.2885
    9PVA    C15 1214   1.568   1.422   1.261  0.4228 -0.1474 -0.4661
    9PVA    H31 1215   1.541   1.312   1.250  1.8017  0.4752  0.7045
    9PVA     O7 1216   1.510   1.464   1.382 -0.0980  0.0278  0.0009
    9PVA    H32 1217   1.429   1.510   1.347 -1.3232  0.8985  0.7154
    9PVA    C16 1218   1.729   1.428   1.270 -1.0182  0.6604  0.4467
    9PVA    H33 1219   1.782   1.380   1.182  1.7686 -0.9748 -0.8284
    9PVA    H34 1220   1.759   1.533   1.275  3.0084 -0.6117  1.0825
    9PVA    C17 1221   1.792   1.370   1.407  0.0697 -0.2934  0.1225
    9PVA    H35 1222   1.835   1.455   1.458 -0.6624  4.7197 -3.1666
    9PVA     O8 1223   1.686   1.314   1.493  0.3120  0.2257 -0.0357
    9PVA    H36 1224   1.610   1.379   1.480  1.8946  0.3850 -0.4000
    9PVA    C18 1225   1.892   1.269   1.368  0.5050  0.2430  0.4811
    9PVA    H37 1226   1.962   1.321   1.295  1.2758  1.6917  0.9246
    9PVA    H38 1227   1.836   1.188   1.313 -0.4689  0.8276 -1.8976
    9PVA    C19 1228   1.970   1.211   1.488  0.0506 -0.5641 -0.1140
    9PVA    H39 1229   2.039   1.144   1.444  1.2547  1.7053 -0.5688
    9PVA     O9 1230   1.882   1.156   1.588  0.1413  0.0798 -0.6911
    9PVA    H40 1231   1.801   1.209   1.576  1.0012  2.1041  0.5344
    9PVA    C20 1232   2.058   1.313   1.560  0.1817  0.0157  0.1147
    9PVA    H41 1233   2.117   1.370   1.481  0.2315  2.1628 -0.7572
    9PVA    H42 1234   1.989   1.396   1.591  0.7462  2.5997  0.4414
    9PVA    C21 1235   2.144   1.276   1.676 -0.1966 -0.5123  0.1175
    9PVA    H43 1236   2.181   1.374   1.709 -0.1281 -0.9973  0.8100
    9PVA    O10 1237   2.073   1.203   1.771 -0.1763  0.2178  0.2269
    9PVA    H44 1238   1.986   1.176   1.727 -0.4027 -0.9706  2.6458
    9PVA    C22 1239   2.263   1.190   1.638 -0.2318  0.4911 -0.4519
    9PVA    H45 1240   2.234   1.087   1.611 -0.6858  0.5652 -1.3886
    9PVA    H46 1241   2.314   1.242   1.555  2.0341  0.7945  2.0999
    9PVA    C23 1242   2.370   1.184   1.755 -0.9673 -0.5212  1.1080
    9PVA    H47 1243   2.396   1.291   1.787  1.3016 -0.8161 -1.3281
    9PVA    O11 1244   2.314   1.106   1.852  0.2772  0.3610  0.5243
    9PVA    H48 1245   2.216   1.113   1.833  0.1780 -1.0850 -2.1330
    9PVA    C24 1246   2.514   1.131   1.700 -0.7901  1.0106 -0.7817
    9PVA    H49 1247   2.541   1.193   1.616  1.5966 -0.1140 -2.4623
    9PVA    H50 1248   2.511   1.030   1.665 -2.2687  2.4248  0.0929
    9PVA    C25 1249   2.627   1.143   1.804  0.2917  0.3530  0.1374
    9PVA    H51 1250   2.627   1.249   1.832 -3.5545 -2.1601 -0.0623
    9PVA    O12 1251   2.588   1.064   1.904  0.7481  0.0330  0.1865
    9PVA    H52 1252   2.489   1.075   1.905  0.3766  1.1210  0.2406
    9PVA    C26 1253   2.767   1.104   1.740  0.1228 -0.4672  0.0349
    9PVA    H53 1254   2.760   0.999   1.724 -0.8599 -4.7131 -1.5774
    9PVA    H54 1255   2.781   1.146   1.632  1.1324 -0.3161  0.7678
    9PVA    C27 1256   2.887   1.142   1.816 -0.3007  0.3672  0.2524
    9PVA    H55 1257   2.931   1.240   1.780  0.6780  1.2350  2.9939
    9PVA    O13 1258   2.860   1.153   1.955 -0.5578 -0.1684  0.4283
    9PVA    H56 1259   2.770   1.111   1.959  1.7972 -1.4184  0.5380
    9PVA    C28 1260   2.997   1.034   1.805  0.3219 -0.1715 -0.7521
    9PVA    H57 1261   2.958   0.949   1.835  2.9663  0.8235 -3.6477
    9PVA    H58 1262   3.000   1.015   1.695 -1.1664 -2.0922 -0.7833
    9PVA    C29 1263   3.134   1.081   1.869  1.1509 -0.3817 -0.4843
    9PVA    H59 1264   3.111   1.151   1.945 -0.1184  2.0458  1.4709
    9PVA    O14 1265   3.205   1.149   1.773 -0.2799 -0.2305  0.0279
    9PVA    H60 1266   3.297   1.144   1.812 -0.9539 -2.4919  2.1328
    9PVA    C30 1267   3.217   0.961   1.924  0.1000 -0.4424  0.7988
    9PVA    H61 1268   3.254   0.875   1.865 -0.3040  2.3274 -0.6462
    9PVA    H62 1269   3.140   0.916   1.983  2.0616  1.5452  1.4903
    9PVA    C31 1270   0.003   1.014   2.020 -0.7696 -0.2570 -0.3257
    9PVA    H63 1271   3.256   1.063   2.102  0.9491  2.2635  0.4263
    9PVA    O15 1272   0.104   1.108   1.957 -0.3027  0.6472 -0.5699
    9PVA    H64 1273   0.182   1.092   2.013 -3.4466 -1.9836 -2.6304
    9PVA    C32 1274   0.089   0.896   2.082  0.4767 -0.3228 -0.6974
    9PVA    H65 1275   0.159   0.859   2.007 -1.8473  1.1780  0.7557
    9PVA    H66 1276   0.021   0.818   2.116 -0.1417 -2.0029  0.0588
    9PVA    C33 1277   0.165   0.950   2.200 -0.1859  0.3064 -0.3755
    9PVA    H67 1278   0.096   1.011   2.263  0.3170 -1.2000  0.8245
    9PVA    O16 1279   0.278   1.022   2.152  0.1018  0.4856 -0.9389
    9PVA    H68 1280   0.342   1.025   2.227 -2.7357 -0.9076  1.6077
    9PVA    C34 1281   0.209   0.829   2.288 -0.0219 -0.7248 -0.4852
    9PVA    H69 1282   0.294   0.779   2.245 -2.6244 -1.4602 -2.3844
    9PVA    H70 1283   0.132   0.752   2.288 -3.0680  1.6489 -0.7539
    9PVA    C35 1284   0.224   0.882   2.427 -0.2074  1.3608  0.1797
    9PVA    H71 1285   0.251   0.982   2.436  4.2737 -4.6527  0.6645
    9PVA    O17 1286   0.103   0.855   2.489 -0.7802  0.0153 -0.4922
    9PVA    H72 1287   0.029   0.853   2.428 -3.6499  4.7870 -0.6407
    9PVA    C36 1288   0.335   0.791   2.494  0.4949  0.8173  0.4350
    9PVA    H73 1289   0.311   0.681   2.477 -2.2636 -1.4421  2.5575
    9PVA    H74 1290   0.438   0.807   2.439  0.4382 -1.1317 -2.3834
    9PVA    C37 1291   0.368   0.828   2.643  0.7021  0.4768  0.1693
    9PVA    H75 1292   0.280   0.817   2.705 -3.5308  3.8197  2.3606
    9PVA    O18 1293   0.397   0.966   2.647  0.8065 -0.2409 -0.4101
    9PVA    H76 1294   0.315   1.008   2.675 -1.6294 -1.7493  1.4105
    9PVA    C38 1295   0.478   0.743   2.705 -0.0235 -0.7585  0.2845
    9PVA    H77 1296   0.490   0.771   2.813  0.7289 -0.6372  0.9128
    9PVA    H78 1297   0.444   0.643   2.692 -2.1875 -0.3049 -0.6197
    9PVA    C39 1298   0.616   0.771   2.630  0.3975  0.0050 -0.3516
    9PVA    H79 1299   0.610   0.736   2.530  0.3424  3.0663  2.5814
    9PVA    C40 1300   0.729   0.695   2.701 -0.6203 -0.1796  0.0328
    9PVA    H80 1301   0.735   0.731   2.801  1.0749  2.7767  1.9427
    9PVA    H81 1302   0.829   0.729   2.651  1.8198  3.0083  0.7994
    9PVA    H82 1303   0.719   0.583   2.695 -0.9285  0.8009 -2.1265
    9PVA    O19 1304   0.644   0.913   2.626  0.5703  0.0506  0.1431
    9PVA    H83 1305   0.555   0.952   2.636 -1.9642  0.4840 -1.1170
   10PVA      C 1306   1.816   2.535   2.581  0.4139 -0.4763 -0.1497
   10PVA      H 1307   1.785   2.530   2.684  1.2776  2.3979 -0.2226
   10PVA     H1 1308   1.746   2.456   2.534 -2.7501 -2.4910 -3.5490
   10PVA     H2 1309   1.919   2.503   2.569 -1.5930 -1.7316  0.9649
   10PVA     C1 1310   1.794   2.667   2.521  0.1955 -0.3996 -0.2426
   10PVA     H3 1311   1.813   2.749   2.594  3.3821 -2.0657 -2.6185
   10PVA      O 1312   1.876   2.676   2.407 -0.6767  0.3931  0.0552
   10PVA     H4 1313   1.945   2.747   2.425  3.1036  1.0609 -0.1366
   10PVA     C2 1314   1.647   2.683   2.469  0.0012 -0.7162 -1.4254
   10PVA     H5 1315   1.570   2.665   2.542 -1.8918  0.7874  0.9350
   10PVA     H6 1316   1.626   2.612   2.389  1.5245 -1.5483 -0.2093
   10PVA     C3 1317   1.625   2.828   2.414  0.7936 -0.2588 -0.3084
   10PVA     H7 1318   1.713   2.836   2.353 -2.8848  0.5880 -0.5380
   10PVA     O1 1319   1.625   2.925   2.522  0.4407  0.3573  0.0163
   10PVA     H8 1320   1.533   2.960   2.525  3.5190  1.7630  1.1878
   10PVA     C4 1321   1.494   2.840   2.332 -0.7550  0.0558  0.5262
   10PVA     H9 1322   1.507   2.923   2.252  0.3525 -0.8171 -0.0890
   10PVA    H10 1323   1.485   2.744   2.281 -0.2427  0.2112  0.3964
   10PVA     C5 1324   1.364   2.855   2.417 -0.1951 -0.1171 -0.7298
   10PVA    H11 1325   1.360   2.781   2.500  0.3017 -1.0638  0.9524
   10PVA     O2 1326   1.375   2.985   2.483  0.2685 -0.4536 -0.0580
   10PVA    H12 1327   1.321   3.036   2.428 -1.5320 -2.8146 -1.5316
   10PVA     C6 1328   1.235   2.843   2.334  0.7636  0.1260  0.4187
   10PVA    H13 1329   1.244   2.755   2.258  2.5180 -1.4375  2.5826
   10PVA    H14 1330   1.228   2.938   2.270  0.8695 -0.3292  0.1457
   10PVA     C7 1331   1.106   2.845   2.414 -0.0933 -0.8404 -0.3802
   10PVA    H15 1332   1.096   2.937   2.481 -1.9993  5.9035  0.8969
   10PVA     O3 1333   1.104   2.731   2.495 -0.2460 -0.0744  0.1323
   10PVA    H16 1334   1.012   2.709   2.519 -1.1269  3.4953  1.0600
   10PVA     C8 1335   0.983   2.845   2.317  0.4291  1.3333  0.2211
   10PVA    H17 1336   0.971   2.937   2.266  0.6478  0.7024  1.6952
   10PVA    H18 1337   0.997   2.756   2.249  3.4181 -0.7468  2.0186
   10PVA     C9 1338   0.837   2.806   2.381 -0.8418  0.0769 -0.5063
   10PVA    H19 1339   0.804   2.891   2.437  0.2750  0.9295  0.4379
   10PVA     O4 1340   0.839   2.691   2.459  0.1291  0.4778  0.0136
   10PVA    H20 1341   0.743   2.672   2.478 -0.9000  1.4354 -0.5850
   10PVA    C10 1342   0.721   2.789   2.274  0.3520  0.6199  0.0944
   10PVA    H21 1343   0.730   2.872   2.210  4.5500  1.0011  1.8725
   10PVA    H22 1344   0.737   2.691   2.212  0.1194 -3.2920  0.0659
   10PVA    C11 1345   0.581   2.778   2.335  0.3284  0.8616 -0.1258
   10PVA    H23 1346   0.565   2.862   2.401  1.7159 -2.1638 -1.0494
   10PVA     O5 1347   0.569   2.656   2.422 -0.5821 -0.5012  0.7908
   10PVA    H24 1348   0.489   2.606   2.410  0.0642  0.7245  0.1789
   10PVA    C12 1349   0.467   2.759   2.229  0.1718  0.3168 -0.9837
   10PVA    H25 1350   0.465   2.664   2.175 -3.6998  0.5055  0.0495
   10PVA    H26 1351   0.487   2.822   2.145  2.9401  2.1209 -1.5660
   10PVA    C13 1352   0.319   2.777   2.276  0.4956 -0.1810  0.8290
   10PVA    H27 1353   0.319   2.876   2.334  0.5546 -0.8761 -1.9541
   10PVA     O6 1354   0.278   2.665   2.355  0.4988  0.3654 -0.7542
   10PVA    H28 1355   0.180   2.662   2.355  1.4634 -0.9917 -0.3804
   10PVA    C14 1356   0.214   2.787   2.162 -0.2082  0.0362  0.3819
   10PVA    H29 1357   0.205   2.698   2.111 -3.4573 -0.2596  1.3582
   10PVA    H30 1358   0.253   2.856   2.088 -1.8444 -2.8217  3.7027
   10PVA    C15 1359   0.069   2.832   2.193 -0.1972 -0.1360 -0.1206
   10PVA    H31 1360   0.040   2.755   2.263 -4.5151 -1.5368  0.1742
   10PVA     O7 1361   0.066   2.956   2.264  0.6058  0.5162  0.4837
   10PVA    H32 1362   3.287   2.986   2.245  2.3510  2.3594 -0.1734
   10PVA    C16 1363   3.292   2.829   2.072 -0.3841  0.3290  0.6703
   10PVA    H33 1364   0.012   2.888   1.986  2.1338  2.7122  1.8460
   10PVA    H34 1365   3.290   2.725   2.030 -1.1217 -0.9570  1.1840
   10PVA    C17 1366   3.145   2.877   2.104 -0.1961  0.4552 -0.6702
   10PVA    H35 1367   3.153   2.977   2.133  0.4815 -1.5734  0.5409
   10PVA     O8 1368   3.107   2.804   2.224 -0.2490 -0.6415 -0.1824
   10PVA    H36 1369   3.084   2.723   2.177 -0.2318  3.1596 -2.4601
   10PVA    C18 1370   3.038   2.865   1.995  1.2374 -0.2084 -0.4151
   10PVA    H37 1371   3.033   2.765   1.967 -1.2377  2.1028 -1.2922
   10PVA    H38 1372   3.068   2.915   1.906  2.2517  2.1535 -4.5130
   10PVA    C19 1373   2.898   2.923   2.041 -0.0964  0.8173 -0.3074
   10PVA    H39 1374   2.877   2.878   2.142  0.4343  0.1331  0.0737
   10PVA     O9 1375   2.909   3.065   2.050 -0.1186  0.2169  0.1986
   10PVA    H40 1376   2.834   3.093   1.996 -0.8130 -1.5778 -0.8554
   10PVA    C20 1377   2.789   2.897   1.928  0.3068 -1.1301 -0.2003
   10PVA    H41 1378   2.779   2.789   1.903  0.3081 -2.3868 -1.2163
   10PVA    H42 1379   2.824   2.941   1.833 -2.2466 -4.1728  2.1740
   10PVA    C21 1380   2.642   2.951   1.948 -0.6413 -0.3862 -0.6172
   10PVA    H43 1381   2.610   2.956   2.051 -0.5146 -2.4788 -1.0493
   10PVA    O10 1382   2.657   3.089   1.896  0.0437 -0.1525  0.0030
   10PVA    H44 1383   2.602   3.145   1.956 -0.9525 -0.2828 -1.3973
   10PVA    C22 1384   2.530   2.876   1.879  0.3663  0.2758  0.2479
   10PVA    H45 1385   2.560   2.851   1.772  3.0416  0.1670 -1.8466
   10PVA    H46 1386   2.451   2.948   1.872  1.3044 -3.1887 -0.6234
   10PVA    C23 1387   2.468   2.753   1.955  0.2343 -0.4794 -0.9342
   10PVA    H47 1388   2.460   2.790   2.062  2.0889  0.2501  0.6921
   10PVA    O11 1389   2.554   2.640   1.936  0.6923  0.0512  0.4600
   10PVA    H48 1390   2.545   2.576   2.014  1.2802 -1.1221  2.7154
   10PVA    C24 1391   2.324   2.731   1.911 -0.9439  0.0824 -0.1042
   10PVA    H49 1392   2.271   2.826   1.955 -3.5534  1.2367  1.4999
   10PVA    H50 1393   2.282   2.660   1.972  3.0247 -1.2724 -5.0132
   10PVA    C25 1394   2.296   2.708   1.756 -0.6959  0.3910 -0.4032
   10PVA    H51 1395   2.355   2.782   1.693  0.1064  2.5108  1.5605
   10PVA    O12 1396   2.353   2.584   1.726 -0.5803  0.2338  0.5522
   10PVA    H52 1397   2.437   2.568   1.789  1.8574 -1.8412 -0.7318
   10PVA    C26 1398   2.153   2.710   1.713  0.1622  0.0457  0.6875
   10PVA    H53 1399   2.092   2.624   1.757 -1.9892 -3.7803  2.1731
   10PVA    H54 1400   2.102   2.796   1.751 -2.2533 -1.5381 -1.3155
   10PVA    C27 1401   2.134   2.705   1.556 -0.2155  0.0238 -0.1557
   10PVA    H55 1402   2.193   2.791   1.524  4.8420  0.6445 -1.0098
   10PVA    O13 1403   2.196   2.598   1.493 -0.2508  0.4268  0.3443
   10PVA    H56 1404   2.276   2.572   1.547 -0.2714 -1.9543  2.9262
   10PVA    C28 1405   1.991   2.716   1.510 -0.2870  0.2794  0.6039
   10PVA    H57 1406   1.945   2.633   1.569  2.9849  1.7815  4.0293
   10PVA    H58 1407   1.956   2.804   1.546  1.3754  0.3505  0.2776
   10PVA    C29 1408   1.967   2.702   1.358 -1.0229 -0.0078 -0.8266
   10PVA    H59 1409   2.007   2.604   1.325 -2.6541  1.8520 -2.1664
   10PVA    O14 1410   2.028   2.806   1.285 -0.0457 -0.1880 -0.6605
   10PVA    H60 1411   2.003   2.896   1.321 -0.6606 -0.3796  0.6409
   10PVA    C30 1412   1.813   2.704   1.327  0.0511 -0.5631 -0.0391
   10PVA    H61 1413   1.757   2.797   1.369 -0.1988  3.3712  0.4754
   10PVA    H62 1414   1.767   2.627   1.401  2.6532  0.2839 -0.3151
   10PVA    C31 1415   1.770   2.665   1.182 -0.6804  1.2588  1.3019
   10PVA    H63 1416   1.794   2.562   1.159 -0.8136  2.2247 -0.5627
   10PVA    O15 1417   1.828   2.764   1.095 -0.0336  0.0048 -0.0473
   10PVA    H64 1418   1.914   2.787   1.134 -2.2759 -0.2214 -1.4808
   10PVA    C32 1419   1.624   2.655   1.159 -0.3938 -0.6689  0.0010
   10PVA    H65 1420   1.580   2.605   1.243  1.0462 -1.3056 -1.2511
   10PVA    H66 1421   1.605   2.593   1.077  3.3778 -1.1363  1.2909
   10PVA    C33 1422   1.553   2.791   1.129  0.6473 -0.3550 -0.7244
   10PVA    H67 1423   1.617   2.866   1.086 -1.6910  0.3285  0.0048
   10PVA    O16 1424   1.528   2.846   1.255  0.4632  0.0011  0.3045
   10PVA    H68 1425   1.602   2.891   1.295  2.1691 -1.1823 -4.7891
   10PVA    C34 1426   1.425   2.788   1.035 -0.7035  0.3205  1.0667
   10PVA    H69 1427   1.348   2.727   1.085 -1.1041  0.0607 -1.4074
   10PVA    H70 1428   1.451   2.737   0.937  0.4901  0.8193 -0.1075
   10PVA    C35 1429   1.369   2.928   0.992  0.1343 -0.1435 -0.3701
   10PVA    H71 1430   1.362   2.996   1.072 -0.5463  2.1802 -2.6023
   10PVA    O17 1431   1.462   2.982   0.892 -1.0731  0.3618  0.2896
   10PVA    H72 1432   1.536   2.917   0.896 -0.4179  1.5593  1.5641
   10PVA    C36 1433   1.222   2.926   0.932  0.3429 -0.3838 -0.4356
   10PVA    H73 1434   1.220   2.859   0.836 -1.1293  0.0912 -0.0953
   10PVA    H74 1435   1.159   2.892   1.019 -1.8103 -1.1618  0.6252
   10PVA    C37 1436   1.160   3.070   0.905  0.5361  0.6148 -0.3676
   10PVA    H75 1437   1.140   3.110   1.007 -1.9126 -0.9954  1.5893
   10PVA    O18 1438   1.249   3.141   0.820 -0.6566 -0.0915 -0.3626
   10PVA    H76 1439   1.326   3.084   0.835  0.3499 -0.4326  0.2702
   10PVA    C38 1440   1.025   3.050   0.844 -0.5057 -0.4833 -0.4131
   10PVA    H77 1441   0.962   2.983   0.921 -2.4597 -3.3284  3.4902
   10PVA    H78 1442   1.036   2.971   0.762  1.4899  0.2301  3.4004
   10PVA    C39 1443   0.943   3.180   0.812 -0.1082  0.7599  0.4558
   10PVA    H79 1444   0.926   3.230   0.905  2.2848 -1.1585  1.1007
   10PVA    C40 1445   0.796   3.152   0.764 -1.0055 -0.4581 -0.0457
   10PVA    H80 1446   0.765   3.234   0.707  1.6493 -0.0021 -0.4872
   10PVA    H81 1447   0.731   3.136   0.850  0.5979  1.0959  0.6280
   10PVA    H82 1448   0.798   3.061   0.695  0.1811 -1.5065 -1.8706
   10PVA    O19 1449   1.016   3.252   0.718 -0.2237 -0.3527  0.2483
   10PVA    H83 1450   1.109   3.208   0.719  1.2567  1.5226  0.1871
   11PVA      C 1451   0.089   3.167   0.892 -0.1061 -0.3532  0.2662
   11PVA      H 1452   0.019   3.086   0.865 -1.8913 -2.1012 -0.0865
   11PVA     H1 1453   0.086   3.181   0.999  0.5396  3.4225  1.1844
   11PVA     H2 1454   0.048   3.258   0.854  2.2592  2.8603 -0.3737
   11PVA     C1 1455   0.231   3.157   0.847  0.6185  0.1862  0.0849
   11PVA     H3 1456   0.263   3.256   0.884  1.8481 -3.2071  2.6836
   11PVA      O 1457   0.243   3.135   0.705  0.4083  0.0028 -0.1937
   11PVA     H4 1458   0.327   3.082   0.682  1.7229 -2.6210  0.0790
   11PVA     C2 1459   0.309   3.050   0.921 -0.7992  0.1401  0.7607
   11PVA     H5 1460   0.258   2.955   0.906 -0.3106  2.1481  1.8509
   11PVA     H6 1461   0.291   3.072   1.022 -0.2580 -1.1090 -0.1873
   11PVA     C3 1462   0.453   3.026   0.900 -0.2987  0.7998  0.2493
   11PVA     H7 1463   0.514   3.102   0.938  0.7351 -0.9908 -2.1642
   11PVA     O1 1464   0.485   3.014   0.754 -0.1187 -0.9527  0.1044
   11PVA     H8 1465   0.568   2.961   0.753 -0.4522  1.3817  2.0871
   11PVA     C4 1466   0.509   2.899   0.968  0.6186 -0.0698  0.1123
   11PVA     H9 1467   0.491   2.905   1.078  2.7466  3.2623 -0.5477
   11PVA    H10 1468   0.439   2.818   0.936 -1.4401  0.0235 -3.2359
   11PVA     C5 1469   0.655   2.865   0.940 -0.5762 -0.1543  0.2616
   11PVA    H11 1470   0.711   2.957   0.976  0.0689 -1.5907 -0.1111
   11PVA     O2 1471   0.676   2.829   0.811  0.5748  0.1889 -0.2855
   11PVA    H12 1472   0.758   2.780   0.809 -0.3048  2.2159 -2.8164
   11PVA     C6 1473   0.702   2.753   1.037 -0.0687 -0.2241 -0.8699
   11PVA    H13 1474   0.678   2.785   1.136  0.8148 -3.9520  1.2151
   11PVA    H14 1475   0.656   2.658   1.027  0.0895  1.7050  0.8088
   11PVA     C7 1476   0.858   2.723   1.030 -0.0798  0.6530 -0.2467
   11PVA    H15 1477   0.908   2.814   1.077 -1.0624  1.3693 -0.1709
   11PVA     O3 1478   0.893   2.697   0.896 -0.3387 -0.0403 -0.0527
   11PVA    H16 1479   0.976   2.645   0.906 -0.3216 -1.7764  1.4669
   11PVA     C8 1480   0.900   2.597   1.121 -0.4355  0.4909  0.2909
   11PVA    H17 1481   0.859   2.608   1.229 -3.1672 -1.4667  1.8746
   11PVA    H18 1482   0.863   2.500   1.079 -0.6011 -1.0050  1.3865
   11PVA     C9 1483   1.057   2.585   1.114 -0.0730 -0.3762 -0.2993
   11PVA    H19 1484   1.103   2.688   1.141  3.5059 -1.0756 -0.9766
   11PVA     O4 1485   1.097   2.540   0.983  0.0495 -0.2956 -0.6039
   11PVA    H20 1486   1.172   2.485   1.004  1.8969  1.3349 -1.3609
   11PVA    C10 1487   1.094   2.476   1.222  1.0799 -0.5071 -0.2964
   11PVA    H21 1488   1.070   2.366   1.192  0.0954  2.0604 -1.8169
   11PVA    H22 1489   1.057   2.488   1.318 -0.6491  0.5369  1.1760
   11PVA    C11 1490   1.247   2.489   1.238 -0.2455 -0.3545  0.1800
   11PVA    H23 1491   1.258   2.591   1.263 -0.5972 -1.0186 -1.6492
   11PVA     O5 1492   1.316   2.452   1.120  0.1698  0.3930 -0.2345
   11PVA    H24 1493   1.397   2.412   1.162  3.3542 -1.8598  1.6667
   11PVA    C12 1494   1.297   2.392   1.350 -0.4828 -0.3208  0.3479
   11PVA    H25 1495   1.249   2.298   1.335  1.3881  0.6100 -1.7605
   11PVA    H26 1496   1.259   2.430   1.442 -0.1647  1.9092 -3.5902
   11PVA    C13 1497   1.449   2.391   1.376  0.5175 -0.3336  0.0999
   11PVA    H27 1498   1.490   2.494   1.386  0.1701 -0.1241  1.1696
   11PVA     O6 1499   1.514   2.324   1.263  0.4768 -0.0471 -0.2019
   11PVA    H28 1500   1.596   2.280   1.303  0.5926 -2.4415 -0.5442
   11PVA    C14 1501   1.497   2.312   1.500  0.4083 -0.0204  0.2637
   11PVA    H29 1502   1.444   2.336   1.592  1.8337  4.9812 -2.5445
   11PVA    H30 1503   1.483   2.203   1.486  1.7399  1.5552 -0.6086
   11PVA    C15 1504   1.647   2.326   1.525  0.1352 -0.0120  0.4309
   11PVA    H31 1505   1.684   2.427   1.533 -1.7311 -4.6975  2.9605
   11PVA     O7 1506   1.726   2.251   1.426  0.8996 -0.2205  0.1151
   11PVA    H32 1507   1.795   2.202   1.480 -0.0198  3.1905  1.1371
   11PVA    C16 1508   1.692   2.276   1.660  0.2307  0.1193  0.5514
   11PVA    H33 1509   1.662   2.350   1.731  0.1540 -0.6353  1.7216
   11PVA    H34 1510   1.633   2.181   1.684 -1.6330  1.0993  1.9479
   11PVA    C17 1511   1.844   2.252   1.687  0.7986  0.4692 -0.0509
   11PVA    H35 1512   1.836   2.204   1.790  2.4661 -2.2906  1.3075
   11PVA     O8 1513   1.884   2.148   1.600 -0.3580 -0.3764 -0.5939
   11PVA    H36 1514   1.964   2.190   1.556 -0.7895  2.7196  3.3918
   11PVA    C18 1515   1.941   2.370   1.686 -0.2064  0.3848 -0.5272
   11PVA    H37 1516   1.924   2.450   1.769  0.8807  1.3537 -0.2337
   11PVA    H38 1517   1.910   2.427   1.587 -0.1842 -1.7745 -1.7693
   11PVA    C19 1518   2.089   2.328   1.658 -0.0815 -0.9604  0.5085
   11PVA    H39 1519   2.159   2.415   1.669  1.8857  1.3568  0.7897
   11PVA     O9 1520   2.107   2.280   1.525  0.0927  0.3245 -0.4952
   11PVA    H40 1521   2.210   2.285   1.521 -0.3254  0.5250 -0.7902
   11PVA    C20 1522   2.145   2.213   1.750 -0.6262 -0.1882 -0.5029
   11PVA    H41 1523   2.112   2.233   1.850 -1.3208 -0.9965  0.9058
   11PVA    H42 1524   2.108   2.115   1.724 -0.4916 -0.3303  2.8387
   11PVA    C21 1525   2.299   2.217   1.743 -0.2710 -0.0952 -0.9987
   11PVA    H43 1526   2.329   2.321   1.771 -1.5523  2.9991 -0.8868
   11PVA    O10 1527   2.340   2.204   1.609 -0.3667  0.6810  0.8492
   11PVA    H44 1528   2.437   2.222   1.608  0.2538  1.9000  0.1769
   11PVA    C22 1529   2.369   2.116   1.845 -0.9941  0.1722 -0.2937
   11PVA    H45 1530   2.307   2.097   1.932 -0.3922 -1.5080  0.9152
   11PVA    H46 1531   2.387   2.021   1.793  1.3334  2.7198  0.1094
   11PVA    C23 1532   2.504   2.168   1.895  1.2209  0.2989  0.1400
   11PVA    H47 1533   2.487   2.258   1.957 -1.1907 -0.4348 -1.0315
   11PVA    O11 1534   2.579   2.210   1.778  0.4609  0.4443 -0.5563
   11PVA    H48 1535   2.645   2.267   1.823  0.8991  1.9022 -0.0495
   11PVA    C24 1536   2.581   2.058   1.969  0.1197  0.9492 -0.5153
   11PVA    H49 1537   2.575   1.965   1.911  0.8372 -2.8745  2.0876
   11PVA    H50 1538   2.534   2.031   2.060  0.3486 -0.6300 -1.1218
   11PVA    C25 1539   2.727   2.086   2.004 -0.8623 -0.5535 -0.4078
   11PVA    H51 1540   2.792   2.073   1.914 -1.7815  0.1439 -0.0743
   11PVA    O12 1541   2.721   2.222   2.050  0.0278  0.1272 -0.6363
   11PVA    H52 1542   2.811   2.230   2.088  1.2779 -1.8245  0.8055
   11PVA    C26 1543   2.785   2.002   2.120  0.7550 -0.3025  0.2606
   11PVA    H53 1544   2.748   2.039   2.216  0.0729  2.2715 -3.9282
   11PVA    H54 1545   2.742   1.902   2.111  0.8501  3.4198 -4.1303
   11PVA    C27 1546   2.938   1.999   2.130  0.0994 -0.1816  0.0546
   11PVA    H55 1547   2.977   1.927   2.057 -0.6460  2.6927 -1.7816
   11PVA    O13 1548   2.984   2.131   2.118 -0.2101  0.5900 -0.3692
   11PVA    H56 1549   3.047   2.126   2.041  1.2811 -1.6251  0.2375
   11PVA    C28 1550   2.991   1.945   2.259 -0.2061  0.5485  0.2499
   11PVA    H57 1551   2.955   2.007   2.345  1.9627  1.3212  0.3710
   11PVA    H58 1552   2.951   1.843   2.278  0.5698 -0.1193  0.3486
   11PVA    C29 1553   3.140   1.940   2.273 -0.6490  0.4322 -0.1154
   11PVA    H59 1554   3.179   2.040   2.284  1.4185  1.9148 -0.3454
   11PVA    O14 1555   3.204   1.888   2.155 -0.0958  0.0183 -0.0176
   11PVA    H60 1556   3.296   1.886   2.187  0.3622 -1.6711 -0.9026
   11PVA    C30 1557   3.192   1.857   2.393 -0.3714  0.1218 -0.2510
   11PVA    H61 1558   3.184   1.748   2.375 -0.2560  0.5045  1.3694
   11PVA    H62 1559   3.141   1.888   2.490  1.3455 -2.3855  3.2892
   11PVA    C31 1560   0.025   1.876   2.423  0.1338 -0.3142 -0.5176
   11PVA    H63 1561   0.041   1.984   2.441  0.8828  1.1195  1.8302
   11PVA    O15 1562   0.113   1.829   2.321 -0.2328  0.5368 -0.0886
   11PVA    H64 1563   0.174   1.775   2.376  4.1612 -2.1238 -0.0385
   11PVA    C32 1564   0.062   1.805   2.561 -0.5079  0.3770 -0.1043
   11PVA    H65 1565   0.012   1.701   2.553  1.2826  0.0942 -1.5171
   11PVA    H66 1566   0.013   1.861   2.641 -2.4820  0.2217  1.4700
   11PVA    C33 1567   0.209   1.799   2.590 -0.5988  0.2716 -0.0779
   11PVA    H67 1568   0.258   1.890   2.584  0.4593  0.4841 -1.0373
   11PVA    O16 1569   0.265   1.689   2.502 -0.0675 -0.0818  0.6188
   11PVA    H68 1570   0.362   1.689   2.511  2.8684 -1.2469 -1.2908
   11PVA    C34 1571   0.238   1.762   2.741  0.5119 -0.1574  0.2066
   11PVA    H69 1572   0.190   1.831   2.817  0.6269  1.7074 -0.9642
   11PVA    H70 1573   0.202   1.669   2.775  1.2253  0.8246  1.8787
   11PVA    C35 1574   0.390   1.763   2.781 -0.4111 -0.8952 -0.0152
   11PVA    H71 1575   0.413   1.730   2.882  0.9944  2.9114  0.1578
   11PVA    O17 1576   0.469   1.690   2.697 -0.1241 -0.0586  0.0185
   11PVA    H72 1577   0.429   1.599   2.699 -0.5235 -2.3487 -2.7599
   11PVA    C36 1578   0.441   1.901   2.773  0.7935 -0.0641 -0.0368
   11PVA    H73 1579   0.436   1.942   2.673  0.2780 -0.6172 -0.8309
   11PVA    H74 1580   0.385   1.966   2.839 -1.4335  0.5518 -0.8044
   11PVA    C37 1581   0.596   1.913   2.807 -0.1040  0.6475  0.3984
   11PVA    H75 1582   0.649   1.816   2.797 -0.9986 -3.2183  1.5882
   11PVA    O18 1583   0.595   1.949   2.942  0.1306 -0.1680 -0.1599
   11PVA    H76 1584   0.597   2.050   2.949 -1.3230 -1.0781 -0.5896
   11PVA    C38 1585   0.672   2.028   2.724 -0.5883 -0.5557 -1.5305
   11PVA    H77 1586   0.774   2.014   2.731  0.5969 -0.3555 -1.4008
   11PVA    H78 1587   0.650   1.997   2.625  0.1300  2.1227  1.6829
   11PVA    C39 1588   0.631   2.173   2.753 -0.4929 -0.1236 -0.5287
   11PVA    H79 1589   0.529   2.187   2.721  0.2390 -2.2869 -0.6458
   11PVA    C40 1590   0.707   2.268   2.661 -0.8286  0.2125  0.8675
   11PVA    H80 1591   0.818   2.248   2.663  1.1803  2.1803  1.1779
   11PVA    H81 1592   0.705   2.367   2.697  1.1097 -0.3459  1.9263
   11PVA    H82 1593   0.658   2.262   2.565  0.8290 -1.8289  2.2464
   11PVA    O19 1594   0.667   2.204   2.889  0.0197 -0.5819 -0.0656
   11PVA    H83 1595   0.726   2.285   2.893  4.0523  1.3439  0.2881
   12PVA      C 1596   0.975   1.199   2.743  0.2099 -0.3721  0.7396
   12PVA      H 1597   0.889   1.261   2.713 -3.0713 -0.4635  0.0401
   12PVA     H1 1598   1.026   1.245   2.830  2.3066  0.6241 -0.4206
   12PVA     H2 1599   1.057   1.193   2.668  0.7012 -0.8385  0.7226
   12PVA     C1 1600   0.927   1.059   2.784  0.0188 -0.1437  0.6042
   12PVA     H3 1601   1.030   1.033   2.835  1.2957  3.9677  0.6823
   12PVA      O 1602   0.902   0.980   2.664 -0.0322  0.3437 -0.0195
   12PVA     H4 1603   0.808   0.955   2.653 -4.1224  2.5322  0.0162
   12PVA     C2 1604   0.819   1.052   2.904 -0.2942 -0.3765 -0.1990
   12PVA     H5 1605   0.711   1.059   2.876 -1.4102  1.2703 -0.2562
   12PVA     H6 1606   0.832   1.143   2.967  0.9616 -1.4372  1.5837
   12PVA     C3 1607   0.854   0.935   2.997  0.8572  0.1208 -0.9791
   12PVA     H7 1608   0.889   0.844   2.942  0.2304  2.1625 -0.3227
   12PVA     O1 1609   0.732   0.896   3.066 -0.2761 -0.2505 -0.4743
   12PVA     H8 1610   0.708   0.990   3.092  0.6986  1.5970  0.6512
   12PVA     C4 1611   0.970   0.972   3.101  0.7304 -0.6260 -0.4406
   12PVA     H9 1612   1.054   1.020   3.055  0.6132  0.3667 -1.7544
   12PVA    H10 1613   0.930   1.039   3.182 -0.3981  0.6326  0.3117
   12PVA     C5 1614   1.025   0.846   3.166  0.3181 -0.1632  0.1060
   12PVA    H11 1615   1.039   0.776   3.082  2.1162 -0.5599  1.1802
   12PVA     O2 1616   0.930   0.792   3.255  0.1486 -0.2944 -0.5361
   12PVA    H12 1617   0.843   0.799   3.215  0.0337 -1.1567  3.7725
   12PVA     C6 1618   1.164   0.857   3.229  0.2766  0.0306 -0.3855
   12PVA    H13 1619   1.164   0.945   3.293 -1.8834  0.1834  1.0258
   12PVA    H14 1620   1.239   0.889   3.152 -4.1652 -2.2337  2.3515
   12PVA     C7 1621   1.221   0.739   3.304  0.5980 -0.3435 -0.7434
   12PVA    H15 1622   1.213   0.658   3.225  1.6009 -4.3696 -0.8793
   12PVA     O3 1623   1.128   0.701   0.094  0.5091 -0.5278  0.0329
   12PVA    H16 1624   1.035   0.725   0.049 -1.6009  2.6057 -0.6056
   12PVA     C8 1625   1.370   0.738   0.030 -0.6118  0.6469 -0.6453
   12PVA    H17 1626   1.434   0.792   3.270 -4.0396 -0.0466 -0.8362
   12PVA    H18 1627   1.374   0.798   0.121 -0.3903 -4.5353 -1.9307
   12PVA     C9 1628   1.433   0.598   0.049  0.3372  0.3977  0.2781
   12PVA    H19 1629   1.438   0.548   3.263  0.9256  2.2767 -1.1897
   12PVA     O4 1630   1.357   0.518   0.136  0.0312 -0.2486 -0.2349
   12PVA    H20 1631   1.260   0.542   0.119  1.3814  1.5883  0.5459
   12PVA    C10 1632   1.570   0.604   0.095  0.4948  1.0334  0.2128
   12PVA    H21 1633   1.624   0.668   0.032 -1.2937 -0.0873  1.8037
   12PVA    H22 1634   1.576   0.666   0.184  3.3321 -2.7932  2.0668
   12PVA    C11 1635   1.645   0.469   0.122 -0.2126  0.3028  0.5015
   12PVA    H23 1636   1.743   0.508   0.142 -0.2195 -0.3045 -0.4585
   12PVA     O5 1637   1.587   0.415   0.249  0.6828  0.4119  0.4913
   12PVA    H24 1638   1.498   0.463   0.248  1.2319 -1.1260  2.2695
   12PVA    C12 1639   1.656   0.354   0.022  0.8551  0.2205 -0.3260
   12PVA    H25 1640   1.691   0.402   3.240  1.8347  2.6753 -0.7376
   12PVA    H26 1641   1.557   0.316   0.003 -1.8365  1.5123 -3.3083
   12PVA    C13 1642   1.763   0.247   0.054  0.5153  0.6906  0.9287
   12PVA    H27 1643   1.782   0.251   0.160  2.8134  1.3664  0.1244
   12PVA     O6 1644   1.885   0.279   3.314  0.2472  0.0511 -0.5222
   12PVA    H28 1645   1.914   0.196   3.270 -0.3046 -0.6548 -2.0263
   12PVA    C14 1646   1.724   0.105   3.305 -0.2517 -1.0999 -0.9302
   12PVA    H29 1647   1.706   0.119   3.196 -0.8864 -1.4667 -0.2817
   12PVA    H30 1648   1.623   0.073   0.026 -0.2895 -2.3322  3.4235
   12PVA    C15 1649   1.832   3.312   0.023 -0.0547 -0.8260  0.8942
   12PVA    H31 1650   1.840   0.003   0.134 -5.0604 -1.3733 -1.9578
   12PVA     O7 1651   1.956   0.026   3.276 -0.1121  0.6672  0.4764
   12PVA    H32 1652   1.977   3.254   3.228 -1.2721 -0.7978  3.0799
   12PVA    C16 1653   1.786   3.170   3.313  0.1594  0.2531  0.0687
   12PVA    H33 1654   1.701   3.149   0.062 -1.1081 -2.7808  0.4366
   12PVA    H34 1655   1.755   3.162   3.207 -0.3311  0.1224  1.4274
   12PVA    C17 1656   1.888   3.060   0.017 -0.3077 -0.3001  0.9072
   12PVA    H35 1657   1.836   2.960   0.007  2.0223 -0.8793 -0.5780
   12PVA     O8 1658   1.988   3.071   3.232 -0.1763  0.0272  0.2306
   12PVA    H36 1659   1.947   3.030   3.153  0.1434  2.2444 -0.6811
   12PVA    C18 1660   1.938   3.068   0.167 -0.2298 -0.1862 -0.5351
   12PVA    H37 1661   2.006   3.157   0.189  2.2571  1.9795 -2.1342
   12PVA    H38 1662   1.850   3.078   0.223 -1.7761  0.5250 -2.7359
   12PVA    C19 1663   2.006   2.947   0.222  0.0855 -0.5073 -1.0337
   12PVA    H39 1664   2.090   2.924   0.159 -4.1455  1.0901  0.3199
   12PVA     O9 1665   1.917   2.842   0.220  0.2137  0.0336  0.0806
   12PVA    H40 1666   1.942   2.790   0.296 -3.9425  0.7362  1.9126
   12PVA    C20 1667   2.067   2.976   0.360 -0.0680  0.3343  0.8137
   12PVA    H41 1668   1.996   3.011   0.428  0.4329 -2.8621 -2.2169
   12PVA    H42 1669   2.136   3.055   0.344 -1.0716 -1.7480  1.5593
   12PVA    C21 1670   2.145   2.859   0.413 -0.1620 -0.2094 -0.7783
   12PVA    H43 1671   2.186   2.871   0.516  1.4670  2.5784  1.4765
   12PVA    O10 1672   2.069   2.743   0.401  0.9044  0.1581 -0.4224
   12PVA    H44 1673   2.140   2.682   0.385 -3.3024  1.7242  0.5547
   12PVA    C22 1674   2.271   2.846   0.328 -0.8103  0.2003  0.1727
   12PVA    H45 1675   2.322   2.944   0.339 -2.2162  1.0368 -0.5870
   12PVA    H46 1676   2.245   2.821   0.220  4.2375 -1.1824 -1.8806
   12PVA    C23 1677   2.377   2.737   0.386  0.0232  0.4937  0.8711
   12PVA    H47 1678   2.436   2.703   0.297 -2.4736  0.5424 -0.9258
   12PVA    O11 1679   2.306   2.621   0.430 -0.6027 -0.3502  0.6230
   12PVA    H48 1680   2.378   2.563   0.465 -1.2027  0.1190 -1.1002
   12PVA    C24 1681   2.473   2.780   0.500  0.6636  0.0345 -0.5394
   12PVA    H49 1682   2.419   2.850   0.568  0.4746 -1.5381 -3.0323
   12PVA    H50 1683   2.557   2.846   0.468  0.7752  1.6275 -2.8446
   12PVA    C25 1684   2.526   2.657   0.588 -0.3945  0.0066 -0.2915
   12PVA    H51 1685   2.439   2.621   0.648  0.6853 -0.8714  0.7768
   12PVA    O12 1686   2.570   2.553   0.500 -0.4649 -0.3161  0.0816
   12PVA    H52 1687   2.617   2.483   0.556  1.6128 -0.6282  0.1077
   12PVA    C26 1688   2.652   2.700   0.670  0.9179  0.0693 -0.8148
   12PVA    H53 1689   2.742   2.706   0.602  1.5756 -1.0592 -2.2739
   12PVA    H54 1690   2.635   2.793   0.724 -1.1285 -0.8780  0.3915
   12PVA    C27 1691   2.689   2.596   0.782  0.1926 -0.8738 -1.0803
   12PVA    H55 1692   2.602   2.592   0.851 -0.1573  1.9723  0.2346
   12PVA    O13 1693   2.707   2.464   0.734 -0.2080 -1.1841  0.4354
   12PVA    H56 1694   2.694   2.413   0.818 -1.7287 -1.2306 -1.1844
   12PVA    C28 1695   2.810   2.644   0.862  0.0924 -0.0689  0.4900
   12PVA    H57 1696   2.889   2.619   0.797  1.7440  1.8567  1.3824
   12PVA    H58 1697   2.795   2.755   0.866  0.6946  1.1231  1.6107
   12PVA    C29 1698   2.833   2.578   0.997  0.1696  0.1097 -1.2807
   12PVA    H59 1699   2.823   2.471   0.987 -1.0114  0.1354  1.9417
   12PVA    O14 1700   2.749   2.640   1.092 -0.2091 -0.2792 -0.2546
   12PVA    H60 1701   2.728   2.728   1.057 -0.7000  2.4085 -1.0719
   12PVA    C30 1702   2.987   2.590   1.027  1.0471  0.1252 -0.7756
   12PVA    H61 1703   3.051   2.553   0.947 -1.8165  2.9911 -0.6804
   12PVA    H62 1704   3.017   2.689   1.047  0.5205  2.5071 -1.8506
   12PVA    C31 1705   3.021   2.504   1.153 -0.2312  0.1710 -0.6347
   12PVA    H63 1706   3.024   2.400   1.131  0.7680  0.2863 -0.2400
   12PVA    O15 1707   2.921   2.528   1.254 -0.8703 -0.0016 -0.0419
   12PVA    H64 1708   2.845   2.575   1.210  1.7504  2.2405  2.9949
   12PVA    C32 1709   3.165   2.551   1.204 -0.3438 -0.4660  0.0532
   12PVA    H65 1710   3.147   2.644   1.248 -1.5662 -1.9777  0.8850
   12PVA    H66 1711   3.231   2.563   1.115  1.9948  0.5251  1.2946
   12PVA    C33 1712   3.229   2.451   1.302 -0.4484  0.5978  0.3351
   12PVA    H67 1713   3.231   2.354   1.262 -4.4286  0.8873 -0.2396
   12PVA    O16 1714   3.148   2.451   1.422 -0.3628  0.1953  1.3581
   12PVA    H68 1715   3.058   2.483   1.393 -0.3001  1.4358 -2.2593
   12PVA    C34 1716   0.054   2.491   1.335 -0.4688  0.2094  0.0739
   12PVA    H69 1717   0.050   2.569   1.412  0.3271  1.3242 -1.4396
   12PVA    H70 1718   0.117   2.528   1.249  2.6316 -2.2968  0.1415
   12PVA    C35 1719   0.123   2.377   1.418 -0.7245 -1.1656 -0.1475
   12PVA    H71 1720   0.053   2.345   1.492  0.0312 -0.1119  0.1304
   12PVA    O17 1721   0.152   2.269   1.333  0.3348  0.9132 -0.1524
   12PVA    H72 1722   0.245   2.243   1.330 -0.0327 -1.1190  0.2460
   12PVA    C36 1723   0.239   2.427   1.516 -0.7994  0.3772  0.0014
   12PVA    H73 1724   0.203   2.497   1.595 -3.2282  0.4025  0.7530
   12PVA    H74 1725   0.316   2.479   1.465  1.7070 -1.5391  0.9566
   12PVA    C37 1726   0.296   2.308   1.588 -0.8702  0.0783 -0.9837
   12PVA    H75 1727   0.325   2.240   1.516  3.0005  0.4952  0.5860
   12PVA    O18 1728   0.206   2.255   1.681  0.5932  0.7897  0.0561
   12PVA    H76 1729   0.155   2.177   1.640  0.1991  1.9542  0.9169
   12PVA    C38 1730   0.427   2.354   1.661  0.0622 -0.4574  0.2478
   12PVA    H77 1731   0.414   2.435   1.727 -0.1128 -1.2980 -0.8797
   12PVA    H78 1732   0.496   2.397   1.593 -0.0026  2.1915  0.5822
   12PVA    C39 1733   0.484   2.240   1.735  0.7785 -0.0951  1.0454
   12PVA    H79 1734   0.416   2.210   1.813 -1.8131 -2.0008  3.1792
   12PVA    C40 1735   0.614   2.285   1.805 -0.7587 -1.2172  0.5225
   12PVA    H80 1736   0.586   2.363   1.877  1.2065  0.9475  0.6553
   12PVA    H81 1737   0.686   2.332   1.740 -0.1012  4.0493  1.6940
   12PVA    H82 1738   0.665   2.209   1.866  2.2183  2.2875 -0.8207
   12PVA    O19 1739   0.509   2.124   1.662  0.1150  0.4392  0.8914
   12PVA    H83 1740   0.427   2.063   1.659 -1.3701  2.2225 -2.0912
   13PVA      C 1741   0.431   0.318   0.159 -0.2226  0.0668 -0.6352
   13PVA      H 1742   0.357   0.326   0.088  0.5601  2.6704  0.6305
   13PVA     H1 1743   0.391   0.309   0.256  1.3465  2.8431 -1.3568
   13PVA     H2 1744   0.510   0.399   0.169  4.1380  2.1432  3.1669
   13PVA     C1 1745   0.510   0.190   0.135  0.2075 -0.8292 -0.7595
   13PVA     H3 1746   0.531   0.201   0.029 -3.7337  1.5973 -2.8727
   13PVA      O 1747   0.422   0.083   0.140 -0.8269  0.0192  0.3115
   13PVA     H4 1748   0.386   0.086   0.232 -4.2464  0.1463  0.9985
   13PVA     C2 1749   0.623   0.160   0.243  0.0404  1.0537 -0.4016
   13PVA     H5 1750   0.679   0.248   0.269 -0.5948 -1.4387  0.2597
   13PVA     H6 1751   0.582   0.121   0.338  1.6041 -2.6621  3.0750
   13PVA     C3 1752   0.714   0.047   0.189  0.6136  0.0721  1.2267
   13PVA     H7 1753   0.774   0.079   0.095 -2.1168 -0.2063  0.8600
   13PVA     O1 1754   0.631   3.247   0.154 -0.2278  0.3157 -1.3523
   13PVA     H8 1755   0.552   3.291   0.116 -1.4139 -0.6586  0.8241
   13PVA     C4 1756   0.814   3.314   0.300  0.3784 -0.1796  1.2180
   13PVA     H9 1757   0.871   0.085   0.336  1.3483 -0.4707  1.1608
   13PVA    H10 1758   0.762   3.284   0.389 -1.9100 -0.0585 -0.1287
   13PVA     C5 1759   0.922   3.210   0.266  0.3953  0.1277  1.2987
   13PVA    H11 1760   0.981   3.240   0.177 -1.0134 -1.8098 -1.0875
   13PVA     O2 1761   0.846   3.098   0.220  0.0799 -0.0975 -0.1607
   13PVA    H12 1762   0.764   3.132   0.186  1.6157 -0.4602 -0.9388
   13PVA     C6 1763   1.010   3.177   0.388  0.3700  0.5488  0.1293
   13PVA    H13 1764   1.049   3.278   0.429  0.5286 -0.5859 -2.6187
   13PVA    H14 1765   0.946   3.133   0.462 -0.9196 -0.1610 -1.9713
   13PVA     C7 1766   1.129   3.074   0.358  0.1252 -1.3782 -0.1615
   13PVA    H15 1767   1.201   3.129   0.291  1.1327 -2.5461  0.1286
   13PVA     O3 1768   1.075   2.974   0.286 -0.2424  0.9362  0.8266
   13PVA    H16 1769   0.992   3.022   0.259  3.1359  1.6419 -2.4030
   13PVA     C8 1770   1.224   3.035   0.476 -0.2309  0.3327  0.2656
   13PVA    H17 1771   1.274   3.122   0.524 -2.8958 -1.0146  1.1900
   13PVA    H18 1772   1.172   2.978   0.560 -1.5118 -2.6908 -0.6838
   13PVA     C9 1773   1.350   2.950   0.436 -0.3383 -0.2701 -0.6320
   13PVA    H19 1774   1.409   3.010   0.371 -1.3597 -2.5527  1.9451
   13PVA     O4 1775   1.301   2.837   0.371 -0.1898 -0.0257 -0.0636
   13PVA    H20 1776   1.215   2.867   0.325  0.4494 -0.7977 -4.7807
   13PVA    C10 1777   1.430   2.905   0.553 -0.7192 -0.4193 -0.2478
   13PVA    H21 1778   1.458   2.989   0.612 -0.1504  0.7376 -4.2143
   13PVA    H22 1779   1.365   2.833   0.617 -0.6236  3.5043  0.1216
   13PVA    C11 1780   1.559   2.825   0.521  0.0821  0.2687  0.1288
   13PVA    H23 1781   1.626   2.891   0.472  3.5427 -0.6195  0.2171
   13PVA     O5 1782   1.536   2.715   0.436  0.6940 -0.3647  0.5525
   13PVA    H24 1783   1.443   2.733   0.408 -1.2882  0.0809  2.5946
   13PVA    C12 1784   1.636   2.772   0.655  0.1066 -0.2710  0.1739
   13PVA    H25 1785   1.572   2.716   0.724 -5.0767  0.2963 -1.0617
   13PVA    H26 1786   1.670   2.851   0.715 -0.1730  1.9527 -0.3345
   13PVA    C13 1787   1.757   2.678   0.617 -0.0231 -0.2229  0.5088
   13PVA    H27 1788   1.827   2.733   0.558  0.9974 -0.7126  2.3659
   13PVA     O6 1789   1.710   2.570   0.545  0.5364 -0.4384  0.2910
   13PVA    H28 1790   1.636   2.608   0.485  0.0156 -1.6107 -0.6871
   13PVA    C14 1791   1.834   2.628   0.739  0.1302  0.4004  0.1244
   13PVA    H29 1792   1.766   2.568   0.804  0.2893 -3.1359 -0.2894
   13PVA    H30 1793   1.842   2.728   0.793 -0.1590  3.6710 -0.8792
   13PVA    C15 1794   1.969   2.565   0.705  0.2020 -0.1411  0.6435
   13PVA    H31 1795   1.972   2.498   0.615 -0.9593  0.8176 -0.1279
   13PVA     O7 1796   2.055   2.672   0.680  0.6449  0.3478  0.2864
   13PVA    H32 1797   2.032   2.700   0.588  0.4796 -0.7967 -0.6224
   13PVA    C16 1798   2.028   2.488   0.823  0.0118  0.0449  0.0653
   13PVA    H33 1799   1.961   2.406   0.857  0.9453  2.1189 -0.4054
   13PVA    H34 1800   2.047   2.550   0.914  1.9208  1.1339  1.4228
   13PVA    C17 1801   2.166   2.420   0.784 -0.3510  0.6951  0.2735
   13PVA    H35 1802   2.239   2.501   0.742 -0.5670  1.3552 -2.5346
   13PVA     O8 1803   2.160   2.321   0.679  0.0869  0.3015 -0.2334
   13PVA    H36 1804   2.252   2.281   0.696  2.8392 -2.7574  3.1238
   13PVA    C18 1805   2.238   2.345   0.906  0.1212 -0.4678 -0.4423
   13PVA    H37 1806   2.210   2.241   0.906  2.1841  0.9545 -1.1087
   13PVA    H38 1807   2.207   2.391   1.001 -0.6569  2.2488  2.9772
   13PVA    C19 1808   2.387   2.347   0.889  0.9407 -0.3128  0.2282
   13PVA    H39 1809   2.423   2.451   0.892 -0.9722  1.7720 -1.0734
   13PVA     O9 1810   2.421   2.296   0.760  0.2692 -0.4763 -0.6892
   13PVA    H40 1811   2.507   2.252   0.788  1.3670 -0.5375  2.0223
   13PVA    C20 1812   2.446   2.271   1.019 -0.4202  0.8913 -0.3989
   13PVA    H41 1813   2.408   2.311   1.113 -1.2406 -0.0752 -0.3554
   13PVA    H42 1814   2.420   2.165   0.998 -0.8613 -1.2977 -0.8060
   13PVA    C21 1815   2.602   2.261   1.027 -0.6192  0.5563  0.2801
   13PVA    H43 1816   2.638   2.362   1.036  0.0190 -1.8890 -0.5347
   13PVA    O10 1817   2.646   2.205   0.901 -1.0320 -0.6772  0.2994
   13PVA    H44 1818   2.720   2.151   0.927 -1.5397  2.0171  2.7215
   13PVA    C22 1819   2.654   2.175   1.134  0.1437  1.1576 -0.1418
   13PVA    H45 1820   2.611   2.193   1.230 -0.9541  0.4373  0.3551
   13PVA    H46 1821   2.648   2.073   1.106  2.7805  0.8137  0.7530
   13PVA    C23 1822   2.805   2.181   1.157 -0.1953 -0.5208  0.2593
   13PVA    H47 1823   2.826   2.289   1.179 -0.6999  0.2296  1.4441
   13PVA    O11 1824   2.866   2.126   1.047 -0.8768 -0.3913 -0.0561
   13PVA    H48 1825   2.958   2.111   1.078 -1.3295 -1.0786 -2.3609
   13PVA    C24 1826   2.839   2.099   1.288  0.0952  0.2406  0.6971
   13PVA    H49 1827   2.820   1.991   1.259  2.4518  1.4338  0.3509
   13PVA    H50 1828   2.775   2.130   1.374  1.7010 -2.2006  0.6876
   13PVA    C25 1829   2.997   2.112   1.311  0.6507  0.3174  0.7485
   13PVA    H51 1830   2.999   2.216   1.348 -0.3200  1.9134 -1.5254
   13PVA    O12 1831   3.065   2.099   1.187 -0.8955  0.9797  0.0461
   13PVA    H52 1832   3.164   2.082   1.204 -0.3672  3.4443  1.5300
   13PVA    C26 1833   3.044   2.017   1.415 -0.4958  0.5405 -0.9312
   13PVA    H53 1834   2.972   2.013   1.498  1.1111 -2.7800  2.1989
   13PVA    H54 1835   3.062   1.918   1.369 -0.6902  0.8704 -0.4804
   13PVA    C27 1836   3.176   2.071   1.485 -0.2890 -0.1693  0.1876
   13PVA    H55 1837   3.255   2.066   1.409 -0.2646  0.8127  1.1116
   13PVA    O13 1838   3.163   2.192   1.544 -0.1808  0.3529 -0.0129
   13PVA    H56 1839   3.156   2.260   1.478 -3.3905 -1.8767 -0.6506
   13PVA    C28 1840   3.220   1.963   1.593  0.0954  0.6703  0.0033
   13PVA    H57 1841   3.129   1.961   1.660 -1.5356 -0.6075 -0.5500
   13PVA    H58 1842   3.227   1.873   1.539  2.5040  2.2594  2.6191
   13PVA    C29 1843   0.029   1.989   1.671  0.3280  0.5555  0.5800
   13PVA    H59 1844   3.312   2.079   1.721  2.5063 -0.2904 -0.8408
   13PVA    O14 1845   0.139   2.024   1.588 -0.8117  0.6415 -0.4005
   13PVA    H60 1846   0.115   1.982   1.497  1.6061 -0.6191 -0.6970
   13PVA    C30 1847   0.075   1.879   1.774  0.3931  0.6161 -0.3098
   13PVA    H61 1848   0.103   1.786   1.720  0.4901 -0.2698 -0.2914
   13PVA    H62 1849   3.288   1.854   1.819 -2.3684  1.0454 -1.1095
   13PVA    C31 1850   0.186   1.926   1.880  0.9909  0.0408 -0.0860
   13PVA    H63 1851   0.151   2.014   1.942  1.7472  2.8343  1.4493
   13PVA    O15 1852   0.288   1.971   1.795 -0.6611 -0.0019 -0.1049
   13PVA    H64 1853   0.234   1.997   1.718  0.4014  0.1185 -0.5145
   13PVA    C32 1854   0.231   1.812   1.974 -0.2404 -0.4891  1.0292
   13PVA    H65 1855   0.265   1.720   1.917 -0.8947 -1.3505  0.0632
   13PVA    H66 1856   0.143   1.751   2.015 -3.6954 -2.0206  1.9831
   13PVA    C33 1857   0.328   1.864   2.085 -0.1085  0.5766 -0.7571
   13PVA    H67 1858   0.275   1.916   2.168  2.9455  1.1910 -1.7482
   13PVA    O16 1859   0.431   1.937   2.013 -0.0413  0.8160 -0.4228
   13PVA    H68 1860   0.402   1.949   1.924  2.2609  0.5882 -2.0144
   13PVA    C34 1861   0.406   1.743   2.139  0.6685  0.5628  0.5951
   13PVA    H69 1862   0.442   1.695   2.052  0.5753  1.5514 -2.2968
   13PVA    H70 1863   0.338   1.688   2.199  1.9229 -1.0185 -1.0553
   13PVA    C35 1864   0.522   1.793   2.233 -0.2296  0.4394  0.3311
   13PVA    H71 1865   0.603   1.852   2.173  0.2657  2.5673 -0.5314
   13PVA    O17 1866   0.460   1.879   2.332 -0.5395 -0.5381  0.6034
   13PVA    H72 1867   0.394   1.929   2.279 -1.9382 -1.6306  0.2418
   13PVA    C36 1868   0.597   1.683   2.302 -0.6663  0.0714 -0.6822
   13PVA    H73 1869   0.538   1.607   2.354  0.6780  1.9490  2.2216
   13PVA    H74 1870   0.651   1.623   2.228 -0.7849 -0.8674  0.7226
   13PVA    C37 1871   0.688   1.724   2.422 -0.3646  0.3818 -0.5907
   13PVA    H75 1872   0.633   1.742   2.514  3.5073  0.0317  0.7815
   13PVA    O18 1873   0.764   1.833   2.384 -0.3839 -0.4500 -0.0028
   13PVA    H76 1874   0.718   1.912   2.406 -1.5023 -1.4598  0.9256
   13PVA    C38 1875   0.786   1.611   2.455 -0.6410  0.0077  0.2189
   13PVA    H77 1876   0.737   1.516   2.430 -0.2148 -5.1817 -1.2723
   13PVA    H78 1877   0.869   1.613   2.385 -2.2256  1.0673  0.9788
   13PVA    C39 1878   0.841   1.606   2.600 -0.1326  0.1399  0.3144
   13PVA    H79 1879   0.904   1.519   2.593  0.3069  0.0002  1.6733
   13PVA    C40 1880   0.943   1.726   2.638 -0.0227 -0.0661 -1.3514
   13PVA    H80 1881   0.961   1.727   2.750  2.6181  0.2926 -0.9398
   13PVA    H81 1882   0.923   1.822   2.607  1.1874 -4.5324 -1.4303
   13PVA    H82 1883   1.034   1.701   2.587  0.5758 -3.4255 -2.8113
   13PVA    O19 1884   0.739   1.589   2.700  0.0079  0.1956  0.5684
   13PVA    H83 1885   0.684   1.669   2.689 -0.4343 -0.1833  2.9429
   14PVA      C 1886   1.301   2.325   0.190 -0.3645  0.3432  0.1302
   14PVA      H 1887   1.363   2.249   0.155 -1.9672  1.5940  0.9226
   14PVA     H1 1888   1.367   2.387   0.243  0.5771 -0.5276 -2.5101
   14PVA     H2 1889   1.218   2.282   0.257 -2.8422 -0.5885  1.1961
   14PVA     C1 1890   1.245   2.399   0.072  0.1035 -0.0192  0.9127
   14PVA     H3 1891   1.158   2.343   0.042  0.3528 -1.0381 -0.2021
   14PVA      O 1892   1.337   2.393   3.276 -0.3719  0.3549  0.0397
   14PVA     H4 1893   1.397   2.478   3.284 -1.8388  1.8457  0.7555
   14PVA     C2 1894   1.212   2.547   0.105 -0.3630  0.0895 -0.1209
   14PVA     H5 1895   1.165   2.557   0.204  1.2082 -1.0734  0.4106
   14PVA     H6 1896   1.297   2.609   0.113 -0.6307 -4.4205 -0.5798
   14PVA     C3 1897   1.107   2.601   0.009  0.4567  0.4344 -0.0576
   14PVA     H7 1898   1.021   2.526   0.012 -0.8482  0.0608 -0.9671
   14PVA     O1 1899   1.156   2.609   3.196 -0.2699  0.9269  0.3111
   14PVA     H8 1900   1.235   2.553   3.189 -0.5230 -0.6405  4.2825
   14PVA     C4 1901   1.069   2.749   0.041  0.7647 -0.2653  0.0897
   14PVA     H9 1902   1.053   2.764   0.159 -1.9919  0.1115  3.1092
   14PVA    H10 1903   1.150   2.822   0.004  0.3327 -0.6283 -2.8202
   14PVA     C5 1904   0.951   2.816   3.288  0.0458  0.0724  0.8113
   14PVA    H11 1905   0.941   2.773   3.181 -3.2846 -0.1786 -1.5599
   14PVA     O2 1906   0.833   2.781   0.038  0.7310 -0.3148 -0.0061
   14PVA    H12 1907   0.756   2.810   3.299 -1.0831 -0.5970  0.1259
   14PVA     C6 1908   0.965   2.972   3.270  0.5862  0.5255  0.5574
   14PVA    H13 1909   1.006   3.025   0.041  0.7167  0.2177  2.6554
   14PVA    H14 1910   1.037   2.973   3.188  2.0884 -1.6208  0.8082
   14PVA     C7 1911   0.843   3.049   3.219  0.1437 -1.2071 -0.8724
   14PVA    H15 1912   0.778   3.059   3.312 -2.2446  2.7662  0.0290
   14PVA     O3 1913   0.767   2.976   3.116 -0.2436 -0.3156 -0.1522
   14PVA    H16 1914   0.816   2.976   3.027  0.6564 -4.0724  0.2628
   14PVA     C8 1915   0.884   3.196   3.173 -0.4322 -0.5761 -1.0838
   14PVA    H17 1916   0.901   3.259   3.267  2.6873  0.1397  1.1378
   14PVA    H18 1917   0.972   3.187   3.121 -0.2897 -1.2413  4.8240
   14PVA     C9 1918   0.786   3.252   3.075  0.1235  0.1177 -0.2065
   14PVA    H19 1919   0.769   3.185   2.995 -0.9989 -0.2520  2.5160
   14PVA     O4 1920   0.842   0.058   3.028 -0.6836 -0.1145 -0.0987
   14PVA    H20 1921   0.754   0.097   3.006  0.5835  0.0254  1.4261
   14PVA    C10 1922   0.649   3.289   3.136  0.2838 -0.4176  0.5386
   14PVA    H21 1923   0.602   3.217   3.198  0.0544  0.5551  0.5549
   14PVA    H22 1924   0.662   0.067   3.207 -2.8301 -0.9851  0.3140
   14PVA    C11 1925   0.540   0.001   3.031 -1.4038  0.3457  0.5201
   14PVA    H23 1926   0.529   3.224   2.974  1.7941 -3.0650  2.1100
   14PVA     O5 1927   0.580   0.108   2.935 -0.0579 -0.1272  0.3108
   14PVA    H24 1928   0.496   0.118   2.885 -1.4276 -1.6359 -0.4783
   14PVA    C12 1929   0.397   0.037   3.089 -0.0209  0.0461 -0.3823
   14PVA    H25 1930   0.401   0.139   3.111 -1.3986  1.7812 -2.0101
   14PVA    H26 1931   0.378   3.298   3.183  2.9253 -0.6714 -1.0527
   14PVA    C13 1932   0.276   0.017   2.993 -0.6742 -0.4151 -0.3612
   14PVA    H27 1933   0.269   3.224   2.969  3.2898 -2.1553 -1.3613
   14PVA     O6 1934   0.316   0.075   2.871 -0.1598  0.5970 -0.1480
   14PVA    H28 1935   0.227   0.097   2.829 -1.1017 -1.0309 -3.3244
   14PVA    C14 1936   0.142   0.079   3.030 -0.4204  0.6901  0.4321
   14PVA    H29 1937   0.159   0.182   3.054  1.0284  3.2436 -2.2764
   14PVA    H30 1938   0.104   0.030   3.119  1.9399  0.6075 -0.1401
   14PVA    C15 1939   0.038   0.069   2.906  0.1341 -0.8579 -0.0128
   14PVA    H31 1940   0.037   3.290   2.845 -1.9752  3.4824  0.2147
   14PVA     O7 1941   0.078   0.166   2.815 -0.0756  0.1814 -0.5922
   14PVA    H32 1942   3.304   0.200   2.791  1.3239 -1.2721 -0.5097
   14PVA    C16 1943   3.206   0.104   2.965  0.3636  0.1240 -0.1230
   14PVA    H33 1944   3.201   0.209   3.008  0.9637  2.5036  0.9365
   14PVA    H34 1945   3.170   0.039   3.046 -0.8904 -1.9032  1.1351
   14PVA    C17 1946   3.094   0.093   2.857  0.6339  0.0618  0.3737
   14PVA    H35 1947   3.087   3.300   2.809  1.1824  0.4419 -2.3053
   14PVA     O8 1948   3.122   0.187   2.751  0.0494  0.0988  0.1992
   14PVA    H36 1949   3.048   0.179   2.688  0.3592 -2.5666 -0.5556
   14PVA    C18 1950   2.953   0.141   2.916  0.7012 -0.2056 -0.2555
   14PVA    H37 1951   2.961   0.241   2.964  0.6355  0.8288 -1.8750
   14PVA    H38 1952   2.914   0.075   2.996 -1.3597  4.9105 -0.5812
   14PVA    C19 1953   2.836   0.152   2.810 -0.2815 -0.6845 -0.7516
   14PVA    H39 1954   2.863   0.234   2.739 -0.3863 -1.2809 -2.8542
   14PVA     O9 1955   2.834   0.034   2.741  0.3915  0.3603  0.1215
   14PVA    H40 1956   2.750   0.016   2.698 -0.6865 -2.2038  0.8407
   14PVA    C20 1957   2.689   0.167   2.877 -0.0229  0.7308  0.4198
   14PVA    H41 1958   2.679   0.244   2.954  1.1247  1.1564  0.3772
   14PVA    H42 1959   2.680   0.073   2.930  4.6293  2.6932  3.2329
   14PVA    C21 1960   2.575   0.194   2.787 -0.8266  0.8825  0.6273
   14PVA    H43 1961   2.601   0.288   2.735  1.0058 -1.8046 -2.3054
   14PVA    O10 1962   2.579   0.101   2.688  0.2753  0.6898  0.2753
   14PVA    H44 1963   2.494   0.115   2.641  1.6755  3.1732 -3.6679
   14PVA    C22 1964   2.432   0.191   2.852 -0.6679 -0.1230  0.8964
   14PVA    H45 1965   2.437   0.265   2.936  0.0640  0.5033 -3.0844
   14PVA    H46 1966   2.423   0.092   2.892  0.4713  2.1734 -2.2213
   14PVA    C23 1967   2.319   0.223   2.742  0.3239 -0.4900 -0.1063
   14PVA    H47 1968   2.236   0.199   2.806  0.4572  2.5821 -0.6582
   14PVA    O11 1969   2.318   0.117   2.642 -0.4472  0.8086 -0.2831
   14PVA    H48 1970   2.240   0.058   2.652  0.4156  0.6701 -0.8448
   14PVA    C24 1971   2.302   0.371   2.699  0.2673  1.2162  0.1568
   14PVA    H49 1972   2.200   0.378   2.649 -1.7736 -0.5318 -2.2148
   14PVA    H50 1973   2.380   0.396   2.631 -1.3313  0.0563  3.6102
   14PVA    C25 1974   2.283   0.467   2.809  0.3570  0.3200 -1.0207
   14PVA    H51 1975   2.365   0.465   2.884 -1.0385  0.2298 -3.5084
   14PVA    O12 1976   2.271   0.594   2.744 -0.4730 -0.3274  0.3246
   14PVA    H52 1977   2.305   0.572   2.654  0.3333 -1.8152  0.6176
   14PVA    C26 1978   2.153   0.448   2.892  0.9288  0.4573  0.2664
   14PVA    H53 1979   2.075   0.452   2.824  0.1148 -0.4355  2.9108
   14PVA    H54 1980   2.136   0.348   2.928  0.9582 -1.6474  0.2833
   14PVA    C27 1981   2.135   0.545   3.010  0.0045  0.8553  1.1635
   14PVA    H55 1982   2.215   0.504   3.074  1.1973  1.1955 -1.0543
   14PVA    O13 1983   2.177   0.666   2.976  0.6167 -0.0990 -0.1211
   14PVA    H56 1984   2.216   0.650   2.886 -1.2216 -2.3138  1.4262
   14PVA    C28 1985   1.995   0.543   3.075  0.6023 -0.3806  0.2413
   14PVA    H57 1986   1.936   0.570   2.983  1.8276  1.2774  0.2591
   14PVA    H58 1987   1.981   0.445   3.117  0.0659  1.1255 -1.7280
   14PVA    C29 1988   1.988   0.640   3.199 -0.6739 -0.3318  0.5155
   14PVA    H59 1989   1.886   0.646   3.231  3.2032 -0.5988  0.4589
   14PVA    O14 1990   2.037   0.777   3.167  0.1702  0.6584  0.1929
   14PVA    H60 1991   2.102   0.764   3.090  1.6877  0.2952 -1.5519
   14PVA    C30 1992   2.066   0.575   0.008  0.2784 -0.1776 -0.7341
   14PVA    H61 1993   2.175   0.586   0.018  0.1991 -1.7484  0.2219
   14PVA    H62 1994   2.043   0.464   0.025 -2.4496  0.1099 -2.4849
   14PVA    C31 1995   2.037   0.648   0.138 -0.4185  0.3173  0.7132
   14PVA    H63 1996   1.926   0.654   0.147 -0.3074  0.0363  3.1642
   14PVA    O15 1997   2.101   0.776   0.127 -0.7645 -0.3755 -0.7440
   14PVA    H64 1998   2.092   0.804   0.028  1.7730 -1.3182 -5.0400
   14PVA    C32 1999   2.091   0.581   0.262 -0.0038  0.0878 -0.2243
   14PVA    H65 2000   2.206   0.565   0.252  2.3631  1.6718  1.4161
   14PVA    H66 2001   2.053   0.480   0.251  4.0714  0.7187 -3.3963
   14PVA    C33 2002   2.052   0.644   0.398  0.0564  0.4945  0.0618
   14PVA    H67 2003   1.938   0.627   0.410  2.7321 -2.8238  3.9675
   14PVA    O16 2004   2.073   0.788   0.399 -0.5183 -0.3493 -0.6168
   14PVA    H68 2005   2.047   0.809   0.305 -1.5893  1.4860 -1.8338
   14PVA    C34 2006   2.115   0.588   0.528  1.4427 -0.4511 -0.0446
   14PVA    H69 2007   2.081   0.494   0.558 -1.0772 -0.4073  1.5079
   14PVA    H70 2008   2.092   0.657   0.610 -0.4611  0.8984 -0.5377
   14PVA    C35 2009   2.275   0.579   0.542  0.1497 -0.0801 -0.4924
   14PVA    H71 2010   2.319   0.494   0.479 -0.6173  1.4863 -0.6517
   14PVA    O17 2011   2.325   0.712   0.508 -0.0293  0.9958  0.1085
   14PVA    H72 2012   2.255   0.759   0.459 -1.5980  2.1053  1.5106
   14PVA    C36 2013   2.305   0.557   0.697  0.8981  0.3526 -0.1626
   14PVA    H73 2014   2.253   0.638   0.755 -1.4484  2.4665 -1.2672
   14PVA    H74 2015   2.266   0.459   0.715  0.4408  3.0214 -2.0168
   14PVA    C37 2016   2.457   0.531   0.731  0.1857 -0.1518 -0.4366
   14PVA    H75 2017   2.460   0.537   0.845  1.1445  1.5836  1.0444
   14PVA    O18 2018   2.547   0.619   0.658  0.1324 -0.1030  0.3097
   14PVA    H76 2019   2.498   0.690   0.614  0.5951 -1.2740 -0.3226
   14PVA    C38 2020   2.503   0.392   0.702  0.1390 -0.4421  0.6753
   14PVA    H77 2021   2.497   0.373   0.593  0.0258 -0.1650 -0.9821
   14PVA    H78 2022   2.436   0.311   0.729  1.8896  1.8030 -1.1419
   14PVA    C39 2023   2.636   0.358   0.758  0.1604 -0.2163  0.6392
   14PVA    H79 2024   2.715   0.433   0.727 -1.2651  2.6030 -0.8626
   14PVA    C40 2025   2.678   0.211   0.723 -0.3722  0.0380  0.8871
   14PVA    H80 2026   2.701   0.197   0.619 -2.5460  0.1247 -0.5736
   14PVA    H81 2027   2.774   0.189   0.769 -0.3443  1.8463  2.3579
   14PVA    H82 2028   2.605   0.139   0.759  6.4811 -2.5318 -1.9133
   14PVA    O19 2029   2.631   0.376   0.900  0.2178  0.2872 -0.3794
   14PVA    H83 2030   2.700   0.441   0.919  0.5151  0.4596 -0.3766
   15PVA      C 2031   3.194   3.219   0.556 -0.2360 -0.2572  0.1730
   15PVA      H 2032   3.162   3.114   0.547  0.7727  0.7174  0.1364
   15PVA     H1 2033   3.113   3.285   0.523 -0.9701  0.7235  1.2604
   15PVA     H2 2034   3.201   3.229   0.662 -2.3679  1.7884 -0.6803
   15PVA     C1 2035   0.006   3.267   0.485 -0.0874  0.1221  0.5320
   15PVA     H3 2036   3.274   3.305   0.390 -0.3204  0.8258  1.3410
   15PVA      O 2037   0.098   3.157   0.459  0.4352 -0.0788 -0.3132
   15PVA     H4 2038   0.162   3.122   0.531 -1.1767  3.9328 -0.1660
   15PVA     C2 2039   0.081   0.075   0.553  0.3812  0.3227  0.3787
   15PVA     H5 2040   0.111   0.036   0.648  0.8768  0.9246 -4.2667
   15PVA     H6 2041   0.016   0.156   0.575  1.0142  0.3049 -1.6130
   15PVA     C3 2042   0.212   0.144   0.489 -0.3884  0.4551  0.5070
   15PVA     H7 2043   0.188   0.244   0.435 -0.5509 -1.5241 -0.5709
   15PVA     O1 2044   0.263   0.055   0.385 -0.5849  0.0124  0.2239
   15PVA     H8 2045   0.209   3.287   0.395 -1.2030 -0.2447  2.4997
   15PVA     C4 2046   0.324   0.173   0.592 -0.1759 -0.0081 -0.5526
   15PVA     H9 2047   0.272   0.208   0.685  3.0383  0.7960  1.4594
   15PVA    H10 2048   0.371   0.072   0.621  1.3742  2.9332 -1.5896
   15PVA     C5 2049   0.440   0.267   0.551  0.9004  0.5099  0.0554
   15PVA    H11 2050   0.466   0.251   0.444  1.0246  0.0317 -1.6877
   15PVA     O2 2051   0.401   0.392   0.574  0.0953 -0.1154  0.4238
   15PVA    H12 2052   0.463   0.434   0.510  0.4071  1.5593 -0.8385
   15PVA     C6 2053   0.570   0.240   0.635  0.6317  0.0488 -0.6388
   15PVA    H13 2054   0.612   0.140   0.614 -0.3930  0.2113 -0.5389
   15PVA    H14 2055   0.549   0.236   0.741 -1.0163  0.4533 -1.7438
   15PVA     C7 2056   0.685   0.349   0.631 -0.3175 -0.8452  0.8664
   15PVA    H15 2057   0.658   0.436   0.688  0.5007 -0.7890 -3.1844
   15PVA     O3 2058   0.701   0.400   0.498 -0.1214 -0.3715 -0.6590
   15PVA    H16 2059   0.783   0.357   0.469 -4.2125 -1.1633  0.4735
   15PVA     C8 2060   0.829   0.285   0.676 -1.0563 -1.4719 -0.0821
   15PVA    H17 2061   0.823   0.243   0.779 -2.2168  0.2856  1.4721
   15PVA    H18 2062   0.853   0.195   0.613  0.3798  0.5931 -1.2242
   15PVA     C9 2063   0.964   0.373   0.668 -0.1304  0.2267  0.0031
   15PVA    H19 2064   0.965   0.443   0.757  2.0697 -0.4700  1.5577
   15PVA     O4 2065   0.961   0.430   0.540  0.1669 -0.2855  0.1995
   15PVA    H20 2066   1.007   0.514   0.556  1.6169 -0.8146 -4.5748
   15PVA    C10 2067   1.091   0.279   0.681  0.1404  0.3705 -0.7404
   15PVA    H21 2068   1.076   0.185   0.619  1.6467  1.9712 -1.1755
   15PVA    H22 2069   1.167   0.344   0.635 -1.8228  1.7394  0.1939
   15PVA    C11 2070   1.130   0.235   0.828  0.2204  0.7230 -1.0888
   15PVA    H23 2071   1.125   0.315   0.906 -2.0807 -1.5849  0.7478
   15PVA     O5 2072   1.022   0.151   0.873 -0.4047 -0.1780 -0.3689
   15PVA    H24 2073   1.028   0.078   0.804 -0.1113  1.6792 -0.8812
   15PVA    C12 2074   1.256   0.167   0.832  0.0943  0.0647 -0.5148
   15PVA    H25 2075   1.328   0.217   0.769 -0.9873  0.9190  0.2054
   15PVA    H26 2076   1.250   0.085   0.769  1.2396  2.4247  1.3952
   15PVA    C13 2077   1.322   0.121   0.965 -0.5337  0.6416  0.0872
   15PVA    H27 2078   1.265   0.036   1.013 -2.7803 -1.9798  1.9106
   15PVA     O6 2079   1.322   0.227   1.054  0.5942 -0.8646 -0.2808
   15PVA    H28 2080   1.229   0.261   1.053 -2.0443 -3.4977 -1.1978
   15PVA    C14 2081   1.475   0.078   0.943 -0.0704 -0.1911  0.1700
   15PVA    H29 2082   1.532   0.152   0.879  0.5180  2.0641 -0.6943
   15PVA    H30 2083   1.472   3.312   0.869 -3.3962  0.0537  0.4930
   15PVA    C15 2084   1.567   0.046   1.078 -0.4789  0.0533 -0.2672
   15PVA    H31 2085   1.507   3.277   1.122 -0.0652 -0.4121  0.9525
   15PVA     O7 2086   1.552   0.173   1.136  0.4983  0.8088 -0.6073
   15PVA    H32 2087   1.466   0.197   1.101  0.8449  0.8215  1.3565
   15PVA    C16 2088   1.711   0.021   1.052 -0.7136 -0.5640  0.2800
   15PVA    H33 2089   1.717   3.286   0.950 -0.5822  0.1341 -4.6237
   15PVA    H34 2090   1.778   0.099   1.031  0.6690 -1.0661  1.3706
   15PVA    C17 2091   1.768   3.240   1.151 -0.3099 -0.2678 -0.1929
   15PVA    H35 2092   1.724   3.264   1.250  0.9801  0.4179 -0.3793
   15PVA     O8 2093   1.733   3.100   1.123 -0.7864  0.1135  0.3408
   15PVA    H36 2094   1.774   3.079   1.039 -1.3652  0.0658 -0.1478
   15PVA    C18 2095   1.918   3.261   1.175 -0.0266  0.1180  0.4749
   15PVA    H37 2096   1.933   0.057   1.189  1.2179 -2.1742 -0.4527
   15PVA    H38 2097   1.984   3.235   1.093  0.7837 -1.0420 -0.5318
   15PVA    C19 2098   1.971   3.192   1.306  0.5861  0.4722  0.5704
   15PVA    H39 2099   1.914   3.214   1.396 -0.7816 -1.8970 -0.5398
   15PVA     O9 2100   1.949   3.059   1.281  0.6404 -0.4469 -0.4109
   15PVA    H40 2101   1.882   3.077   1.211  1.7513 -0.8054 -3.5309
   15PVA    C20 2102   2.121   3.214   1.332  0.5601 -0.0494  0.5021
   15PVA    H41 2103   2.167   3.142   1.279 -0.1267  2.2006  1.8885
   15PVA    H42 2104   2.148   3.306   1.275 -0.2204  0.8786 -1.0585
   15PVA    C21 2105   2.160   3.222   1.482  0.0668 -0.5250 -0.2394
   15PVA    H43 2106   2.096   3.300   1.528  4.7573 -0.3293  0.1538
   15PVA    O10 2107   2.122   3.101   1.537  0.1767 -0.4085 -0.2420
   15PVA    H44 2108   2.196   3.039   1.529 -1.3764  0.0278 -0.6024
   15PVA    C22 2109   2.311   3.242   1.508 -0.2598  0.1069  0.4889
   15PVA    H45 2110   2.318   3.213   1.620 -0.7538  1.0128 -0.6111
   15PVA    H46 2111   2.339   0.032   1.495  0.4574 -0.8656  0.6180
   15PVA    C23 2112   2.408   3.136   1.439 -0.7320  0.6609  1.5572
   15PVA    H47 2113   2.402   3.143   1.332  2.1112 -1.1440 -2.6396
   15PVA    O11 2114   2.378   2.996   1.473  0.3154 -0.3195 -0.2224
   15PVA    H48 2115   2.433   2.944   1.407 -1.2347 -3.1536 -2.2932
   15PVA    C24 2116   2.561   3.159   1.466 -0.2432  0.5436 -0.1489
   15PVA    H49 2117   2.557   3.201   1.568 -1.7383 -0.2589  0.1494
   15PVA    H50 2118   2.602   3.237   1.404 -0.9965  0.2775  2.2958
   15PVA    C25 2119   2.659   3.036   1.473  0.0577  0.0480  0.8501
   15PVA    H51 2120   2.628   2.974   1.557 -1.8537  0.0092 -1.5835
   15PVA    O12 2121   2.650   2.961   1.347  0.1880  1.5368  0.0545
   15PVA    H52 2122   2.729   2.907   1.345 -1.7285  2.1190 -4.4601
   15PVA    C26 2123   2.808   3.069   1.499  0.1177  0.2366 -0.3975
   15PVA    H53 2124   2.857   3.135   1.418 -1.5095  1.1724  2.2933
   15PVA    H54 2125   2.813   3.131   1.585  0.6680 -0.8420  3.4247
   15PVA    C27 2126   2.898   2.945   1.529 -0.3277 -0.8153  0.0293
   15PVA    H55 2127   2.845   2.889   1.603 -1.4315  0.1875 -2.9983
   15PVA    O13 2128   2.920   2.867   1.413 -0.1467  0.1980  0.3643
   15PVA    H56 2129   2.998   2.901   1.363  1.4628  1.4380 -0.8543
   15PVA    C28 2130   3.033   2.995   1.591 -0.2160 -0.2211  1.2517
   15PVA    H57 2131   3.007   3.041   1.683  1.8395 -3.0785 -0.1601
   15PVA    H58 2132   3.077   3.071   1.529  1.2081  0.3659 -3.3121
   15PVA    C29 2133   3.131   2.878   1.621  0.4348  0.2125  0.1859
   15PVA    H59 2134   3.148   2.838   1.520  1.1914  1.2323 -1.2927
   15PVA    O14 2135   3.082   2.776   1.708 -0.0226  0.3372 -0.3584
   15PVA    H60 2136   3.025   2.709   1.663 -0.2727  0.0325  0.8515
   15PVA    C30 2137   3.265   2.929   1.677 -0.3931 -0.1305 -0.3090
   15PVA    H61 2138   3.272   2.986   1.767  0.1152  1.2414 -0.6122
   15PVA    H62 2139   3.308   2.990   1.600 -2.5610 -1.2472 -1.5517
   15PVA    C31 2140   0.066   2.822   1.680  0.6393 -0.0288  1.2079
   15PVA    H63 2141   0.103   2.787   1.579 -0.0512 -0.9276 -2.5035
   15PVA    O15 2142   0.023   2.709   1.755 -0.4375 -0.1403  0.2581
   15PVA    H64 2143   3.245   2.731   1.777  0.4671 -2.1744  0.6810
   15PVA    C32 2144   0.199   2.867   1.741 -1.3322  0.4089 -0.2786
   15PVA    H65 2145   0.173   2.910   1.837 -1.2524  1.4370  0.2214
   15PVA    H66 2146   0.247   2.953   1.704 -0.0697  0.7122 -0.1194
   15PVA    C33 2147   0.310   2.762   1.765  0.6768 -0.2324 -0.4515
   15PVA    H67 2148   0.329   2.730   1.667 -4.4099 -0.6556 -1.0151
   15PVA    O16 2149   0.262   2.650   1.841 -0.4732 -0.1694 -0.0073
   15PVA    H68 2150   0.165   2.640   1.827 -2.7787 -2.6437 -0.0706
   15PVA    C34 2151   0.437   2.825   1.832 -0.1435  0.5030 -0.1548
   15PVA    H69 2152   0.416   2.874   1.928  4.0428  2.8505 -0.5322
   15PVA    H70 2153   0.475   2.906   1.764  4.1193 -1.9384 -0.5731
   15PVA    C35 2154   0.550   2.726   1.861  0.2912 -0.0719 -0.3498
   15PVA    H71 2155   0.528   2.667   1.952  0.1325  3.1814  2.6583
   15PVA    O17 2156   0.576   2.642   1.750 -0.7283 -0.5562 -0.5171
   15PVA    H72 2157   0.485   2.656   1.714  1.4142  1.7394 -3.3892
   15PVA    C36 2158   0.682   2.801   1.904  0.0829  0.2816  0.7650
   15PVA    H73 2159   0.696   2.883   1.834  0.3934 -1.3171  0.5370
   15PVA    H74 2160   0.667   2.852   1.998 -1.4085  2.5057 -0.1441
   15PVA    C37 2161   0.813   2.718   1.913  0.3813 -0.0537 -0.0007
   15PVA    H75 2162   0.808   2.652   1.997 -0.1688  1.1288 -1.2230
   15PVA    O18 2163   0.830   2.648   1.793  0.6582 -0.5109 -0.8841
   15PVA    H76 2164   0.738   2.617   1.778  0.4858 -2.5768  0.1519
   15PVA    C38 2165   0.931   2.803   1.933 -0.4165 -0.0853 -0.3749
   15PVA    H77 2166   0.909   2.871   2.020 -1.5061 -0.9337 -0.8172
   15PVA    H78 2167   0.932   2.877   1.848 -1.3238  0.4409 -0.6680
   15PVA    C39 2168   1.067   2.734   1.942  0.7793 -0.5976 -0.1733
   15PVA    H79 2169   1.044   2.668   2.028  3.5912  1.7239  2.8937
   15PVA    C40 2170   1.181   2.827   1.976  0.1623 -0.2316  0.3466
   15PVA    H80 2171   1.272   2.766   1.989  2.2717 -1.0274 -1.8956
   15PVA    H81 2172   1.162   2.888   2.064 -0.5786  0.0595  2.1181
   15PVA    H82 2173   1.202   2.895   1.896 -3.5734 -4.5245 -0.1051
   15PVA    O19 2174   1.099   2.656   1.829  0.0909 -0.7002 -1.1455
   15PVA    H83 2175   1.013   2.614   1.804 -4.0237 -0.5420 -1.0260
   16PVA      C 2176   0.645   2.858   0.463 -0.9495 -0.6135  1.1656
   16PVA      H 2177   0.583   2.901   0.378  0.8571 -0.5696  0.2428
   16PVA     H1 2178   0.652   2.931   0.543 -3.3431  1.6816  0.4194
   16PVA     H2 2179   0.586   2.777   0.498  0.9464  0.8865 -0.9867
   16PVA     C1 2180   0.784   2.796   0.415 -0.8185  1.1115  0.0557
   16PVA     H3 2181   0.846   2.872   0.362 -1.2575 -3.0847 -1.8381
   16PVA      O 2182   0.760   2.690   0.328  0.9071 -0.0257 -0.2091
   16PVA     H4 2183   0.776   2.721   0.233 -0.1112  0.4817  0.7564
   16PVA     C2 2184   0.882   2.758   0.528 -1.1105  0.5904  0.2771
   16PVA     H5 2185   0.916   2.852   0.587 -1.2542 -1.4153 -0.4805
   16PVA     H6 2186   0.826   2.692   0.601 -2.4730 -1.3814 -0.7023
   16PVA     C3 2187   1.020   2.684   0.484  0.7262 -0.2128  0.2137
   16PVA     H7 2188   1.071   2.754   0.415 -1.2777 -4.9471 -2.7075
   16PVA     O1 2189   0.988   2.567   0.410 -0.1845 -0.5920 -0.5231
   16PVA     H8 2190   0.902   2.582   0.364 -0.5028  0.6819 -4.2613
   16PVA     C4 2191   1.106   2.646   0.602  0.4033  0.6400  0.5378
   16PVA     H9 2192   1.117   2.721   0.677  0.9182 -1.9662 -0.4982
   16PVA    H10 2193   1.043   2.579   0.664 -1.1964  1.6800  2.6154
   16PVA     C5 2194   1.237   2.566   0.575  0.4030  0.2145 -0.0635
   16PVA    H11 2195   1.314   2.617   0.517  0.9908 -1.1474  2.0766
   16PVA     O2 2196   1.205   2.444   0.506 -0.4535  0.6534  0.3405
   16PVA    H12 2197   1.120   2.467   0.464  4.4082  1.1419 -2.3281
   16PVA     C6 2198   1.304   2.531   0.710 -0.6169 -0.0774 -0.3426
   16PVA    H13 2199   1.337   2.621   0.739 -0.1587 -1.4150 -0.9025
   16PVA    H14 2200   1.238   2.505   0.785  0.2296 -0.4529 -3.1993
   16PVA     C7 2201   1.422   2.437   0.705  0.3674 -0.3947 -1.1549
   16PVA    H15 2202   1.492   2.485   0.633 -0.2709  0.1304  1.2197
   16PVA     O3 2203   1.379   2.312   0.652 -0.0115  0.3847 -0.0921
   16PVA    H16 2204   1.305   2.341   0.593 -1.1994 -0.7407 -0.8532
   16PVA     C8 2205   1.502   2.401   0.839  0.3375  0.2161 -0.4534
   16PVA    H17 2206   1.540   2.496   0.891  2.0023  1.7621  1.7907
   16PVA    H18 2207   1.433   2.353   0.902 -0.8658 -0.6553 -2.5656
   16PVA     C9 2208   1.615   2.293   0.810  0.0340 -0.2215  0.1528
   16PVA    H19 2209   1.662   2.332   0.721  0.8017 -1.3816 -1.7188
   16PVA     O4 2210   1.572   2.158   0.780  0.2027  0.3141  0.6428
   16PVA    H20 2211   1.516   2.176   0.702 -1.1711  2.0865  2.5632
   16PVA    C10 2212   1.714   2.294   0.924  0.0002  0.0714 -0.2949
   16PVA    H21 2213   1.750   2.393   0.934  0.0865  0.1786 -1.5976
   16PVA    H22 2214   1.649   2.282   1.012  3.5212  2.7188 -1.6825
   16PVA    C11 2215   1.831   2.189   0.944 -0.4573  0.3319 -0.3517
   16PVA    H23 2216   1.903   2.216   0.864  6.5944  3.5750 -1.3343
   16PVA     O5 2217   1.775   2.068   0.917 -0.2931  0.5213  0.0915
   16PVA    H24 2218   1.699   2.085   0.860 -0.4158 -1.8489  1.2018
   16PVA    C12 2219   1.899   2.177   1.078  0.3086  0.1066 -0.3459
   16PVA    H25 2220   1.825   2.143   1.144  4.1876  3.3267  1.5308
   16PVA    H26 2221   1.932   2.276   1.119 -1.1930 -0.7495  1.0231
   16PVA    C13 2222   2.001   2.075   1.085  0.8647  0.7955  0.3347
   16PVA    H27 2223   2.048   2.072   0.986 -0.5484  2.0115 -0.7371
   16PVA     O6 2224   1.936   1.948   1.090 -0.1889  0.0130  0.7429
   16PVA    H28 2225   1.870   1.960   1.015 -0.5181  0.0506  0.3642
   16PVA    C14 2226   2.103   2.097   1.200  0.3646 -0.1140 -0.5756
   16PVA    H29 2227   2.035   2.120   1.287  1.2649 -4.0178  0.7968
   16PVA    H30 2228   2.158   2.192   1.181 -1.5682  0.5495  1.0241
   16PVA    C15 2229   2.199   1.965   1.234 -0.1112 -0.2411  0.7563
   16PVA    H31 2230   2.262   1.959   1.157 -4.9959 -0.5963  0.6495
   16PVA     O7 2231   2.124   1.844   1.246  0.3557 -0.3273 -0.3038
   16PVA    H32 2232   2.030   1.868   1.197 -3.8563  1.9298  2.1492
   16PVA    C16 2233   2.285   1.992   1.371  0.3405  0.9673  0.8808
   16PVA    H33 2234   2.323   2.094   1.359 -3.6540  0.4672  0.2228
   16PVA    H34 2235   2.220   2.001   1.462  1.7847 -0.3398 -2.6683
   16PVA    C17 2236   2.410   1.889   1.374  0.0995 -0.3932 -0.4759
   16PVA    H35 2237   2.381   1.784   1.390  0.1501 -0.7906  0.7346
   16PVA     O8 2238   2.486   1.912   1.262  0.1710  0.0846 -0.8055
   16PVA    H36 2239   2.573   1.878   1.289 -3.1882 -0.9488  1.6886
   16PVA    C18 2240   2.498   1.931   1.500 -0.1762 -0.8538  0.0671
   16PVA    H37 2241   2.429   1.934   1.588 -0.0947  3.5185 -1.5427
   16PVA    H38 2242   2.545   2.035   1.507  1.1350 -0.3934 -0.1565
   16PVA    C19 2243   2.616   1.837   1.533 -0.6384 -1.0176  0.9084
   16PVA    H39 2244   2.560   1.756   1.565  0.2412  0.5407 -1.2377
   16PVA     O9 2245   2.696   1.806   1.425  0.1289 -0.0312  0.0605
   16PVA    H40 2246   2.787   1.805   1.476  0.2186  0.6316 -1.8269
   16PVA    C20 2247   2.714   1.874   1.645 -0.5295 -0.8286 -0.1503
   16PVA    H41 2248   2.761   1.975   1.624 -1.1125 -0.5343  3.1926
   16PVA    H42 2249   2.652   1.889   1.735 -1.1810  1.2257  0.3408
   16PVA    C21 2250   2.821   1.760   1.677 -0.1108 -0.1035  1.1159
   16PVA    H43 2251   2.770   1.662   1.690 -0.0569 -1.7471 -0.6253
   16PVA    O10 2252   2.909   1.746   1.563 -0.2389 -0.3020 -0.5565
   16PVA    H44 2253   2.993   1.728   1.610 -0.8557 -1.2054  0.5677
   16PVA    C22 2254   2.890   1.788   1.808 -0.9710 -0.0005 -0.8847
   16PVA    H45 2255   2.943   1.884   1.792  3.3139  1.4643  0.4987
   16PVA    H46 2256   2.825   1.794   1.894  0.3591  1.2189  2.4956
   16PVA    C23 2257   3.005   1.676   1.845  0.7157 -0.3138 -0.0693
   16PVA    H47 2258   3.049   1.722   1.937 -2.0695  1.0638  2.6698
   16PVA    O11 2259   3.093   1.659   1.730  0.4124  0.2617  0.1860
   16PVA    H48 2260   3.142   1.577   1.754  1.4443  1.1066 -1.0335
   16PVA    C24 2261   2.956   1.540   1.887 -0.2269 -0.4101  0.8102
   16PVA    H49 2262   2.910   1.487   1.802  0.7762  0.3692  0.8997
   16PVA    H50 2263   2.889   1.546   1.972 -0.2902 -1.8991  1.1130
   16PVA    C25 2264   3.065   1.448   1.943  0.3663  0.5260  1.0516
   16PVA    H51 2265   3.013   1.361   1.982  0.9253  0.0565 -2.8265
   16PVA    O12 2266   3.163   1.418   1.838  0.1547 -0.1142  0.4341
   16PVA    H52 2267   3.177   1.319   1.829 -0.7817  1.0417  1.3235
   16PVA    C26 2268   3.144   1.513   2.059 -0.4013  0.0873  0.0529
   16PVA    H53 2269   3.182   1.617   2.026 -1.3805  2.8708 -1.3669
   16PVA    H54 2270   3.072   1.522   2.142  0.4083 -2.0353 -2.0428
   16PVA    C27 2271   3.260   1.427   2.122  0.5364 -0.0878  0.4460
   16PVA    H55 2272   3.202   1.335   2.147 -3.1684 -1.0785  0.5912
   16PVA    O13 2273   0.040   1.400   2.019 -0.1747 -0.2425  0.2721
   16PVA    H56 2274   3.290   1.410   1.936 -0.7297  6.3189  1.2422
   16PVA    C28 2275   3.312   1.494   2.242  0.1177  1.2356 -0.3104
   16PVA    H57 2276   0.051   1.576   2.193 -1.2593 -2.4303 -0.7604
   16PVA    H58 2277   3.238   1.541   2.308  0.6717 -0.8664 -2.0631
   16PVA    C29 2278   0.096   1.417   2.338 -0.6347 -0.0120 -0.7281
   16PVA    H59 2279   0.139   1.500   2.398  0.9456 -1.5590 -3.1448
   16PVA    O14 2280   0.198   1.356   2.253  0.3610 -0.1564  0.5445
   16PVA    H60 2281   0.176   1.390   2.162 -1.3084 -0.5643 -3.2143
   16PVA    C30 2282   0.028   1.328   2.434 -1.6533 -0.0767 -0.3318
   16PVA    H61 2283   3.251   1.389   2.457  1.6814 -0.4051 -0.1195
   16PVA    H62 2284   0.001   1.239   2.380  0.5710  0.4395  5.3877
   16PVA    C31 2285   0.105   1.301   2.561 -0.8785  0.1383  0.2380
   16PVA    H63 2286   0.197   1.272   2.529 -2.1362  2.6938  0.2174
   16PVA    O15 2287   0.118   1.419   2.639 -0.3144 -0.2648  0.1491
   16PVA    H64 2288   0.037   1.468   2.627 -0.5903 -1.3291  1.4441
   16PVA    C32 2289   0.040   1.182   2.636 -0.3686  0.0168 -0.1360
   16PVA    H65 2290   0.053   1.093   2.575  2.2435  1.1858  3.7456
   16PVA    H66 2291   3.248   1.204   2.629  3.5080  1.0392  3.2206
   16PVA    C33 2292   0.083   1.162   2.793 -0.8005  0.0599  0.3804
   16PVA    H67 2293   0.082   1.247   2.850  0.3393 -0.3850 -0.2990
   16PVA    O16 2294   0.216   1.119   2.799 -0.1262  0.4357 -0.3819
   16PVA    H68 2295   0.261   1.197   2.835 -0.3714 -0.4512  1.6423
   16PVA    C34 2296   0.005   1.060   2.870 -1.2163 -0.5200 -0.7798
   16PVA    H69 2297   0.043   0.961   2.862  1.0304  0.3686  1.7606
   16PVA    H70 2298   3.213   1.065   2.832 -1.7345 -2.9473 -1.2817
   16PVA    C35 2299   3.310   1.092   3.022  0.0223  0.3496  0.4128
   16PVA    H71 2300   0.094   1.128   3.046  2.9562  1.8215  1.9248
   16PVA    O17 2301   3.219   1.197   3.048 -0.4820  0.6345  0.3989
   16PVA    H72 2302   3.264   1.281   3.076 -2.0227  5.6518 -0.5961
   16PVA    C36 2303   3.273   0.966   3.106  0.3599  0.9756  0.8068
   16PVA    H73 2304   0.045   0.901   3.089  1.0958 -0.0874  2.3612
   16PVA    H74 2305   3.274   1.003   3.215  1.3091 -0.0146 -0.7973
   16PVA    C37 2306   3.129   0.898   3.073  0.7352  0.5696 -0.7189
   16PVA    H75 2307   3.117   0.853   2.972  1.0146  2.5796 -0.4202
   16PVA    O18 2308   3.033   1.001   3.071 -0.6631  0.6036  0.4779
   16PVA    H76 2309   3.096   1.060   3.018 -0.6269  1.8327  0.1754
   16PVA    C38 2310   3.083   0.797   3.175  0.6951 -0.9085 -0.8701
   16PVA    H77 2311   3.167   0.729   3.195  0.6328  0.1468  4.6080
   16PVA    H78 2312   2.996   0.741   3.134 -0.0866 -1.4276  0.9418
   16PVA    C39 2313   3.050   0.859   0.001 -1.1748  0.0479 -0.4220
   16PVA    H79 2314   3.135   0.913   0.038  0.2624  1.2302  2.6653
   16PVA    C40 2315   3.021   0.747   0.101  0.6151 -1.6181  0.2954
   16PVA    H80 2316   3.063   0.787   0.197 -2.3439 -0.5631 -0.5445
   16PVA    H81 2317   3.042   0.648   0.066 -4.3722 -1.5115  1.4168
   16PVA    H82 2318   2.914   0.739   0.122  0.9754 -0.1255  0.6842
   16PVA    O19 2319   2.932   0.943   3.312 -0.9239  0.3155 -0.5998
   16PVA    H83 2320   2.945   0.985   3.223  0.9859  0.1990 -1.0486
   17PVA      C 2321   2.328   3.293   2.172 -0.0099  0.0859  0.7640
   17PVA      H 2322   2.366   0.057   2.100  0.6078 -0.3375  2.4151
   17PVA     H1 2323   2.293   0.043   2.254  1.9945 -0.1814 -0.5376
   17PVA     H2 2324   2.410   3.233   2.212  0.0462 -1.9473 -0.1082
   17PVA     C1 2325   2.224   3.196   2.109  0.7145  0.4838 -0.3980
   17PVA     H3 2326   2.170   3.158   2.191  0.2142  0.0023  0.4045
   17PVA      O 2327   2.289   3.090   2.034 -0.5084 -0.6743  0.6202
   17PVA     H4 2328   2.212   3.050   1.993  0.2400  1.7367  1.4779
   17PVA     C2 2329   2.115   3.265   2.025  1.0677 -0.9703  0.7291
   17PVA     H5 2330   2.174   3.305   1.939  0.1094 -3.0259 -0.5326
   17PVA     H6 2331   2.063   0.037   2.077 -3.3143 -0.9661 -3.3769
   17PVA     C3 2332   2.012   3.162   1.962 -0.6060  0.3493 -0.1186
   17PVA     H7 2333   1.946   3.129   2.032  2.1132  2.6969 -1.9972
   17PVA     O1 2334   2.060   3.039   1.909  0.5064 -0.1771  0.2002
   17PVA     H8 2335   1.991   3.014   1.847 -0.1058  1.3197  1.2667
   17PVA     C4 2336   1.949   3.239   1.833 -0.3801 -0.3483  0.4288
   17PVA     H9 2337   1.919   0.015   1.884 -0.1526  1.2132  1.4921
   17PVA    H10 2338   2.028   3.259   1.756  1.1469 -2.8712 -0.1351
   17PVA     C5 2339   1.837   3.163   1.754  0.7806 -0.1998  0.2920
   17PVA    H11 2340   1.768   3.135   1.836 -1.4230  2.6185 -2.4380
   17PVA     O2 2341   1.879   3.041   1.695  0.0317  0.2046  0.1737
   17PVA    H12 2342   1.954   3.077   1.644  3.0655 -2.3120  1.5576
   17PVA     C6 2343   1.755   3.237   1.653  0.8081  0.1042  0.0055
   17PVA    H13 2344   1.725   0.009   1.709  3.3121  0.0691 -3.3620
   17PVA    H14 2345   1.816   3.280   1.567 -2.0224  1.0901  1.2495
   17PVA     C7 2346   1.634   3.154   1.593  0.6350 -0.5826 -0.9124
   17PVA    H15 2347   1.594   3.100   1.680  0.0519  3.7543  3.7329
   17PVA     O3 2348   1.689   3.075   1.485 -0.7054  0.0663  0.5239
   17PVA    H16 2349   1.773   3.044   1.523 -0.7052 -1.0067  0.1076
   17PVA     C8 2350   1.529   3.252   1.530 -0.4750  0.1597 -0.0668
   17PVA    H17 2351   1.501   0.006   1.612 -0.4609  0.3668  1.7455
   17PVA    H18 2352   1.574   0.009   1.456 -2.0503 -3.2542 -2.3464
   17PVA     C9 2353   1.408   3.182   1.467  0.0136 -0.6075 -0.1780
   17PVA    H19 2354   1.369   3.121   1.547 -2.3572  0.4335 -2.0788
   17PVA     O4 2355   1.453   3.103   1.361  0.1367  0.7125  0.0829
   17PVA    H20 2356   1.547   3.087   1.378  2.1636  1.1453 -1.8530
   17PVA    C10 2357   1.300   3.283   1.414  0.4940  0.3827 -0.0947
   17PVA    H21 2358   1.279   0.031   1.499  2.0011  0.1896  0.3960
   17PVA    H22 2359   1.345   0.030   1.337 -0.5552 -3.8934  1.9034
   17PVA    C11 2360   1.168   3.214   1.368  0.8984 -0.7183  0.2507
   17PVA    H23 2361   1.112   3.171   1.449 -0.8926  3.0379 -1.6859
   17PVA     O5 2362   1.200   3.121   1.263  0.1766 -0.0501  0.2370
   17PVA    H24 2363   1.296   3.104   1.277 -1.2748 -0.1369 -1.4366
   17PVA    C12 2364   1.074   0.008   1.307  0.3755  0.0719  0.5173
   17PVA    H25 2365   1.134   0.062   1.235  0.5985  1.4551  0.6345
   17PVA    H26 2366   1.058   0.089   1.384  1.0419  1.9100  0.6027
   17PVA    C13 2367   0.929   3.271   1.250 -0.3586  1.0294  0.2953
   17PVA    H27 2368   0.863   3.224   1.326 -0.5983 -2.6762  0.2503
   17PVA     O6 2369   0.964   3.165   1.155 -0.7371 -0.1413 -0.3240
   17PVA    H28 2370   1.057   3.139   1.192  1.4082  1.2326  0.5581
   17PVA    C14 2371   0.858   0.074   1.179 -0.6014  0.0143 -0.4011
   17PVA    H29 2372   0.904   0.104   1.084 -0.9364  2.2866  0.0118
   17PVA    H30 2373   0.874   0.161   1.248 -1.1020  0.5178  2.2019
   17PVA    C15 2374   0.708   0.042   1.156  0.4558 -0.1707 -0.6807
   17PVA    H31 2375   0.667   0.123   1.091  0.0866 -2.4577  1.1346
   17PVA     O7 2376   0.687   3.240   1.082 -0.0309  0.0615  0.0684
   17PVA    H32 2377   0.773   3.193   1.083 -0.5838 -1.3747  0.7545
   17PVA    C16 2378   0.615   0.048   1.285 -0.0988  0.5306  0.3993
   17PVA    H33 2379   0.653   3.282   1.351  2.5823  1.2383 -0.0798
   17PVA    H34 2380   0.638   0.127   1.347  0.5893 -0.3465  1.7843
   17PVA    C17 2381   0.459   0.028   1.266 -0.3047  0.5830 -0.8673
   17PVA    H35 2382   0.409   0.031   1.367  0.3703 -2.5571  0.2748
   17PVA     O8 2383   0.437   3.217   1.207  0.3776  0.8067  0.0107
   17PVA    H36 2384   0.515   3.202   1.145  1.4538  1.2709 -0.5662
   17PVA    C18 2385   0.396   0.129   1.182  0.0574 -0.4911  0.8071
   17PVA    H37 2386   0.431   0.229   1.209  3.1655 -0.4756  2.0560
   17PVA    H38 2387   0.447   0.116   1.087 -0.7002 -2.0831  0.7672
   17PVA    C19 2388   0.244   0.121   1.174  0.3153  0.4199 -0.2501
   17PVA    H39 2389   0.222   0.016   1.152  4.4473  1.8017 -1.3664
   17PVA     O9 2390   0.190   0.151   1.295 -0.1619  0.1899  0.3494
   17PVA    H40 2391   0.226   0.243   1.324 -0.2865  0.8028  1.8790
   17PVA    C20 2392   0.186   0.207   1.052 -0.0220 -0.0199 -0.5185
   17PVA    H41 2393   0.222   0.178   0.953 -0.5385  0.8591  2.3832
   17PVA    H42 2394   0.214   0.307   1.050 -1.2945  3.8244 -0.4646
   17PVA    C21 2395   0.038   0.195   1.045 -0.1428 -0.0622  0.3999
   17PVA    H43 2396   0.022   0.094   1.021  1.9807  1.2351  0.2541
   17PVA    O10 2397   3.286   0.233   1.170 -0.4501  0.1195 -0.1139
   17PVA    H44 2398   0.024   0.172   1.232 -1.2266  0.9465  1.5502
   17PVA    C22 2399   3.268   0.267   0.934  0.3031  0.8559 -0.6068
   17PVA    H45 2400   0.002   0.252   0.837  0.7057 -0.5452 -1.0159
   17PVA    H46 2401   3.280   0.375   0.955  1.7574  0.6710  0.6274
   17PVA    C23 2402   3.122   0.233   0.941  0.3352  0.6860  0.1062
   17PVA    H47 2403   3.084   0.264   1.040 -1.0923  1.9559  1.3831
   17PVA    O11 2404   3.108   0.092   0.911  0.0675 -0.0926  0.0010
   17PVA    H48 2405   3.076   0.076   0.814 -1.2806  1.7101 -1.0915
   17PVA    C24 2406   3.043   0.314   0.834  0.5436  0.2948  0.4586
   17PVA    H49 2407   3.066   0.420   0.844  0.3023  1.7484  3.4467
   17PVA    H50 2408   2.938   0.309   0.863  4.3614  0.7354  2.5982
   17PVA    C25 2409   3.071   0.285   0.682  0.1088 -0.1668 -0.6607
   17PVA    H51 2410   3.180   0.281   0.678  2.4312 -1.8452 -0.4073
   17PVA    O12 2411   3.029   0.154   0.656  0.9268  0.0230  0.5473
   17PVA    H52 2412   3.004   0.155   0.561  1.0749 -0.3869 -0.7077
   17PVA    C26 2413   2.997   0.384   0.589 -0.2443 -0.1528  0.5430
   17PVA    H53 2414   2.892   0.391   0.631 -1.0481 -0.6260  0.1178
   17PVA    H54 2415   3.045   0.484   0.592  0.9818  0.9937 -0.7500
   17PVA    C27 2416   2.998   0.341   0.440 -0.2158  0.2082 -0.3711
   17PVA    H55 2417   3.101   0.348   0.403 -0.0084  0.1271 -2.4670
   17PVA    O13 2418   2.942   0.210   0.415  0.7857  0.4023  0.0661
   17PVA    H56 2419   2.842   0.203   0.409 -1.1505  0.6426 -0.5391
   17PVA    C28 2420   2.917   0.444   0.357  0.4684  0.1282  0.4562
   17PVA    H57 2421   2.964   0.540   0.368  0.1034  0.4669  1.4998
   17PVA    H58 2422   2.948   0.419   0.259  3.4395 -0.1625  0.1398
   17PVA    C29 2423   2.758   0.450   0.389 -0.2105 -0.0585 -0.6411
   17PVA    H59 2424   2.733   0.480   0.496 -2.6582  0.0346  1.0552
   17PVA    O14 2425   2.693   0.328   0.367 -0.3838  0.1214 -0.5129
   17PVA    H60 2426   2.605   0.351   0.327 -1.9334 -0.9223  1.4792
   17PVA    C30 2427   2.702   0.556   0.286 -0.0165  0.6729  0.3826
   17PVA    H61 2428   2.746   0.553   0.186 -2.4717 -1.0680 -0.8057
   17PVA    H62 2429   2.727   0.653   0.313 -3.3541  1.5316  0.9879
   17PVA    C31 2430   2.545   0.564   0.288 -0.5956 -0.6802 -0.3747
   17PVA    H63 2431   2.521   0.582   0.399 -1.5771  0.0297  2.7803
   17PVA    O15 2432   2.485   0.438   0.251 -0.6184 -1.0059  1.1651
   17PVA    H64 2433   2.466   0.461   0.153 -0.9426 -1.9971  0.0425
   17PVA    C32 2434   2.495   0.687   0.208  0.3340  1.2060  0.2113
   17PVA    H65 2435   2.559   0.765   0.225 -0.0744 -0.2848 -1.1866
   17PVA    H66 2436   2.394   0.717   0.243 -3.8819 -1.4423  2.4496
   17PVA    C33 2437   2.491   0.666   0.049 -0.3201  0.3794 -0.2790
   17PVA    H67 2438   2.442   0.752   3.312  0.5487 -0.0267  1.7500
   17PVA    O16 2439   2.426   0.547   0.009 -0.5181  0.1582  1.0260
   17PVA    H68 2440   2.461   0.524   3.231  2.6099  2.6005 -0.7747
   17PVA    C34 2441   2.633   0.648   3.293 -0.0825 -0.4368  0.5645
   17PVA    H69 2442   2.664   0.547   0.003 -0.2308  1.4230  0.2775
   17PVA    H70 2443   2.710   0.727   3.309  0.0781  1.0479  2.7635
   17PVA    C35 2444   2.623   0.655   3.135 -0.4273  0.2672  0.0007
   17PVA    H71 2445   2.721   0.622   3.100 -2.7743 -0.1481  0.1034
   17PVA    O17 2446   2.523   0.579   3.074  0.3049 -0.0320 -0.6345
   17PVA    H72 2447   2.488   0.651   3.015 -3.9336  2.2465 -2.5106
   17PVA    C36 2448   2.600   0.798   3.088  0.6330 -0.0804  0.4069
   17PVA    H73 2449   2.693   0.849   3.124  1.4201 -3.2177  1.4671
   17PVA    H74 2450   2.515   0.853   3.128 -2.2334  1.3987  0.1553
   17PVA    C37 2451   2.599   0.816   2.933  0.2122  0.0060  0.1638
   17PVA    H75 2452   2.666   0.742   2.893  0.0387  0.7918  0.1529
   17PVA    O18 2453   2.464   0.775   2.895 -0.2996 -0.6675 -0.0085
   17PVA    H76 2454   2.449   0.819   2.810 -0.6106 -2.8249 -0.2896
   17PVA    C38 2455   2.625   0.961   2.887  0.0576  0.0168  0.6022
   17PVA    H77 2456   2.545   1.027   2.922 -1.5406  1.9885  4.2380
   17PVA    H78 2457   2.707   1.005   2.942 -1.8131  3.9823 -0.2309
   17PVA    C39 2458   2.643   0.973   2.733 -0.3588 -1.3779 -0.8202
   17PVA    H79 2459   2.715   0.893   2.709 -0.9553 -0.1428 -1.2802
   17PVA    C40 2460   2.697   1.119   2.719  0.3608 -0.8879 -0.7442
   17PVA    H80 2461   2.799   1.125   2.773 -1.9267 -1.1077  1.2750
   17PVA    H81 2462   2.641   1.196   2.778 -0.7532 -0.0796 -2.3220
   17PVA    H82 2463   2.726   1.147   2.618  1.5142  4.3416 -3.7259
   17PVA    O19 2464   2.518   0.965   2.661 -0.5215  0.2312  0.5511
   17PVA    H83 2465   2.490   1.057   2.659 -4.6912  1.0709 -0.8010
   18PVA      C 2466   2.265   2.801   3.223  0.1782  0.6307 -0.5974
   18PVA      H 2467   2.204   2.720   3.193  0.7478  2.5772  0.0173
   18PVA     H1 2468   2.203   2.842   3.300 -0.8399  0.9843  0.6142
   18PVA     H2 2469   2.249   2.865   3.135  1.2526 -4.1347  3.9331
   18PVA     C1 2470   2.403   2.750   3.266  0.7350 -0.7855 -0.3144
   18PVA     H3 2471   2.391   2.692   0.041  0.7541 -1.0111 -4.2276
   18PVA      O 2472   2.480   2.867   3.305  0.4146 -0.0532 -0.6402
   18PVA     H4 2473   2.461   2.936   3.243  0.8317 -1.2925 -0.2589
   18PVA     C2 2474   2.474   2.664   3.162 -0.1308 -0.7749 -0.1282
   18PVA     H5 2475   2.485   2.712   3.061  3.0511 -0.3301 -2.3156
   18PVA     H6 2476   2.405   2.579   3.153  0.2759 -0.8627  1.4165
   18PVA     C3 2477   2.615   2.603   3.199 -0.1316 -0.4405  0.6010
   18PVA     H7 2478   2.624   2.514   3.134 -1.7486  2.6818  0.5756
   18PVA     O1 2479   2.711   2.701   3.158  0.1412 -0.6734 -0.2605
   18PVA     H8 2480   2.682   2.781   3.210  0.0405 -3.7462  3.1297
   18PVA     C4 2481   2.629   2.580   0.039  0.5378 -0.4735 -0.9467
   18PVA     H9 2482   2.613   2.667   0.102 -0.2021  1.8593  0.2300
   18PVA    H10 2483   2.549   2.515   0.072 -0.7503 -0.3470 -0.7399
   18PVA     C5 2484   2.757   2.498   0.077  0.0875  0.0086  0.6847
   18PVA    H11 2485   2.851   2.548   0.042  1.2328  0.3648 -2.5091
   18PVA     O2 2486   2.762   2.375   0.004  1.1053 -0.0314 -0.4283
   18PVA    H12 2487   2.829   2.325   0.055 -1.5024  0.7392  3.5031
   18PVA     C6 2488   2.764   2.478   0.226  0.7472  0.7904 -0.9717
   18PVA    H13 2489   2.749   2.569   0.283  1.3974  1.2959 -1.8360
   18PVA    H14 2490   2.681   2.413   0.262  0.2551 -1.5071  0.6749
   18PVA     C7 2491   2.904   2.408   0.275  0.4287  0.3926  0.0944
   18PVA    H15 2492   2.991   2.463   0.239  0.0257 -0.3201  2.1481
   18PVA     O3 2493   2.912   2.272   0.218  0.8960 -0.1223 -0.1124
   18PVA    H16 2494   2.883   2.196   0.278 -0.6877  0.2225  0.1190
   18PVA     C8 2495   2.916   2.409   0.431 -0.1598  0.4354  0.6653
   18PVA    H17 2496   2.917   2.515   0.462 -0.0890 -0.5791  0.6621
   18PVA    H18 2497   2.835   2.355   0.480 -0.7805  0.5013 -2.8411
   18PVA     C9 2498   3.046   2.346   0.486 -0.7510 -0.4270 -0.6015
   18PVA    H19 2499   3.023   2.238   0.471  0.1562  1.0484  0.7091
   18PVA     O4 2500   3.156   2.385   0.411  0.5476 -0.1319  0.1990
   18PVA    H20 2501   3.158   2.325   0.332  0.9126 -0.1536  1.8443
   18PVA    C10 2502   3.084   2.379   0.641  0.7502 -0.1335 -0.1255
   18PVA    H21 2503   3.093   2.484   0.663  1.8521 -0.0579  0.3650
   18PVA    H22 2504   3.012   2.343   0.714 -0.5519  1.7402 -1.4890
   18PVA    C11 2505   3.217   2.303   0.687  1.0310 -0.2050  0.0390
   18PVA    H23 2506   3.309   2.327   0.625 -0.3025  1.2234  0.0382
   18PVA     O5 2507   3.177   2.164   0.697 -0.0311 -0.1835  0.3089
   18PVA    H24 2508   3.211   2.111   0.617  2.5603  0.2395 -2.2476
   18PVA    C12 2509   3.270   2.341   0.824  0.4879 -0.3291 -0.0257
   18PVA    H25 2510   3.204   2.331   0.911  1.7477 -1.3197  1.1842
   18PVA    H26 2511   3.302   2.446   0.825 -0.2896  1.0418 -1.1570
   18PVA    C13 2512   0.092   2.272   0.856  0.2474  0.8832  0.6283
   18PVA    H27 2513   0.152   2.260   0.767  4.1017  1.2283  0.4284
   18PVA     O6 2514   0.066   2.146   0.905 -0.7550 -0.0961  0.0482
   18PVA    H28 2515   3.298   2.112   0.860  0.4338  1.8365 -0.0602
   18PVA    C14 2516   0.170   2.343   0.976  0.1300  0.0856 -0.2147
   18PVA    H29 2517   0.109   2.328   1.064 -0.5806  2.4326  0.0539
   18PVA    H30 2518   0.180   2.453   0.952  0.9601  0.6344  3.0913
   18PVA    C15 2519   0.322   2.300   1.005  1.3814 -0.4798 -0.4461
   18PVA    H31 2520   0.386   2.313   0.923 -1.6611  1.2705 -0.2225
   18PVA     O7 2521   0.306   2.162   1.045  0.5248  0.0667  0.4721
   18PVA    H32 2522   0.259   2.125   0.962  1.2586 -1.8341 -0.8571
   18PVA    C16 2523   0.396   2.367   1.118  0.1666 -0.1474 -0.4546
   18PVA    H33 2524   0.338   2.369   1.205  1.0409 -0.9767  1.4599
   18PVA    H34 2525   0.409   2.469   1.102 -0.6004 -3.2257 -1.6697
   18PVA    C17 2526   0.534   2.299   1.146 -0.6523 -0.2204 -0.2064
   18PVA    H35 2527   0.529   2.184   1.152  4.0503 -0.4463 -1.0795
   18PVA     O8 2528   0.622   2.352   1.044  0.0556 -0.3391  0.3023
   18PVA    H36 2529   0.582   2.436   1.017  0.3781 -1.0572 -0.6818
   18PVA    C18 2530   0.594   2.353   1.280  0.8041  0.8377  0.1085
   18PVA    H37 2531   0.508   2.353   1.346  3.8147  2.3495  2.1623
   18PVA    H38 2532   0.620   2.456   1.276  0.2938  1.3895  0.4747
   18PVA    C19 2533   0.707   2.265   1.336  0.0383  0.2858 -0.0353
   18PVA    H39 2534   0.773   2.240   1.252 -1.6981 -2.9661  1.4432
   18PVA     O9 2535   0.659   2.146   1.393 -0.1844  0.0269 -0.2830
   18PVA    H40 2536   0.606   2.167   1.476 -2.8722 -1.2723 -3.1788
   18PVA    C20 2537   0.792   2.349   1.442  1.0498  0.1631  0.3052
   18PVA    H41 2538   0.721   2.409   1.511 -1.9680 -0.5249 -0.7642
   18PVA    H42 2539   0.846   2.432   1.389  1.1445  1.8333 -2.0009
   18PVA    C21 2540   0.890   2.258   1.530 -1.0723 -0.8502  0.4438
   18PVA    H43 2541   0.823   2.194   1.580  2.3007 -3.1307 -0.4074
   18PVA    O10 2542   0.985   2.190   1.445 -0.6018 -0.3777 -0.2666
   18PVA    H44 2543   1.029   2.124   1.505 -2.1138  1.1852  0.1341
   18PVA    C22 2544   0.978   2.339   1.635 -0.1196 -0.2316 -0.2241
   18PVA    H45 2545   1.054   2.395   1.576 -1.7594 -0.4174  0.8371
   18PVA    H46 2546   0.910   2.399   1.703 -2.0708 -1.1753  1.0740
   18PVA    C23 2547   1.053   2.245   1.734 -0.2389 -0.1641 -0.3138
   18PVA    H47 2548   1.114   2.166   1.680 -0.1260 -1.6375  1.0649
   18PVA    O11 2549   0.960   2.166   1.807 -0.1038 -0.2604  0.4731
   18PVA    H48 2550   0.949   2.202   1.897  0.5656 -2.1827 -0.5552
   18PVA    C24 2551   1.140   2.329   1.823  0.8437 -0.5995  0.3932
   18PVA    H49 2552   1.071   2.387   1.886  1.7617  0.8197 -1.6920
   18PVA    H50 2553   1.204   2.398   1.768 -0.5839 -1.2071 -1.6495
   18PVA    C25 2554   1.229   2.250   1.903 -0.6690  0.0802 -0.1034
   18PVA    H51 2555   1.183   2.184   1.971  2.5447 -1.3997 -1.0057
   18PVA    O12 2556   1.310   2.162   1.820  0.4950  0.4720 -0.6077
   18PVA    H52 2557   1.259   2.074   1.812 -4.1784  0.6397  1.5387
   18PVA    C26 2558   1.321   2.347   1.970 -0.6563  0.2638  0.1481
   18PVA    H53 2559   1.379   2.402   1.891 -0.2398  1.5131 -2.7749
   18PVA    H54 2560   1.261   2.420   2.020  0.1046  1.1875  0.0000
   18PVA    C27 2561   1.436   2.285   2.056 -0.5887 -0.2942 -0.2174
   18PVA    H55 2562   1.374   2.217   2.130  1.2164 -0.3627 -2.6298
   18PVA    O13 2563   1.525   2.225   1.963  0.4985  0.4490 -0.0681
   18PVA    H56 2564   1.460   2.183   1.905 -0.9516  0.3762  0.5020
   18PVA    C28 2565   1.509   2.387   2.139 -0.0639 -0.0884  0.0771
   18PVA    H57 2566   1.549   2.479   2.080 -2.0203  2.8104 -2.1786
   18PVA    H58 2567   1.440   2.434   2.202  0.0491 -0.6347 -1.1056
   18PVA    C29 2568   1.615   2.322   2.230  0.1785  0.1828  0.5918
   18PVA    H59 2569   1.662   2.394   2.301 -0.9761 -2.0470  0.3506
   18PVA    O14 2570   1.716   2.275   2.142 -0.3782 -0.1587  0.2053
   18PVA    H60 2571   1.664   2.249   2.059 -1.0944  2.2196 -1.6467
   18PVA    C30 2572   1.577   2.197   2.319 -0.3860  0.5751 -0.7480
   18PVA    H61 2573   1.502   2.134   2.271  0.5132 -1.8956 -0.6238
   18PVA    H62 2574   1.521   2.221   2.410 -2.2068 -1.4904  4.9467
   18PVA    C31 2575   1.692   2.107   2.380  0.1354  0.0727  0.2943
   18PVA    H63 2576   1.768   2.081   2.307 -3.3023  0.7887 -0.7935
   18PVA    O15 2577   1.631   1.984   2.435 -0.0316  0.5194  0.1665
   18PVA    H64 2578   1.552   1.961   2.379  0.4958 -0.3861  0.3220
   18PVA    C32 2579   1.776   2.168   2.504  0.9839 -0.1240 -1.0695
   18PVA    H65 2580   1.702   2.209   2.569  1.9969 -0.1646  2.3390
   18PVA    H66 2581   1.825   2.246   2.451  0.5780 -2.2589  1.1710
   18PVA    C33 2582   1.878   2.071   2.566  0.2007 -0.5430 -0.7623
   18PVA    H67 2583   1.911   1.998   2.490  0.5858  3.4947  1.2278
   18PVA    O16 2584   1.812   1.994   2.660  0.0649  0.2457  0.0348
   18PVA    H68 2585   1.737   1.952   2.612  1.5513  0.6947  0.1716
   18PVA    C34 2586   1.996   2.143   2.613  0.1989 -0.0656 -0.0848
   18PVA    H69 2587   1.952   2.213   2.682 -1.1966  0.9144 -2.3855
   18PVA    H70 2588   2.038   2.201   2.529  2.6766  0.6615  0.5903
   18PVA    C35 2589   2.097   2.061   2.680 -0.6131  0.3582 -0.0814
   18PVA    H71 2590   2.040   1.986   2.743  0.8755  0.0172 -1.2325
   18PVA    O17 2591   2.160   1.982   2.588 -0.0588  0.1404 -1.0803
   18PVA    H72 2592   2.118   1.890   2.600 -2.3048 -0.9930  1.6298
   18PVA    C36 2593   2.202   2.135   2.761 -0.7355 -1.6030 -0.0627
   18PVA    H73 2594   2.273   2.175   2.687 -1.2963 -5.4964 -0.6959
   18PVA    H74 2595   2.163   2.210   2.834 -2.6335  0.2695  0.1612
   18PVA    C37 2596   2.293   2.029   2.835  0.3279 -0.4424  0.5179
   18PVA    H75 2597   2.314   1.952   2.759  1.4065  0.1337  2.7453
   18PVA    O18 2598   2.214   1.973   2.940 -0.1508 -0.0012  0.5720
   18PVA    H76 2599   2.181   1.880   2.910 -0.4465 -2.8892 -2.3699
   18PVA    C38 2600   2.418   2.107   2.895  0.5227 -0.6841 -1.0726
   18PVA    H77 2601   2.480   2.159   2.819  4.3681 -2.3586  1.0307
   18PVA    H78 2602   2.497   2.044   2.933 -0.7215 -1.1528 -2.4011
   18PVA    C39 2603   2.397   2.216   3.007 -0.7095  0.4953  0.1202
   18PVA    H79 2604   2.342   2.296   2.953 -1.6705  1.5238  2.1920
   18PVA    C40 2605   2.533   2.266   3.080 -1.1517 -0.2344  0.5439
   18PVA    H80 2606   2.602   2.185   3.073 -2.5252 -1.6692 -1.6966
   18PVA    H81 2607   2.526   2.301   3.180  4.7345  0.0103  0.9016
   18PVA    H82 2608   2.593   2.339   3.022  3.3558  0.0927 -1.1688
   18PVA    O19 2609   2.310   2.160   3.108  0.0900 -0.6868 -0.3272
   18PVA    H83 2610   2.261   2.086   3.060 -2.9494 -3.4348 -2.7611
   19PVA      C 2611   2.270   1.016   3.204 -0.5984 -1.1591  0.6807
   19PVA      H 2612   2.360   1.007   3.258  1.7662  2.2075 -0.6968
   19PVA     H1 2613   2.192   1.078   3.251 -1.6224 -0.5532 -0.1276
   19PVA     H2 2614   2.234   0.914   3.193  0.6348  0.4309  0.1807
   19PVA     C1 2615   2.309   1.076   3.063 -0.1475 -0.3521 -1.1101
   19PVA     H3 2616   2.362   0.998   3.010 -0.8138  0.9787  1.5870
   19PVA      O 2617   2.382   1.197   3.083  0.9837 -0.6327 -0.1964
   19PVA     H4 2618   2.374   1.224   3.173 -0.6620 -1.3048 -2.8731
   19PVA     C2 2619   2.189   1.102   2.974 -0.6984  0.1430 -0.5853
   19PVA     H5 2620   2.134   1.191   3.002  0.1109 -2.7157  3.0381
   19PVA     H6 2621   2.134   1.002   2.973  1.6553 -1.3334  0.5023
   19PVA     C3 2622   2.238   1.112   2.828  0.3315 -0.8480  0.5312
   19PVA     H7 2623   2.302   1.029   2.805  2.6847  2.5782  2.7942
   19PVA     O1 2624   2.304   1.234   2.816 -0.4332 -0.0427 -0.2451
   19PVA     H8 2625   2.335   1.235   2.908  0.4700  0.5395 -0.4927
   19PVA     C4 2626   2.118   1.107   2.740  0.3883  0.0093  0.0687
   19PVA     H9 2627   2.061   1.204   2.764 -0.6034 -0.5196 -0.9519
   19PVA    H10 2628   2.046   1.024   2.761  0.9340 -2.6395  0.0424
   19PVA     C5 2629   2.159   1.103   2.590  0.3598  0.3612 -0.6020
   19PVA    H11 2630   2.239   1.178   2.577 -1.3573 -1.8390  0.7892
   19PVA     O2 2631   2.202   0.971   2.557  0.7085 -0.4695  0.7721
   19PVA    H12 2632   2.146   0.901   2.601 -1.4238  2.9865 -3.2945
   19PVA     C6 2633   2.041   1.147   2.504  0.4322  0.4163  0.4712
   19PVA    H13 2634   2.027   1.255   2.503 -1.8828  1.0120 -2.4787
   19PVA    H14 2635   2.056   1.128   2.397 -3.2012  1.0993 -2.6155
   19PVA     C7 2636   1.901   1.080   2.536  0.0123  1.0422 -0.0160
   19PVA    H15 2637   1.866   1.115   2.632 -0.7673  2.2457 -1.2124
   19PVA     O3 2638   1.934   0.939   2.543 -0.3523  0.0130  0.1093
   19PVA    H16 2639   1.966   0.908   2.455 -2.8501 -1.5682  2.1483
   19PVA     C8 2640   1.808   1.109   2.406 -0.4763 -0.2075  0.0801
   19PVA    H17 2641   1.791   1.216   2.400  0.9396  2.8064 -3.9442
   19PVA    H18 2642   1.861   1.082   2.312 -5.8488  0.1438 -1.5447
   19PVA     C9 2643   1.675   1.042   2.409 -0.8609  0.8209 -0.1315
   19PVA    H19 2644   1.620   1.087   2.490 -0.3475  0.1850 -1.2966
   19PVA     O4 2645   1.678   0.903   2.421 -0.3094  0.2868  0.6246
   19PVA    H20 2646   1.775   0.876   2.433  3.0100 -1.9097 -2.6342
   19PVA    C10 2647   1.591   1.073   2.276  0.7466 -0.1033  0.3131
   19PVA    H21 2648   1.594   1.180   2.265  0.1848  0.5193 -2.1400
   19PVA    H22 2649   1.635   1.016   2.191 -1.4168  2.9424  0.4323
   19PVA    C11 2650   1.439   1.040   2.290  0.4689 -0.1259 -0.5689
   19PVA    H23 2651   1.437   0.940   2.337  2.4792  0.1664  1.3769
   19PVA     O5 2652   1.375   1.136   2.377  0.3628 -0.2899 -0.1631
   19PVA    H24 2653   1.366   1.224   2.322 -2.4015  2.8548 -2.4994
   19PVA    C12 2654   1.371   1.035   2.145 -0.1690 -0.2287  0.7274
   19PVA    H25 2655   1.430   0.973   2.084 -1.6832  0.0490 -0.6121
   19PVA    H26 2656   1.358   1.143   2.114 -3.3994  0.2896  2.6458
   19PVA    C13 2657   1.219   0.997   2.151  0.4253 -0.0616  0.6692
   19PVA    H27 2658   1.160   1.076   2.191 -0.0104 -0.9939  0.4517
   19PVA     O6 2659   1.205   0.880   2.227 -0.4987 -0.3018  0.0072
   19PVA    H28 2660   1.258   0.909   2.306 -2.4410  1.5318  0.6451
   19PVA    C14 2661   1.156   0.983   2.002 -0.0329  0.4524 -0.1133
   19PVA    H29 2662   1.200   1.067   1.937  1.8172  2.0026  0.1835
   19PVA    H30 2663   1.192   0.890   1.955 -0.8585 -1.4874 -0.0514
   19PVA    C15 2664   1.000   0.975   2.008 -0.1670  0.7568 -0.6597
   19PVA    H31 2665   0.969   1.070   2.060  2.0139  2.7225  1.0861
   19PVA     O7 2666   0.975   0.852   2.080 -0.2278 -0.0895  0.1239
   19PVA    H32 2667   1.049   0.847   2.145 -0.9105 -2.2582  0.2435
   19PVA    C16 2668   0.933   0.964   1.866 -0.4718  0.3391  0.7219
   19PVA    H33 2669   0.966   1.059   1.809  3.1872 -1.5111  0.1427
   19PVA    H34 2670   0.973   0.882   1.801 -3.6841 -2.8812  0.2989
   19PVA    C17 2671   0.780   0.955   1.876  0.6797  0.1538 -0.2997
   19PVA    H35 2672   0.741   1.032   1.943 -0.0066  3.2526  0.1625
   19PVA     O8 2673   0.752   0.839   1.941  0.4162  0.0661  0.1178
   19PVA    H36 2674   0.823   0.833   2.007  1.2052  1.2342  0.2490
   19PVA    C18 2675   0.710   0.957   1.741 -0.1497 -0.2867  0.8668
   19PVA    H37 2676   0.725   1.059   1.693  0.3299  1.7719 -0.6857
   19PVA    H38 2677   0.759   0.891   1.673  0.3668  0.8551 -0.2059
   19PVA    C19 2678   0.556   0.943   1.755  0.2216 -0.0293 -0.2883
   19PVA    H39 2679   0.516   1.023   1.814  0.3164 -0.3924  0.4631
   19PVA     O9 2680   0.522   0.824   1.812  0.4991  0.1843  0.6150
   19PVA    H40 2681   0.609   0.815   1.858 -1.4567 -1.7421  1.0577
   19PVA    C20 2682   0.492   0.967   1.624  0.1518 -0.3353  0.0109
   19PVA    H41 2683   0.529   1.070   1.590 -1.4849 -0.9292 -1.5798
   19PVA    H42 2684   0.516   0.886   1.549  4.4389  3.3191 -1.2244
   19PVA    C21 2685   0.335   0.967   1.648  0.7456 -0.1247 -0.3261
   19PVA    H43 2686   0.301   1.047   1.721  2.3977  0.0176  1.1369
   19PVA    O10 2687   0.293   0.846   1.715 -0.0323  0.3479  0.6474
   19PVA    H44 2688   0.375   0.822   1.757 -2.0279  1.9732 -0.0854
   19PVA    C22 2689   0.259   0.984   1.510 -0.5181  0.0207 -0.1014
   19PVA    H45 2690   0.289   1.082   1.463  5.1934  0.3204  0.6279
   19PVA    H46 2691   0.310   0.913   1.454  0.3322  0.0721  1.6087
   19PVA    C23 2692   0.104   0.965   1.499  0.2744  0.0811 -0.7191
   19PVA    H47 2693   0.063   1.027   1.575 -1.1806  0.7562  2.9247
   19PVA    O11 2694   0.082   0.835   1.531  0.1922 -0.6032 -0.5108
   19PVA    H48 2695   0.147   0.835   1.607  3.1639 -0.1280  0.9207
   19PVA    C24 2696   0.045   1.008   1.368  0.5600  0.1917  0.2771
   19PVA    H49 2697   0.075   0.936   1.296  4.1967  0.2353  0.2134
   19PVA    H50 2698   0.086   1.107   1.331 -3.0425  3.5612 -1.5173
   19PVA    C25 2699   3.205   1.023   1.379 -0.4011  1.1040  0.4172
   19PVA    H51 2700   3.171   1.102   1.442 -0.7460 -2.0640 -1.4089
   19PVA    O12 2701   3.153   0.898   1.420 -0.1684  0.0318 -0.4658
   19PVA    H52 2702   3.225   0.863   1.480 -0.2506  3.4907  2.3489
   19PVA    C26 2703   3.150   1.056   1.244  0.3918 -1.1196  1.4644
   19PVA    H53 2704   3.208   1.146   1.215  1.9348 -1.3300  1.6736
   19PVA    H54 2705   3.167   0.970   1.181 -0.3487  0.1157  1.4826
   19PVA    C27 2706   3.004   1.088   1.229  0.4167  0.3731  0.2211
   19PVA    H55 2707   2.934   1.005   1.254  1.2916  0.5031  1.4117
   19PVA    O13 2708   2.981   1.199   1.310  0.1758  0.2287 -0.4088
   19PVA    H56 2709   2.885   1.210   1.296  0.3603 -2.0439 -1.0958
   19PVA    C28 2710   2.983   1.135   1.085  0.3724  0.5775  0.5923
   19PVA    H57 2711   3.011   1.064   1.008 -1.2574  1.9433 -0.7127
   19PVA    H58 2712   3.046   1.223   1.065 -2.3575 -1.1216  0.4926
   19PVA    C29 2713   2.835   1.184   1.071  0.1082 -0.0545  0.1081
   19PVA    H59 2714   2.821   1.278   1.122 -1.7802 -0.6920 -3.2493
   19PVA    O14 2715   2.736   1.083   1.114 -0.1669 -0.2519 -0.5237
   19PVA    H60 2716   2.656   1.091   1.054 -1.3743  1.4052 -1.3991
   19PVA    C30 2717   2.802   1.219   0.919 -0.6997 -0.1484 -0.0756
   19PVA    H61 2718   2.869   1.307   0.888 -2.8309  0.6854  2.4885
   19PVA    H62 2719   2.840   1.146   0.844 -1.1973  3.9190 -0.6337
   19PVA    C31 2720   2.660   1.268   0.898 -0.3649  0.1148  0.6992
   19PVA    H63 2721   2.650   1.339   0.976 -1.3616 -1.5857 -2.0530
   19PVA    O15 2722   2.567   1.164   0.921 -0.6078  0.1927  0.2662
   19PVA    H64 2723   2.492   1.197   0.858 -1.2351  0.3228  0.0256
   19PVA    C32 2724   2.637   1.336   0.768 -0.6608  0.3852  0.9865
   19PVA    H65 2725   2.659   1.265   0.684 -1.1284 -0.7433 -0.8550
   19PVA    H66 2726   2.700   1.423   0.750 -0.6445  2.4304  1.0802
   19PVA    C33 2727   2.494   1.388   0.737  0.1968 -0.4433 -0.5798
   19PVA    H67 2728   2.471   1.470   0.813 -2.7599  3.0169 -1.4454
   19PVA    O16 2729   2.393   1.291   0.732  0.2880 -0.3854  0.3192
   19PVA    H68 2730   2.326   1.322   0.672  0.9520 -1.2895  0.1242
   19PVA    C34 2731   2.486   1.458   0.599 -0.9676 -1.4095 -0.3327
   19PVA    H69 2732   2.542   1.401   0.532  1.5929  0.3695  2.2287
   19PVA    H70 2733   2.557   1.543   0.598 -1.1084  0.9536  0.7903
   19PVA    C35 2734   2.356   1.505   0.538  0.2203  1.4956 -0.6263
   19PVA    H71 2735   2.317   1.571   0.615  1.0376  3.7156 -0.1262
   19PVA    O17 2736   2.272   1.393   0.512 -0.1258  0.6163 -0.0004
   19PVA    H72 2737   2.238   1.412   0.423 -0.2088  0.1815  0.8618
   19PVA    C36 2738   2.385   1.586   0.400  0.6645  0.2034 -0.0878
   19PVA    H73 2739   2.447   1.676   0.422  0.9698  1.0816  1.2987
   19PVA    H74 2740   2.451   1.525   0.338 -0.7142 -3.3307 -1.6987
   19PVA    C37 2741   2.255   1.622   0.339 -0.6307 -0.0668 -0.3988
   19PVA    H75 2742   2.184   1.659   0.416 -0.3002 -0.5496 -0.1578
   19PVA    O18 2743   2.195   1.506   0.289  0.2249 -0.4510  1.1876
   19PVA    H76 2744   2.166   1.531   0.200  2.1289  0.0629  3.2536
   19PVA    C38 2745   2.277   1.721   0.223  0.0757 -0.1531 -0.0830
   19PVA    H77 2746   2.313   1.679   0.132  1.5719 -5.0325  1.9972
   19PVA    H78 2747   2.372   1.782   0.251 -0.1738 -3.2105 -0.8612
   19PVA    C39 2748   2.160   1.819   0.184  0.3923  0.3221 -0.8821
   19PVA    H79 2749   2.082   1.745   0.154  1.1808  3.8811  0.8655
   19PVA    C40 2750   2.194   1.907   0.063 -0.0857 -0.5325 -0.0369
   19PVA    H80 2751   2.109   1.971   0.033 -1.0413  0.7605  0.5242
   19PVA    H81 2752   2.231   1.850   3.289 -0.1870 -0.3752  2.5077
   19PVA    H82 2753   2.276   1.976   0.079  0.3187 -2.6833  0.3249
   19PVA    O19 2754   2.114   1.893   0.297  0.7941 -0.5750 -0.3365
   19PVA    H83 2755   2.096   1.987   0.270 -0.0602 -1.2440 -0.3358
   20PVA      C 2756   1.995   3.013   2.522 -0.4122 -0.1688 -0.1068
   20PVA      H 2757   1.994   2.975   2.626  1.3991  0.7448 -1.4561
   20PVA     H1 2758   1.999   3.117   2.541 -1.5845  0.3609  0.3870
   20PVA     H2 2759   1.898   2.995   2.477  0.8578 -0.0923  1.1728
   20PVA     C1 2760   2.125   2.959   2.438 -0.0324 -0.0208 -0.8760
   20PVA     H3 2761   2.125   2.987   2.339  1.3821 -0.5731 -0.0913
   20PVA      O 2762   2.133   2.823   2.444  1.0341 -0.4897  0.9092
   20PVA     H4 2763   2.231   2.818   2.450 -0.7485  0.6962  3.6605
   20PVA     C2 2764   2.257   3.019   2.499 -0.3209 -0.6507  0.1341
   20PVA     H5 2765   2.261   2.976   2.606 -0.0514 -0.0574  1.2356
   20PVA     H6 2766   2.257   3.128   2.520  1.7293  2.1032  0.8578
   20PVA     C3 2767   2.387   2.982   2.412  0.2145 -0.0010  0.1871
   20PVA     H7 2768   2.371   3.032   2.322 -0.3837  2.0836  0.3185
   20PVA     O1 2769   2.392   2.845   2.406  0.0949 -0.1332 -0.3919
   20PVA     H8 2770   2.487   2.837   2.387 -0.1699  4.1713  1.5441
   20PVA     C4 2771   2.519   3.034   2.483  0.1582  0.5611 -0.5468
   20PVA     H9 2772   2.505   3.140   2.505  0.5305 -1.0722  2.6578
   20PVA    H10 2773   2.541   2.982   2.584 -2.9633  1.7366  2.0819
   20PVA     C5 2774   2.639   3.018   2.388 -1.0515 -0.5437 -0.8412
   20PVA    H11 2775   2.620   3.081   2.296  0.8330  0.7670 -1.2176
   20PVA     O2 2776   2.665   2.885   2.347 -0.9462 -0.6732  0.2127
   20PVA    H12 2777   2.763   2.885   2.363  3.2774 -0.5848  0.9607
   20PVA     C6 2778   2.765   3.081   2.471 -0.0386 -0.1686 -0.5053
   20PVA    H13 2779   2.745   3.183   2.482  1.5750 -0.4980 -0.0582
   20PVA    H14 2780   2.756   3.041   2.580 -0.7551 -2.6182 -0.7476
   20PVA     C7 2781   2.906   3.064   2.412 -0.1127  0.6539 -0.0540
   20PVA    H15 2782   2.902   3.110   2.312  0.0819 -3.1163 -2.2577
   20PVA     O3 2783   2.931   2.924   2.405 -0.3677  0.0126 -0.1652
   20PVA    H16 2784   3.011   2.915   2.346 -0.7701  1.8158 -1.6384
   20PVA     C8 2785   3.011   3.149   2.505  0.0081 -0.2349 -0.0190
   20PVA    H17 2786   2.974   3.251   2.515  0.1294 -2.4772 -4.4057
   20PVA    H18 2787   2.994   3.112   2.605 -0.9092 -0.7220 -0.1363
   20PVA     C9 2788   3.160   3.141   2.461 -0.4603 -0.4846 -0.2149
   20PVA    H19 2789   3.199   3.046   2.481  0.4562 -2.7568 -1.4395
   20PVA     O4 2790   3.170   3.167   2.322 -0.5508 -0.3534  0.7724
   20PVA    H20 2791   3.114   3.245   2.301 -1.2630 -2.7183 -2.1077
   20PVA    C10 2792   3.238   3.252   2.537 -0.2752 -0.1236  0.1343
   20PVA    H21 2793   3.194   0.034   2.535 -0.0642  0.5134 -3.4781
   20PVA    H22 2794   3.228   3.221   2.638  1.6422 -0.2093 -3.8304
   20PVA    C11 2795   0.079   3.274   2.522  0.2647 -0.2258 -0.2348
   20PVA    H23 2796   0.101   0.034   2.602 -0.3146 -0.1299 -0.1227
   20PVA     O5 2797   0.113   3.311   2.396  0.0393  0.3645 -0.4818
   20PVA    H24 2798   0.032   3.287   2.351 -0.6182 -1.1686  3.0830
   20PVA    C12 2799   0.158   3.149   2.571  1.2405  0.8916  0.4164
   20PVA    H25 2800   0.124   3.106   2.666  0.2672  0.4386 -0.0859
   20PVA    H26 2801   0.134   3.068   2.503  3.5989 -0.6667 -1.4962
   20PVA    C13 2802   0.314   3.178   2.581  1.0385 -0.6105  0.2935
   20PVA    H27 2803   0.337   3.257   2.654  2.8509 -1.6558  0.8925
   20PVA     O6 2804   0.356   3.210   2.449  0.1266 -0.6454 -0.3351
   20PVA    H28 2805   0.277   3.251   2.412  0.7756  0.4776 -0.8785
   20PVA    C14 2806   0.382   3.053   2.629  0.6499 -0.0644  0.3810
   20PVA    H29 2807   0.377   2.970   2.552  0.2474 -1.2358 -0.2307
   20PVA    H30 2808   0.325   3.016   2.721 -1.2581 -3.3190  3.5174
   20PVA    C15 2809   0.532   3.088   2.649 -0.1922 -0.6823  0.7188
   20PVA    H31 2810   0.540   3.175   2.714  2.6751  0.3635 -0.9115
   20PVA     O7 2811   0.589   3.116   2.517  0.7533 -0.6058  0.6167
   20PVA    H32 2812   0.522   3.099   2.448 -0.6585 -2.7842 -0.4590
   20PVA    C16 2813   0.583   2.957   2.703 -0.6526 -0.6396  0.3438
   20PVA    H33 2814   0.578   2.877   2.638 -1.7683  0.3224  1.2775
   20PVA    H34 2815   0.523   2.920   2.792 -0.6098 -2.4728  1.9655
   20PVA    C17 2816   0.729   2.983   2.742 -0.3546  0.5184  0.2415
   20PVA    H35 2817   0.715   3.062   2.821 -0.5458 -2.0899  0.0141
   20PVA     O8 2818   0.812   3.043   2.635  0.4812 -0.9312 -0.2769
   20PVA    H36 2819   0.746   3.095   2.586  0.4953 -2.7317 -2.3333
   20PVA    C18 2820   0.806   2.851   2.775  0.1464  0.5368 -0.1657
   20PVA    H37 2821   0.794   2.782   2.691 -3.3614 -1.7617  1.1496
   20PVA    H38 2822   0.756   2.809   2.863 -0.9771 -0.7039  1.0003
   20PVA    C19 2823   0.950   2.869   2.807  0.5825  0.8691 -0.2171
   20PVA    H39 2824   1.016   2.920   2.731 -2.6552  1.7309 -2.4584
   20PVA     O9 2825   0.964   2.940   2.931 -0.4066 -0.3043  0.1423
   20PVA    H40 2826   1.047   2.897   2.962 -3.2394  0.4137  1.2772
   20PVA    C20 2827   1.005   2.725   2.835 -0.1458  0.0244 -0.2039
   20PVA    H41 2828   0.984   2.657   2.750 -0.9251  2.0942 -3.1072
   20PVA    H42 2829   0.950   2.687   2.918  0.4697  3.7968  2.4027
   20PVA    C21 2830   1.160   2.729   2.867  0.3610  0.5550 -0.2336
   20PVA    H43 2831   1.205   2.789   2.786 -2.2954 -0.6401 -0.6042
   20PVA    O10 2832   1.180   2.791   2.992 -0.4575  0.5266  0.1824
   20PVA    H44 2833   1.155   2.726   3.063  0.2694  4.1231 -0.9149
   20PVA    C22 2834   1.214   2.588   2.870  0.3580 -0.3806  0.8950
   20PVA    H45 2835   1.153   2.519   2.941 -2.3144 -1.1826  0.5528
   20PVA    H46 2836   1.203   2.542   2.768 -2.8590  0.3176 -1.4623
   20PVA    C23 2837   1.366   2.577   2.902 -0.5463  0.0664  0.7699
   20PVA    H47 2838   1.379   2.622   2.998  0.4874  1.9904  2.5682
   20PVA    O11 2839   1.433   2.648   2.801  0.0205  0.9081 -0.3466
   20PVA    H48 2840   1.523   2.666   2.835  0.5744 -0.2212  2.2640
   20PVA    C24 2841   1.421   2.435   2.916  0.2017  0.6227  0.2053
   20PVA    H49 2842   1.372   2.378   2.834  1.5834  0.2234 -0.9342
   20PVA    H50 2843   1.378   2.390   3.012 -1.8005 -1.8604  2.3808
   20PVA    C25 2844   1.571   2.433   2.909 -0.3212  0.9383  0.5548
   20PVA    H51 2845   1.609   2.446   2.802 -1.1546  1.7250 -3.8639
   20PVA    O12 2846   1.629   2.537   2.987 -0.4092  0.7104  0.7078
   20PVA    H52 2847   1.709   2.498   3.033 -0.3358 -1.1354 -0.4938
   20PVA    C26 2848   1.624   2.296   2.962  0.4050  0.0703  0.8538
   20PVA    H53 2849   1.585   2.276   3.060 -1.5292 -0.3591  1.7297
   20PVA    H54 2850   1.580   2.228   2.893  0.9899  1.9425  0.5937
   20PVA    C27 2851   1.781   2.285   2.960  0.0819 -0.2232 -0.0429
   20PVA    H55 2852   1.835   2.337   2.879  2.7414  1.5046  0.5568
   20PVA    O13 2853   1.827   2.346   3.084  0.0815 -0.6493 -0.3133
   20PVA    H56 2854   1.915   2.304   3.101 -2.1263  1.3690  0.3563
   20PVA    C28 2855   1.830   2.142   2.942 -0.1417 -0.7778  0.7577
   20PVA    H57 2856   1.767   2.097   2.873  2.2830 -0.0772 -3.1022
   20PVA    H58 2857   1.931   2.147   2.910  0.4878  1.7597 -1.8255
   20PVA    C29 2858   1.817   2.043   3.063  0.4756  0.2631  0.5596
   20PVA    H59 2859   1.713   2.052   3.108 -1.1184  2.0583  1.8834
   20PVA    O14 2860   1.914   2.078   3.162 -0.1627  0.1351 -0.0751
   20PVA    H60 2861   1.961   1.996   3.187 -1.0622  0.7185  3.2114
   20PVA    C30 2862   1.840   1.896   3.019  0.2722 -0.0175 -0.1499
   20PVA    H61 2863   1.922   1.870   2.953  1.9611  0.6188  3.9954
   20PVA    H62 2864   1.768   1.869   2.947  0.5270  2.1503 -0.4734
   20PVA    C31 2865   1.815   1.793   3.129  0.3028  0.0773 -0.8920
   20PVA    H63 2866   1.725   1.825   3.180  2.1041 -2.4687 -0.5429
   20PVA    O15 2867   1.930   1.799   3.210  0.1785  0.3933  0.1570
   20PVA    H64 2868   1.962   1.711   3.235 -1.9147  0.6459 -1.1401
   20PVA    C32 2869   1.778   1.647   3.093  0.0572 -0.6362 -0.0719
   20PVA    H65 2870   1.841   1.620   2.996  5.6884  0.6625 -3.9812
   20PVA    H66 2871   1.675   1.647   3.067  0.6475 -0.4343 -2.8998
   20PVA    C33 2872   1.795   1.550   3.213 -0.0645  0.1811 -0.3309
   20PVA    H67 2873   1.730   1.589   3.294 -0.1335  0.0795  0.2518
   20PVA    O16 2874   1.931   1.538   3.259 -0.6325  0.2412 -0.1752
   20PVA    H68 2875   1.961   1.446   3.229  2.9363 -1.1706  0.1414
   20PVA    C34 2876   1.742   1.403   3.172  0.4768  0.2985  1.0408
   20PVA    H69 2877   1.640   1.397   3.131  3.3913 -0.4703 -1.5267
   20PVA    H70 2878   1.727   1.356   3.269 -1.6535 -1.6682 -0.8036
   20PVA    C35 2879   1.835   1.303   3.104 -0.5861 -0.5463  0.3560
   20PVA    H71 2880   1.853   1.355   2.998 -2.1261 -1.3277 -1.9127
   20PVA    O17 2881   1.946   1.273   3.184  0.3482 -0.1738  0.0023
   20PVA    H72 2882   1.970   1.180   3.167 -1.6497  1.9074 -1.2399
   20PVA    C36 2883   1.749   1.176   3.069 -1.0138 -0.3539  0.3065
   20PVA    H73 2884   1.690   1.153   3.163 -1.3869  2.2526  2.7879
   20PVA    H74 2885   1.673   1.198   2.992  1.0008  1.3207 -0.2940
   20PVA    C37 2886   1.837   1.056   3.012 -0.3655 -0.3399 -0.8878
   20PVA    H75 2887   1.897   1.098   2.929 -4.1163 -1.7431  0.3118
   20PVA    O18 2888   1.925   1.012   3.113  0.1084 -0.0210 -0.2576
   20PVA    H76 2889   1.964   0.931   3.083  1.0556 -0.4330 -3.8561
   20PVA    C38 2890   1.754   0.929   2.961 -0.6011  0.1307 -0.4066
   20PVA    H77 2891   1.825   0.850   2.932 -1.1225  1.9037  0.1900
   20PVA    H78 2892   1.696   0.944   2.864 -1.0175  1.7913 -1.6450
   20PVA    C39 2893   1.650   0.885   3.061 -0.2526 -0.3739  0.3732
   20PVA    H79 2894   1.583   0.968   3.085 -4.9919  0.5940  0.1277
   20PVA    C40 2895   1.563   0.764   3.005 -0.9632  0.7689  0.4409
   20PVA    H80 2896   1.634   0.679   3.009 -1.1858 -0.8589  2.6157
   20PVA    H81 2897   1.518   0.790   2.911 -2.0664 -1.3538  2.7751
   20PVA    H82 2898   1.474   0.746   3.071 -0.1409 -4.2592 -2.6122
   20PVA    O19 2899   1.718   0.847   3.180 -0.4529  0.1467 -0.2618
   20PVA    H83 2900   1.781   0.921   3.203  0.3713  0.0956 -0.3372
   21PVA      C 2901   1.370   2.490   2.479 -0.2468  0.6554  0.0469
   21PVA      H 2902   1.348   2.573   2.535  0.7903  2.9534 -0.3366
   21PVA     H1 2903   1.450   2.437   2.529  0.1184  2.1430  3.6956
   21PVA     H2 2904   1.404   2.513   2.377 -0.0165 -2.2588  0.3217
   21PVA     C1 2905   1.240   2.407   2.460  0.5889 -1.0549  0.0972
   21PVA     H3 2906   1.182   2.407   2.559  0.3236 -0.5030 -0.7027
   21PVA      O 2907   1.277   2.274   2.435  0.8207  0.3276  0.2307
   21PVA     H4 2908   1.223   2.249   2.350 -3.3279 -3.3073  1.8217
   21PVA     C2 2909   1.157   2.463   2.331 -0.1192 -0.2122  0.1221
   21PVA     H5 2910   1.213   2.474   2.234  2.7852 -0.7944 -1.9378
   21PVA     H6 2911   1.112   2.563   2.344 -1.6915 -0.6707 -3.5985
   21PVA     C3 2912   1.046   2.366   2.286 -0.1229  0.1571 -0.4121
   21PVA     H7 2913   0.984   2.336   2.375  0.2416  1.6969 -2.0838
   21PVA     O1 2914   1.114   2.256   2.219  0.1420 -0.8053  0.4591
   21PVA     H8 2915   1.054   2.217   2.145 -0.4946 -0.9263  2.4180
   21PVA     C4 2916   0.955   2.438   2.180  0.0065  0.3811  0.1960
   21PVA     H9 2917   0.920   2.536   2.222  0.7910  0.8378 -2.9564
   21PVA    H10 2918   1.021   2.460   2.100 -0.1570 -3.1201 -0.9390
   21PVA     C5 2919   0.832   2.361   2.139 -0.9770 -0.9567 -0.3068
   21PVA    H11 2920   0.765   2.411   2.072  1.5124  0.8200  1.5155
   21PVA     O2 2921   0.879   2.248   2.072  0.3566  1.3073  0.2625
   21PVA    H12 2922   0.816   2.171   2.092 -0.9654  0.1790  2.4606
   21PVA     C6 2923   0.742   2.313   2.252  0.6592 -0.0756 -0.6362
   21PVA    H13 2924   0.794   2.240   2.316 -1.7497 -0.2184  0.8721
   21PVA    H14 2925   0.717   2.391   2.319 -0.0840 -0.8705  0.2299
   21PVA     C7 2926   0.612   2.240   2.217 -0.3411 -1.0362  0.7309
   21PVA    H15 2927   0.583   2.184   2.308  1.8884 -1.3228 -0.9422
   21PVA     O3 2928   0.630   2.130   2.128  0.0943  0.2403 -1.2128
   21PVA    H16 2929   0.544   2.077   2.120 -3.0675 -1.7684  2.1948
   21PVA     C8 2930   0.489   2.331   2.170 -0.1084  0.2409 -0.5042
   21PVA    H17 2931   0.471   2.409   2.246  1.3507 -0.5082  0.2736
   21PVA    H18 2932   0.526   2.396   2.081  0.1513 -0.9359 -0.7331
   21PVA     C9 2933   0.359   2.248   2.136  0.9670 -0.3970 -1.1153
   21PVA    H19 2934   0.371   2.186   2.048 -3.4625 -1.8593 -0.4569
   21PVA     O4 2935   0.304   2.165   2.237 -0.1002 -0.9255 -0.5246
   21PVA    H20 2936   0.211   2.157   2.217 -0.4641 -1.0296 -1.6774
   21PVA    C10 2937   0.246   2.351   2.102  0.1091 -0.2041 -0.3669
   21PVA    H21 2938   0.283   2.419   2.029 -0.2500  1.2946 -0.1713
   21PVA    H22 2939   0.223   2.401   2.203  1.5694  3.0843  1.0321
   21PVA    C11 2940   0.127   2.287   2.024 -0.3290 -0.6084 -0.5289
   21PVA    H23 2941   0.163   2.238   1.937 -0.9403  1.4267 -0.1493
   21PVA     O5 2942   0.061   2.192   2.112 -0.2442  0.2777 -0.6753
   21PVA    H24 2943   3.293   2.174   2.056  1.7221 -2.1290  1.8576
   21PVA    C12 2944   0.025   2.382   1.970  0.6500  0.3624 -0.0356
   21PVA    H25 2945   0.056   2.419   1.873  2.1990 -0.5333 -1.2464
   21PVA    H26 2946   0.025   2.479   2.028 -2.0657  3.4186 -1.5808
   21PVA    C13 2947   3.194   2.332   1.943  0.0654 -0.7890 -0.6291
   21PVA    H27 2948   3.137   2.336   2.038 -1.3817 -1.3896 -1.7102
   21PVA     O6 2949   3.188   2.195   1.915  0.0872  0.0229  1.0126
   21PVA    H28 2950   3.110   2.202   1.859  0.7168  2.9466  1.4932
   21PVA    C14 2951   3.114   2.403   1.835  1.4162  0.4360 -0.0789
   21PVA    H29 2952   3.130   2.511   1.833  0.5752 -0.9345  1.5032
   21PVA    H30 2953   3.158   2.383   1.737  0.3221 -3.4504  0.6954
   21PVA    C15 2954   2.962   2.382   1.839  0.5414 -0.4922  0.6984
   21PVA    H31 2955   2.922   2.408   1.940 -0.2321  0.8251 -2.3176
   21PVA     O7 2956   2.936   2.251   1.798 -0.2005  0.4159 -0.9064
   21PVA    H32 2957   2.903   2.262   1.710  0.5907 -0.6466 -0.8546
   21PVA    C16 2958   2.904   2.484   1.737  0.5912  0.1211 -0.2015
   21PVA    H33 2959   2.884   2.573   1.792 -2.0565 -0.3573 -0.4312
   21PVA    H34 2960   2.970   2.507   1.657  1.3389 -0.7799  2.7055
   21PVA    C17 2961   2.768   2.440   1.669 -0.0380 -0.5944 -0.1071
   21PVA    H35 2962   2.691   2.423   1.751  0.3796 -2.0592 -0.9183
   21PVA     O8 2963   2.786   2.310   1.598 -1.4223 -0.3719  0.0573
   21PVA    H36 2964   2.723   2.317   1.523 -1.2040 -2.1398  3.1581
   21PVA    C18 2965   2.709   2.554   1.588 -0.4189  0.1750 -0.2136
   21PVA    H37 2966   2.789   2.629   1.559  2.8636 -2.9773  0.5504
   21PVA    H38 2967   2.637   2.615   1.647 -1.8325 -2.5499 -1.3897
   21PVA    C19 2968   2.640   2.510   1.454  0.7337  0.0728 -0.2219
   21PVA    H39 2969   2.711   2.464   1.382 -1.0045 -3.2219 -1.5711
   21PVA     O9 2970   2.549   2.402   1.478  0.5357  0.6207 -0.7875
   21PVA    H40 2971   2.474   2.412   1.415 -0.7208  0.1877  1.5155
   21PVA    C20 2972   2.572   2.631   1.381  0.8117 -0.4829 -0.1434
   21PVA    H41 2973   2.516   2.684   1.458 -1.3240 -2.1838  2.8046
   21PVA    H42 2974   2.663   2.682   1.362 -0.7633  0.9795 -2.8668
   21PVA    C21 2975   2.473   2.603   1.263 -0.1859  0.0841 -0.1561
   21PVA    H43 2976   2.530   2.578   1.174 -1.9220  1.8543  0.4618
   21PVA    O10 2977   2.379   2.501   1.293  0.0743  0.0531  0.0136
   21PVA    H44 2978   2.288   2.540   1.310 -1.0215  0.2387  0.8260
   21PVA    C22 2979   2.398   2.736   1.229 -0.0656  0.5141 -0.6834
   21PVA    H45 2980   2.468   2.820   1.219  2.6493 -3.7309  0.7195
   21PVA    H46 2981   2.331   2.758   1.312  2.2474 -0.1841 -4.3355
   21PVA    C23 2982   2.308   2.725   1.103  0.8734  0.1068  1.0143
   21PVA    H47 2983   2.216   2.670   1.133 -1.6415 -2.0492 -1.9165
   21PVA    O11 2984   2.378   2.662   0.999  0.1174 -0.2948 -0.0458
   21PVA    H48 2985   2.334   2.702   0.921  4.7891 -1.1086  0.2447
   21PVA    C24 2986   2.265   2.872   1.055  0.5252  0.2578  0.3360
   21PVA    H49 2987   2.357   2.914   1.027 -2.4397 -1.3872  0.8821
   21PVA    H50 2988   2.227   2.944   1.137 -2.5016  0.3855 -2.1152
   21PVA    C25 2989   2.169   2.875   0.935  0.1578 -0.2194  1.0353
   21PVA    H51 2990   2.080   2.818   0.965 -0.4290  0.2388  0.4156
   21PVA    O12 2991   2.227   2.812   0.826 -0.5067  0.0429 -0.0908
   21PVA    H52 2992   2.155   2.767   0.772 -2.2178 -1.3202 -0.1124
   21PVA    C26 2993   2.120   3.016   0.881  0.5007 -0.5579  0.0315
   21PVA    H53 2994   2.128   3.097   0.952  2.0046  4.1287  1.8442
   21PVA    H54 2995   2.173   3.044   0.786  0.9625 -1.4156 -4.3175
   21PVA    C27 2996   1.969   3.003   0.842  0.0086 -0.2955  0.4598
   21PVA    H55 2997   1.943   2.917   0.774  3.1231 -1.6698  0.0265
   21PVA    O13 2998   1.892   2.990   0.956  0.2183  0.4254 -0.0476
   21PVA    H56 2999   1.864   2.900   0.972 -0.8636  2.2425 -1.3635
   21PVA    C28 3000   1.929   3.128   0.765  0.2203  0.7781 -0.4528
   21PVA    H57 3001   1.928   3.211   0.831  0.5843 -0.4922  0.2227
   21PVA    H58 3002   2.005   3.157   0.689 -1.3670  4.5695 -3.5620
   21PVA    C29 3003   1.793   3.117   0.696 -0.6299  0.5735 -0.0778
   21PVA    H59 3004   1.730   3.063   0.767  3.5958  2.0725  0.6118
   21PVA    O14 3005   1.800   3.036   0.584 -0.6129 -0.1563  0.0753
   21PVA    H60 3006   1.776   3.076   0.500  1.8182 -1.4146 -0.1940
   21PVA    C30 3007   1.745   3.265   0.651  0.7552 -0.0407 -0.1231
   21PVA    H61 3008   1.819   0.012   0.590 -3.8187  1.9179 -0.4715
   21PVA    H62 3009   1.728   0.015   0.740 -4.2805 -1.0662 -0.6275
   21PVA    C31 3010   1.616   3.255   0.562 -0.0079 -0.3640  0.9657
   21PVA    H63 3011   1.552   3.201   0.621  2.2697  0.6180  0.0290
   21PVA    O15 3012   1.638   3.183   0.429  0.0931 -0.0443  0.1165
   21PVA    H64 3013   1.639   3.249   0.357  2.1017  1.2951 -1.3988
   21PVA    C32 3014   1.545   0.073   0.542 -0.5235  0.0613  1.2417
   21PVA    H65 3015   1.622   0.156   0.550 -0.7646 -0.7967 -1.7803
   21PVA    H66 3016   1.472   0.085   0.624  0.9952  1.1394 -0.8529
   21PVA    C33 3017   1.475   0.095   0.406 -0.3259 -0.1367  0.1253
   21PVA    H67 3018   1.428   3.313   0.381 -0.4979  0.9631  1.7734
   21PVA    O16 3019   1.564   0.131   0.304 -0.7902 -0.6483 -0.8773
   21PVA    H68 3020   1.563   0.234   0.301  0.8096 -0.3345  2.3001
   21PVA    C34 3021   1.369   0.205   0.417  0.2290 -0.8077  0.1353
   21PVA    H69 3022   1.398   0.302   0.441 -0.2397  1.4765 -0.9671
   21PVA    H70 3023   1.305   0.180   0.502 -1.7633  0.9316 -0.3535
   21PVA    C35 3024   1.278   0.214   0.285 -0.1619  0.0564 -1.0488
   21PVA    H71 3025   1.342   0.265   0.207 -1.1666 -0.3971  1.9699
   21PVA    O17 3026   1.246   0.079   0.238  0.0736 -0.3480 -0.4960
   21PVA    H72 3027   1.150   0.064   0.216  1.8542 -1.2898  4.1775
   21PVA    C36 3028   1.141   0.276   0.313 -0.4155  0.5746  0.0503
   21PVA    H73 3029   1.085   0.199   0.361  0.2644 -0.8879 -2.8911
   21PVA    H74 3030   1.150   0.375   0.372  0.6293  1.3051 -1.3576
   21PVA    C37 3031   1.064   0.319   0.190 -0.6844 -0.5447  0.1121
   21PVA    H75 3032   1.132   0.372   0.122 -0.4963 -1.5728  0.5502
   21PVA    O18 3033   1.022   0.205   0.121  0.5753 -0.1341 -0.3568
   21PVA    H76 3034   0.937   0.230   0.068 -3.5885  2.1014 -0.6547
   21PVA    C38 3035   0.951   0.423   0.222  0.2966  0.6841  0.0241
   21PVA    H77 3036   0.986   0.513   0.274  0.1850 -0.6347  3.0122
   21PVA    H78 3037   0.882   0.391   0.300  0.6506 -3.1545  4.0435
   21PVA    C39 3038   0.857   0.458   0.099 -1.1174  0.4023 -0.7093
   21PVA    H79 3039   0.927   0.495   0.018 -2.1029  1.5183  2.2480
   21PVA    C40 3040   0.758   0.571   0.130  0.1319  0.2272 -0.0353
   21PVA    H80 3041   0.686   0.549   0.210 -0.1075  1.7318 -0.1989
   21PVA    H81 3042   0.706   0.592   0.028  0.9623  1.1072 -0.7139
   21PVA    H82 3043   0.813   0.661   0.152  4.0496 -1.0768  2.7922
   21PVA    O19 3044   0.800   0.341   0.052 -0.2141 -0.2050  0.1216
   21PVA    H83 3045   0.717   0.369   0.007  2.0237 -2.3625  1.5565
   22PVA      C 3046   1.512   0.374   2.468  0.0652  0.8500 -0.1876
   22PVA      H 3047   1.579   0.373   2.557  1.6025 -0.6375 -0.8380
   22PVA     H1 3048   1.563   0.351   2.370  0.6246 -0.5317  0.5352
   22PVA     H2 3049   1.451   0.462   2.454  1.8631 -1.0682  2.1232
   22PVA     C1 3050   1.418   0.260   2.491 -0.1075  0.5378  1.0215
   22PVA     H3 3051   1.378   0.274   2.588  1.0534 -1.2437  0.7687
   22PVA      O 3052   1.495   0.142   2.510 -0.0569 -0.1803 -0.5490
   22PVA     H4 3053   1.442   0.061   2.506 -2.7054  1.6528 -3.2839
   22PVA     C2 3054   1.312   0.242   2.381  0.1030  0.1744  0.0585
   22PVA     H5 3055   1.350   0.243   2.283  1.2990  4.7085  1.5284
   22PVA     H6 3056   1.266   0.341   2.375  0.1554 -2.8787  0.6200
   22PVA     C3 3057   1.220   0.128   2.398 -0.7258  0.6478  0.0694
   22PVA     H7 3058   1.171   0.137   2.504  0.4208  5.1587 -0.0581
   22PVA     O1 3059   1.286   0.003   2.388  0.0381  0.1070  0.7187
   22PVA     H8 3060   1.225   3.265   2.338 -1.6609 -4.7603  1.1484
   22PVA     C4 3061   1.105   0.131   2.287  0.8579 -1.4185  0.0760
   22PVA     H9 3062   1.058   0.231   2.310  0.5467  1.9678 -1.6478
   22PVA    H10 3063   1.132   0.146   2.182  5.7729 -2.1893  1.6897
   22PVA     C5 3064   1.009   0.015   2.292  0.2185  0.6360  0.2454
   22PVA    H11 3065   0.974   0.002   2.396 -1.5799 -0.4128  1.1225
   22PVA     O2 3066   1.075   3.202   2.253  0.0065  0.1478  0.5475
   22PVA    H12 3067   1.010   3.145   2.205  1.0302 -0.5518 -0.1551
   22PVA     C6 3068   0.901   0.039   2.184 -0.0533  0.1831 -0.1289
   22PVA    H13 3069   0.859   0.140   2.201  0.7599 -2.5211 -0.5392
   22PVA    H14 3070   0.935   0.040   2.078  0.1870 -0.9090  1.6371
   22PVA     C7 3071   0.776   3.262   2.190  0.4018  0.9767  0.1879
   22PVA    H15 3072   0.780   3.209   2.285 -3.4665  0.6549  1.7522
   22PVA     O3 3073   0.805   3.153   2.097 -0.4514 -0.0189 -0.0811
   22PVA    H16 3074   0.720   3.136   2.052 -0.3799 -2.8820 -0.6247
   22PVA     C8 3075   0.642   0.022   2.159  0.7338 -0.3768 -0.5090
   22PVA    H17 3076   0.612   0.075   2.256 -0.1997 -1.9441 -0.4375
   22PVA    H18 3077   0.649   0.097   2.078  1.1850  1.3737 -0.4495
   22PVA     C9 3078   0.521   3.238   2.141  0.4600  0.1887  0.3999
   22PVA    H19 3079   0.502   3.201   2.237 -0.6126 -0.2406  1.9257
   22PVA     O4 3080   0.544   3.143   2.039 -0.5423  0.2967  0.8562
   22PVA    H20 3081   0.454   3.138   1.993 -0.5294  1.2275 -2.2883
   22PVA    C10 3082   0.395   0.007   2.118 -0.1091  1.1637  0.0840
   22PVA    H21 3083   0.389   0.089   2.185 -1.8880  1.8462  0.0543
   22PVA    H22 3084   0.405   0.056   2.021  0.5529  1.5568  2.6044
   22PVA    C11 3085   0.259   3.242   2.097  0.6246 -0.4118  0.1726
   22PVA    H23 3086   0.216   3.190   2.182 -0.5843  3.2549 -3.6931
   22PVA     O5 3087   0.285   3.143   1.995 -0.3444  0.5083 -0.7238
   22PVA    H24 3088   0.196   3.118   1.964  2.8775  5.8213 -0.4445
   22PVA    C12 3089   0.145   0.027   2.044 -0.0597  0.0413  0.6941
   22PVA    H25 3090   0.186   0.072   1.954  1.1741  1.6088 -0.6690
   22PVA    H26 3091   0.140   0.097   2.122 -1.5434 -1.1300 -4.0197
   22PVA    C13 3092   0.001   3.283   2.009  0.1252  0.4849 -0.4754
   22PVA    H27 3093   3.273   3.249   2.100  2.2203  0.6000 -3.9408
   22PVA     O6 3094   0.011   3.182   1.910  0.3433  0.8373 -0.4677
   22PVA    H28 3095   3.234   3.179   1.866  1.8728 -2.0742  0.3187
   22PVA    C14 3096   3.220   0.080   1.956  0.1954 -0.0249  0.2107
   22PVA    H29 3097   3.260   0.115   1.858 -0.8603 -0.8688 -2.4853
   22PVA    H30 3098   3.220   0.169   2.012 -1.7029  1.9105 -0.0410
   22PVA    C15 3099   3.075   0.034   1.940 -0.0022 -0.1900 -0.1821
   22PVA    H31 3100   3.078   3.260   1.871  1.0171 -0.3976  1.5963
   22PVA     O7 3101   3.025   3.306   2.065 -0.4772  0.0818 -0.9479
   22PVA    H32 3102   2.989   3.221   2.037 -2.9420  2.8059 -3.2340
   22PVA    C16 3103   2.981   0.134   1.864 -1.5323 -0.2781 -0.5546
   22PVA    H33 3104   3.025   0.154   1.759 -0.9021 -0.6870 -1.4580
   22PVA    H34 3105   2.988   0.227   1.913  2.7075  3.6144  1.6953
   22PVA    C17 3106   2.836   0.084   1.869  0.3588 -0.0125  1.4347
   22PVA    H35 3107   2.799   0.047   1.965 -1.4078 -0.7687  0.8499
   22PVA     O8 3108   2.820   3.285   1.785  0.0109 -0.6768  0.0843
   22PVA    H36 3109   2.738   3.237   1.813  1.5622  0.7497  0.7584
   22PVA    C18 3110   2.742   0.188   1.807 -0.0857  0.4044  0.8397
   22PVA    H37 3111   2.794   0.232   1.720  1.9947  0.4374 -1.2069
   22PVA    H38 3112   2.726   0.267   1.875 -1.5113 -1.4787 -2.3608
   22PVA    C19 3113   2.595   0.147   1.775  0.1237 -0.1124 -0.8591
   22PVA    H39 3114   2.595   0.082   1.687  0.6980  1.1764  0.5408
   22PVA     O9 3115   2.549   0.068   1.889 -0.3915 -0.2748 -0.3374
   22PVA    H40 3116   2.453   0.087   1.892  2.6514 -0.2970  1.3748
   22PVA    C20 3117   2.508   0.273   1.740 -0.4466 -0.2503 -0.4897
   22PVA    H41 3118   2.566   0.329   1.662 -0.3327  0.7155 -2.1657
   22PVA    H42 3119   2.501   0.343   1.829 -1.1495  2.9834  1.8572
   22PVA    C21 3120   2.359   0.237   1.719  0.7425 -0.9337 -0.1369
   22PVA    H43 3121   2.357   0.158   1.644  2.1285 -2.0776 -0.8836
   22PVA    O10 3122   2.305   0.173   1.831 -0.6949 -0.7631  0.6031
   22PVA    H44 3123   2.210   0.168   1.812  3.3089 -0.8914 -0.2294
   22PVA    C22 3124   2.273   0.367   1.697  0.2898  0.4537 -0.0756
   22PVA    H45 3125   2.262   0.416   1.794 -2.3327  1.5638  3.2674
   22PVA    H46 3126   2.334   0.434   1.632  1.2821  0.2933  1.4872
   22PVA    C23 3127   2.143   0.349   1.620 -0.4448 -0.3752  0.9439
   22PVA    H47 3128   2.085   0.443   1.620  0.5841 -0.7236 -1.0742
   22PVA    O11 3129   2.063   0.245   1.684 -0.4388 -0.2555 -0.5806
   22PVA    H48 3130   2.014   0.206   1.606 -0.5134  0.0125 -0.8863
   22PVA    C24 3131   2.167   0.320   1.469 -0.8165 -0.4285 -0.3175
   22PVA    H49 3132   2.227   0.224   1.465  1.4659  0.1187  2.9806
   22PVA    H50 3133   2.223   0.404   1.437 -0.0978 -0.3817  1.2998
   22PVA    C25 3134   2.036   0.295   1.385 -0.9427 -1.1939  0.5236
   22PVA    H51 3135   2.066   0.261   1.290  1.1294 -1.8655  1.0144
   22PVA    O12 3136   1.965   0.187   1.440 -0.1454 -0.0132  0.1418
   22PVA    H52 3137   1.868   0.201   1.435 -0.6777 -1.2167 -0.7605
   22PVA    C26 3138   1.940   0.422   1.375  0.0866 -0.3588 -0.2918
   22PVA    H53 3139   1.917   0.458   1.475 -1.3251  0.9082  0.5680
   22PVA    H54 3140   1.981   0.500   1.313  0.6993 -1.2530 -1.9745
   22PVA    C27 3141   1.825   0.383   1.287 -0.2897  0.2231  0.5768
   22PVA    H55 3142   1.875   0.320   1.216  0.5162  0.5293  2.7273
   22PVA    O13 3143   1.736   0.300   1.364 -0.1167  0.2557 -0.2728
   22PVA    H56 3144   1.672   0.256   1.304 -2.2144 -0.5432  1.4242
   22PVA    C28 3145   1.747   0.507   1.239  0.6451  0.0123  0.0427
   22PVA    H57 3146   1.718   0.561   1.326 -2.0326 -0.1939  0.6037
   22PVA    H58 3147   1.814   0.567   1.180  0.5304 -0.0005 -1.7964
   22PVA    C29 3148   1.611   0.481   1.163 -0.6881 -0.0889 -0.4779
   22PVA    H59 3149   1.557   0.401   1.226  0.2302  1.3138  0.9571
   22PVA    O14 3150   1.644   0.420   1.037 -0.2350  0.0174  0.0939
   22PVA    H60 3151   1.622   0.324   1.041  0.4400  0.8353 -2.4275
   22PVA    C30 3152   1.520   0.600   1.126  0.1491 -0.5107  0.2052
   22PVA    H61 3153   1.579   0.680   1.079  1.0516  2.4886  2.4047
   22PVA    H62 3154   1.504   0.655   1.214  0.8198 -1.7858  1.7115
   22PVA    C31 3155   1.393   0.567   1.042  0.0867  0.0109  0.5800
   22PVA    H63 3156   1.353   0.480   1.092 -1.8731  0.8981  1.3507
   22PVA    O15 3157   1.438   0.534   0.913 -0.3111  0.3981 -0.4646
   22PVA    H64 3158   1.534   0.517   0.926 -0.6873  1.1139 -1.7265
   22PVA    C32 3159   1.287   0.682   1.037 -0.0577  0.2644  0.7772
   22PVA    H65 3160   1.319   0.780   1.002 -0.5176  0.8331  3.7271
   22PVA    H66 3161   1.262   0.705   1.138 -1.2775  4.2974  0.3567
   22PVA    C33 3162   1.150   0.648   0.966  0.4413  0.3090  0.5598
   22PVA    H67 3163   1.098   0.576   1.033  0.4491 -1.3111 -0.1224
   22PVA    O16 3164   1.188   0.589   0.842  0.3044 -0.5877  0.1679
   22PVA    H68 3165   1.275   0.550   0.868  0.0490 -1.1854 -1.9395
   22PVA    C34 3166   1.064   0.785   0.942  0.0800  0.4281  0.5088
   22PVA    H69 3167   1.104   0.846   0.849  3.5522  1.5899 -1.8857
   22PVA    H70 3168   1.086   0.849   1.028 -0.1398  0.6587  0.2338
   22PVA    C35 3169   0.910   0.764   0.917  0.1743 -0.1591 -0.1754
   22PVA    H71 3170   0.881   0.664   0.969 -2.6437 -1.9013  1.2409
   22PVA    O17 3171   0.844   0.869   0.985  0.1268  0.4587  0.3094
   22PVA    H72 3172   0.847   0.843   1.082  1.9003 -0.8777 -0.5924
   22PVA    C36 3173   0.865   0.762   0.774  0.9817  0.0975  0.7163
   22PVA    H73 3174   0.904   0.854   0.732 -1.7133  0.2011 -2.0273
   22PVA    H74 3175   0.923   0.680   0.716  0.1124 -1.4134 -2.6205
   22PVA    C37 3176   0.715   0.737   0.743  0.2232  0.7966 -0.1798
   22PVA    H75 3177   0.704   0.630   0.778  0.0328  2.3281 -3.2796
   22PVA    O18 3178   0.631   0.817   0.819  0.2342 -0.0284  0.0093
   22PVA    H76 3179   0.704   0.852   0.874  0.3856 -0.5360  0.7434
   22PVA    C38 3180   0.677   0.746   0.590 -0.3356 -0.4502  0.0278
   22PVA    H77 3181   0.712   0.656   0.537  2.5819 -1.5903  1.0473
   22PVA    H78 3182   0.721   0.845   0.559  0.9097  4.2373 -0.4072
   22PVA    C39 3183   0.531   0.761   0.558  0.4703  0.5033 -0.2699
   22PVA    H79 3184   0.478   0.678   0.611  0.6374  1.7785  0.8679
   22PVA    C40 3185   0.515   0.746   0.407  0.3297  0.6622 -0.7371
   22PVA    H80 3186   0.430   0.674   0.386 -2.8046  0.0303 -0.2100
   22PVA    H81 3187   0.598   0.693   0.361  1.6395 -1.0714  0.2349
   22PVA    H82 3188   0.508   0.838   0.355  0.7753 -0.2770  0.9712
   22PVA    O19 3189   0.484   0.884   0.604 -0.7705 -0.1387  0.2554
   22PVA    H83 3190   0.534   0.914   0.680 -1.9734  3.6406  0.1201
   23PVA      C 3191   1.910   0.066   2.385  1.1541  0.2639  0.4103
   23PVA      H 3192   1.964   0.126   2.315 -1.3491  0.9058  1.0637
   23PVA     H1 3193   1.856   0.146   2.453 -2.5980 -2.5265  2.8979
   23PVA     H2 3194   1.983   0.012   2.454 -2.4602  0.3843 -0.0919
   23PVA     C1 3195   1.813   3.279   2.331  0.3896  0.5357  0.2043
   23PVA     H3 3196   1.748   3.251   2.410 -1.4015  2.3726 -0.7843
   23PVA      O 3197   1.888   3.176   2.265  0.1456  0.7774 -0.1890
   23PVA     H4 3198   1.812   3.131   2.218 -4.0991  2.3873  1.1578
   23PVA     C2 3199   1.728   0.015   2.208 -0.7461  1.1797  0.0514
   23PVA     H5 3200   1.796   0.030   2.124  0.8517 -1.8964 -0.3493
   23PVA     H6 3201   1.679   0.110   2.241  2.2904 -0.0222 -1.5604
   23PVA     C3 3202   1.619   3.222   2.184 -0.2939  0.8243  0.3790
   23PVA     H7 3203   1.591   3.199   2.282  0.7243 -4.3734 -3.8075
   23PVA     O1 3204   1.670   3.112   2.113  0.0337 -0.1037 -0.4291
   23PVA     H8 3205   1.637   3.112   2.021  0.7770 -0.4349  1.8266
   23PVA     C4 3206   1.488   3.271   2.122  0.4116  0.2338  0.4646
   23PVA     H9 3207   1.397   3.206   2.127  0.5998  0.4578  1.2708
   23PVA    H10 3208   1.463   0.053   2.167 -1.1061  1.1062  1.1227
   23PVA     C5 3209   1.505   3.289   1.972  0.0587 -0.0036 -0.2449
   23PVA    H11 3210   1.599   0.033   1.951 -0.2519 -0.0221 -1.6204
   23PVA     O2 3211   1.536   3.165   1.908  0.0058  0.1828 -0.3230
   23PVA    H12 3212   1.444   3.130   1.896  1.1612  1.1087  1.7237
   23PVA     C6 3213   1.379   0.043   1.904 -0.5825 -0.9645  0.3944
   23PVA    H13 3214   1.385   0.069   1.795  2.6890 -0.4060  1.0515
   23PVA    H14 3215   1.357   0.139   1.952 -0.5841 -0.8451 -3.9362
   23PVA     C7 3216   1.249   3.270   1.902 -0.7726  1.0769  0.7781
   23PVA    H15 3217   1.232   3.238   2.003 -0.9438 -1.9463 -0.5367
   23PVA     O3 3218   1.280   3.153   1.822  0.1407 -0.0559 -0.6787
   23PVA    H16 3219   1.208   3.149   1.755 -1.9221  1.0859  0.0243
   23PVA     C8 3220   1.126   0.031   1.845  0.3457 -0.5916 -0.7648
   23PVA    H17 3221   1.097   0.099   1.923 -2.0220 -1.3017  0.7197
   23PVA    H18 3222   1.153   0.094   1.759 -1.2729  0.8715 -0.7595
   23PVA     C9 3223   0.997   3.260   1.817  0.2512  0.2657  0.1091
   23PVA    H19 3224   0.970   3.196   1.892 -1.2147 -0.9768 -5.9976
   23PVA     O4 3225   1.025   3.170   1.708  1.0808 -0.1675 -0.2336
   23PVA    H20 3226   0.932   3.158   1.680 -0.0009  0.5390 -0.7117
   23PVA    C10 3227   0.869   0.029   1.788 -0.1731 -0.0175 -0.3276
   23PVA    H21 3228   0.849   0.092   1.877 -1.3449 -3.0659 -1.3179
   23PVA    H22 3229   0.888   0.079   1.695  0.7663 -4.1033  2.7952
   23PVA    C11 3230   0.740   3.272   1.777 -0.2031 -0.2361  0.1026
   23PVA    H23 3231   0.703   3.250   1.874 -0.9343  3.7697 -3.7721
   23PVA     O5 3232   0.754   3.157   1.700  0.0160  0.3932  0.3056
   23PVA    H24 3233   0.661   3.137   1.677 -2.4815 -1.8043  2.9246
   23PVA    C12 3234   0.632   0.042   1.710  0.1991  0.6396 -0.4144
   23PVA    H25 3235   0.652   0.055   1.603  2.6071 -0.5263  2.8137
   23PVA    H26 3236   0.643   0.150   1.752  1.2429  1.6213  1.1958
   23PVA    C13 3237   0.491   3.295   1.732  0.1185 -0.1115 -0.6342
   23PVA    H27 3238   0.462   3.274   1.830 -1.0732  2.1607  0.3569
   23PVA     O6 3239   0.484   3.172   1.667 -0.0249  0.2084  0.8330
   23PVA    H28 3240   0.386   3.154   1.672 -1.1120 -1.7298 -1.3053
   23PVA    C14 3241   0.377   0.072   1.679  0.4963  0.7658  0.3499
   23PVA    H29 3242   0.420   0.129   1.608  0.1235  0.4072  1.0012
   23PVA    H30 3243   0.354   0.133   1.768 -0.2837 -2.1134  1.8664
   23PVA    C15 3244   0.242   0.019   1.625 -0.0876  0.3677  0.0243
   23PVA    H31 3245   0.246   3.299   1.519 -2.4243 -0.5224 -2.5232
   23PVA     O7 3246   0.200   3.217   1.700 -0.2128  0.3401  0.1231
   23PVA    H32 3247   0.105   3.213   1.697  1.4230  2.0875  0.6986
   23PVA    C16 3248   0.117   0.120   1.618 -0.0951  0.1658  0.2735
   23PVA    H33 3249   0.098   0.157   1.718  1.5010 -1.5307  0.3209
   23PVA    H34 3250   0.145   0.203   1.556  1.7572 -1.9855 -3.3713
   23PVA    C17 3251   3.305   0.061   1.549  0.3799  0.9746  0.0023
   23PVA    H35 3252   0.026   0.023   1.449 -1.1911  2.7135 -4.2144
   23PVA     O8 3253   3.257   3.272   1.634  0.0254  0.6600 -0.7702
   23PVA    H36 3254   3.166   3.282   1.619  1.1485  1.0344 -2.9156
   23PVA    C18 3255   3.206   0.169   1.518 -0.6701 -0.5354 -0.6280
   23PVA    H37 3256   3.246   0.237   1.448 -1.1976 -1.2602 -1.6955
   23PVA    H38 3257   3.184   0.240   1.601 -0.1874  1.9911  2.1595
   23PVA    C19 3258   3.063   0.123   1.466  0.8493 -0.5091  0.4967
   23PVA    H39 3259   3.066   0.085   1.358  1.8688 -1.2727 -2.7185
   23PVA     O9 3260   3.006   0.024   1.555  0.7119 -0.2778 -0.3361
   23PVA    H40 3261   2.915   0.058   1.570 -1.8251  1.1021  1.5560
   23PVA    C20 3262   2.969   0.251   1.456  1.5675 -0.2940 -0.2442
   23PVA    H41 3263   2.951   0.293   1.554  0.8846 -0.0456 -1.8542
   23PVA    H42 3264   3.019   0.343   1.402  1.4012 -2.3542 -3.2669
   23PVA    C21 3265   2.834   0.213   1.387 -0.8618 -0.1390  0.5825
   23PVA    H43 3266   2.868   0.196   1.283  2.0790  1.3000  1.8669
   23PVA    O10 3267   2.777   0.095   1.441  0.3215  0.5315 -0.1046
   23PVA    H44 3268   2.681   0.095   1.416  3.1016  0.9130 -1.3135
   23PVA    C22 3269   2.733   0.328   1.402 -0.4071 -0.1429 -0.4676
   23PVA    H45 3270   2.717   0.362   1.509  1.2168 -1.4970  1.0376
   23PVA    H46 3271   2.767   0.423   1.359 -0.4424  2.2896  0.5168
   23PVA    C23 3272   2.591   0.295   1.339  0.2631  0.0783  0.3847
   23PVA    H47 3273   2.530   0.385   1.355 -1.8730 -2.1306 -0.6400
   23PVA    O11 3274   2.534   0.188   1.413 -0.4779 -0.1872 -0.0749
   23PVA    H48 3275   2.460   0.158   1.353 -4.7206 -1.3426  0.4585
   23PVA    C24 3276   2.588   0.270   1.187  0.9717 -0.6975 -0.4715
   23PVA    H49 3277   2.651   0.186   1.148 -0.2518  1.0293  3.0491
   23PVA    H50 3278   2.619   0.367   1.145 -0.1239 -1.9545 -1.4617
   23PVA    C25 3279   2.444   0.250   1.131  0.3978 -0.2618 -0.3807
   23PVA    H51 3280   2.463   0.222   1.029  1.7602 -0.8976 -0.7683
   23PVA    O12 3281   2.379   0.146   1.208  0.3538  0.1196  0.4518
   23PVA    H52 3282   2.287   0.149   1.179 -0.4615 -3.0812 -1.9546
   23PVA    C26 3283   2.341   0.371   1.114  0.9354  0.2140 -0.7999
   23PVA    H53 3284   2.314   0.416   1.210 -3.6805 -0.0930 -0.6383
   23PVA    H54 3285   2.392   0.436   1.044  0.9431 -1.3477 -0.5522
   23PVA    C27 3286   2.213   0.331   1.024  0.7864 -0.6980 -0.8070
   23PVA    H55 3287   2.241   0.319   0.916  1.4338  0.9404 -0.1886
   23PVA    O13 3288   2.147   0.212   1.076  0.3232 -0.6745  0.8964
   23PVA    H56 3289   2.058   0.208   1.039  0.3109  1.8300  1.7929
   23PVA    C28 3290   2.119   0.461   1.015 -0.5666  0.7034  0.1112
   23PVA    H57 3291   2.124   0.513   1.108  1.8495  3.7559  1.3685
   23PVA    H58 3292   2.166   0.534   0.948 -0.2859  0.8035 -2.4179
   23PVA    C29 3293   1.978   0.442   0.954  0.8163  0.4340 -0.0427
   23PVA    H59 3294   1.915   0.503   1.024 -0.0872  1.0311  0.1870
   23PVA    O14 3295   1.924   0.308   0.964 -0.1266  0.1823 -0.3627
   23PVA    H60 3296   1.849   0.297   0.894 -2.1819  0.7484 -0.9484
   23PVA    C30 3297   1.947   0.495   0.811 -0.5195  0.4638  0.3651
   23PVA    H61 3298   2.001   0.431   0.741  1.3200 -0.8262  2.5843
   23PVA    H62 3299   1.984   0.594   0.801  3.8442  0.5744 -0.8701
   23PVA    C31 3300   1.797   0.486   0.776  0.2939  0.6452  0.3743
   23PVA    H63 3301   1.734   0.510   0.865 -0.6150 -1.0553  0.0256
   23PVA    O15 3302   1.763   0.347   0.740  0.0815 -0.0552  0.1142
   23PVA    H64 3303   1.666   0.364   0.698 -2.6912 -0.4961 -2.0117
   23PVA    C32 3304   1.765   0.567   0.653  0.0118  0.0308 -0.3638
   23PVA    H65 3305   1.817   0.531   0.561  0.8437 -0.1573 -1.4367
   23PVA    H66 3306   1.804   0.666   0.649  0.8506  1.4440  0.9634
   23PVA    C33 3307   1.617   0.580   0.632 -0.9498 -0.4468  0.0285
   23PVA    H67 3308   1.585   0.637   0.724  1.2401 -1.1049 -0.5965
   23PVA    O16 3309   1.558   0.455   0.615  0.7105 -0.9311 -0.4586
   23PVA    H68 3310   1.478   0.484   0.569 -0.0258 -1.2432  5.7651
   23PVA    C34 3311   1.592   0.656   0.502 -0.2050  1.2850 -0.0548
   23PVA    H69 3312   1.628   0.595   0.418 -2.6521  0.7994  0.2221
   23PVA    H70 3313   1.627   0.756   0.509  1.3438 -0.5920  2.6486
   23PVA    C35 3314   1.440   0.681   0.455  0.0747 -1.4866 -0.4019
   23PVA    H71 3315   1.451   0.744   0.366  1.0301 -0.0692 -0.3484
   23PVA    O17 3316   1.380   0.559   0.428  0.1193 -0.3442 -0.1714
   23PVA    H72 3317   1.288   0.567   0.447  1.0135 -0.5371 -3.6117
   23PVA    C36 3318   1.359   0.760   0.563  0.5299  0.5460  0.4900
   23PVA    H73 3319   1.388   0.715   0.654  5.2272 -2.3452  0.3533
   23PVA    H74 3320   1.407   0.857   0.560  3.6364 -0.3220 -1.0520
   23PVA    C37 3321   1.200   0.764   0.550 -0.3802 -0.3172  0.4120
   23PVA    H75 3322   1.146   0.833   0.622  1.8273 -2.7762  0.8099
   23PVA    O18 3323   1.161   0.636   0.573  0.1015  0.9979 -0.2110
   23PVA    H76 3324   1.124   0.634   0.669 -1.0647 -2.4846 -2.6576
   23PVA    C38 3325   1.157   0.823   0.414 -0.3346 -0.1008 -0.4593
   23PVA    H77 3326   1.171   0.745   0.335 -2.0782 -0.9508  0.1550
   23PVA    H78 3327   1.226   0.895   0.383 -2.2238  0.6729 -1.2169
   23PVA    C39 3328   1.002   0.874   0.422 -0.4424 -0.0822 -0.8685
   23PVA    H79 3329   0.937   0.797   0.464 -0.8754  0.2221  2.1452
   23PVA    C40 3330   0.932   0.899   0.289  0.2260 -0.0663  0.2391
   23PVA    H80 3331   0.974   0.982   0.227 -2.7435  3.3358 -0.7012
   23PVA    H81 3332   0.823   0.926   0.304  3.4282  2.4681  1.2161
   23PVA    H82 3333   0.942   0.812   0.224 -1.6713  0.5351 -0.7061
   23PVA    O19 3334   0.998   1.001   0.496  0.7855  0.6562  1.0024
   23PVA    H83 3335   1.094   1.029   0.512  3.0157 -0.3548  2.0171
   24PVA      C 3336   2.742   1.466   1.450  0.5365  0.0853 -0.3365
   24PVA      H 3337   2.707   1.552   1.505  0.1387 -0.0802  1.7015
   24PVA     H1 3338   2.806   1.409   1.517 -0.7363 -0.7315 -2.3107
   24PVA     H2 3339   2.806   1.484   1.372 -2.3863 -1.3816  2.1859
   24PVA     C1 3340   2.617   1.380   1.405 -0.8021 -0.2525 -0.3935
   24PVA     H3 3341   2.546   1.382   1.490  1.2091  0.0674  0.2982
   24PVA      O 3342   2.657   1.239   1.378  0.1594 -0.6109  0.0408
   24PVA     H4 3343   2.571   1.196   1.353 -3.9465 -2.7361  2.1904
   24PVA     C2 3344   2.552   1.441   1.283  0.2915  0.0715  0.5380
   24PVA     H5 3345   2.597   1.403   1.192 -1.8099 -2.8200  0.4322
   24PVA     H6 3346   2.568   1.542   1.289 -1.3837 -1.6769 -0.7094
   24PVA     C3 3347   2.397   1.421   1.283  0.4771  0.4969 -0.4344
   24PVA     H7 3348   2.350   1.485   1.359  1.2786  0.7501  1.5649
   24PVA     O1 3349   2.368   1.283   1.308  0.3019  0.0655  0.6809
   24PVA     H8 3350   2.313   1.251   1.239  0.7999  0.9809  0.5600
   24PVA     C4 3351   2.337   1.451   1.149 -0.7610 -0.8991 -0.4278
   24PVA     H9 3352   2.409   1.420   1.066 -1.8538 -0.0451  0.0255
   24PVA    H10 3353   2.356   1.560   1.149  2.5172  1.4912 -0.6243
   24PVA     C5 3354   2.183   1.433   1.128 -0.1557 -0.0317 -0.2532
   24PVA    H11 3355   2.115   1.469   1.210  2.4743  1.6873 -0.2092
   24PVA     O2 3356   2.168   1.289   1.114  0.2518  0.0457  0.1386
   24PVA    H12 3357   2.095   1.280   1.049 -1.0632 -4.6772 -1.9090
   24PVA     C6 3358   2.129   1.505   1.010 -0.5503  0.9098  1.3614
   24PVA    H13 3359   2.142   1.612   1.011 -1.7773 -0.6492  0.6007
   24PVA    H14 3360   2.178   1.472   0.919 -1.6279  0.2016  2.3453
   24PVA     C7 3361   1.974   1.491   0.991  0.3584 -0.1644  0.3098
   24PVA    H15 3362   1.930   1.499   1.084  0.0926 -1.9006 -1.8354
   24PVA     O3 3363   1.947   1.355   0.950  0.8754  0.4359 -0.2460
   24PVA    H16 3364   1.881   1.368   0.878 -1.6010  2.7765 -0.4539
   24PVA     C8 3365   1.928   1.601   0.894  0.3708 -0.1315  0.6304
   24PVA    H17 3366   1.977   1.698   0.923  2.4402  1.9047 -0.5660
   24PVA    H18 3367   1.962   1.581   0.796  0.9667 -1.2918  3.3384
   24PVA     C9 3368   1.778   1.615   0.895  0.3995  0.4709  0.3710
   24PVA    H19 3369   1.737   1.664   0.988 -0.8144  0.4483 -0.8582
   24PVA     O4 3370   1.714   1.484   0.885  0.3944 -0.0165 -0.0233
   24PVA    H20 3371   1.650   1.497   0.812 -1.1080  2.2122 -1.9945
   24PVA    C10 3372   1.730   1.710   0.779  0.9352 -0.3365 -0.3317
   24PVA    H21 3373   1.756   1.809   0.818 -1.7589 -0.5677 -1.6427
   24PVA    H22 3374   1.781   1.688   0.682 -0.8176  0.3202 -2.2086
   24PVA    C11 3375   1.570   1.720   0.766 -0.3964 -0.1705  0.4022
   24PVA    H23 3376   1.522   1.740   0.865 -0.4151  2.8709 -1.6774
   24PVA     O5 3377   1.542   1.595   0.723  0.0803  0.2747 -0.3328
   24PVA    H24 3378   1.453   1.606   0.681 -0.5272  1.0415 -0.8291
   24PVA    C12 3379   1.518   1.827   0.661 -0.1364 -0.3437  0.3233
   24PVA    H25 3380   1.575   1.815   0.563  0.9946 -0.9539  1.4562
   24PVA    H26 3381   1.534   1.925   0.696 -2.5205  1.8234  0.0009
   24PVA    C13 3382   1.365   1.828   0.620 -0.6710  0.0709 -0.0106
   24PVA    H27 3383   1.299   1.835   0.707 -1.7559  1.6671 -1.2609
   24PVA     O6 3384   1.342   1.710   0.555  0.0435  0.5614  0.6115
   24PVA    H28 3385   1.262   1.715   0.499  0.9096 -0.0438 -0.3668
   24PVA    C14 3386   1.324   1.934   0.515  0.3625  0.3161 -0.7903
   24PVA    H29 3387   1.343   2.034   0.561  2.5902 -0.8088 -0.2657
   24PVA    H30 3388   1.385   1.911   0.425  0.3560 -1.9882  3.2466
   24PVA    C15 3389   1.171   1.928   0.470 -0.0359  0.2635  0.0140
   24PVA    H31 3390   1.115   1.909   0.558  2.6543  2.0753  1.9716
   24PVA     O7 3391   1.147   1.811   0.390 -0.1781  0.2591  0.5400
   24PVA    H32 3392   1.209   1.801   0.315  0.2289 -2.2538 -0.8998
   24PVA    C16 3393   1.124   2.049   0.409 -0.6637  0.6030  0.1431
   24PVA    H33 3394   1.139   2.140   0.469  1.6661  2.8643 -1.1388
   24PVA    H34 3395   1.188   2.066   0.320  1.7549 -2.9935  0.8327
   24PVA    C17 3396   0.977   2.046   0.359 -0.8999  0.1023 -0.9817
   24PVA    H35 3397   0.902   2.022   0.437 -3.1600 -0.0517 -3.2335
   24PVA     O8 3398   0.966   1.957   0.239  0.1123  0.2177  0.1945
   24PVA    H36 3399   1.010   1.872   0.267  0.5195  0.9671  1.7065
   24PVA    C18 3400   0.929   2.181   0.318  0.2680  0.2568 -0.7603
   24PVA    H37 3401   0.923   2.243   0.408  2.6811  0.9818 -2.3527
   24PVA    H38 3402   0.998   2.230   0.249  0.6318  0.2501 -0.5094
   24PVA    C19 3403   0.785   2.175   0.256 -0.9570  0.4349 -0.5535
   24PVA    H39 3404   0.708   2.123   0.317  0.5722  1.5195 -1.5321
   24PVA     O9 3405   0.780   2.123   0.121  0.3599 -0.1807  0.1748
   24PVA    H40 3406   0.812   2.029   0.133 -1.1555  1.1977 -0.6440
   24PVA    C20 3407   0.733   2.323   0.246  0.3223  0.3678 -0.5164
   24PVA    H41 3408   0.749   2.372   0.339  0.2192  0.1415  1.2464
   24PVA    H42 3409   0.785   2.374   0.164  3.0521 -0.9339  2.8502
   24PVA    C21 3410   0.577   2.318   0.210 -0.3918 -0.1689 -0.6841
   24PVA    H43 3411   0.533   2.262   0.299  1.2560 -0.0353  2.1259
   24PVA    O10 3412   0.549   2.256   0.086  0.3757  0.4636  0.6256
   24PVA    H44 3413   0.635   2.203   0.072 -1.7170 -3.0375  0.5034
   24PVA    C22 3414   0.517   2.453   0.211 -0.1693 -0.1879 -0.5518
   24PVA    H45 3415   0.532   2.491   0.317 -1.3201 -4.1214  1.5621
   24PVA    H46 3416   0.570   2.525   0.151 -2.4565 -0.3950  2.3248
   24PVA    C23 3417   0.362   2.443   0.193 -0.4769 -0.3060  0.9872
   24PVA    H47 3418   0.333   2.371   0.262 -0.7116  0.1995  1.2830
   24PVA    O11 3419   0.331   2.408   0.061  0.2991  0.3399 -0.0846
   24PVA    H48 3420   0.394   2.336   0.042 -1.7467  0.0865  1.4400
   24PVA    C24 3421   0.299   2.581   0.210  0.2036 -0.6851 -0.4223
   24PVA    H49 3422   0.292   2.623   0.109 -3.4871  0.6876 -1.1594
   24PVA    H50 3423   0.354   2.651   0.274  1.5112 -0.5911  0.1735
   24PVA    C25 3424   0.149   2.571   0.246 -0.1619 -1.1549  1.0021
   24PVA    H51 3425   0.101   2.501   0.170 -1.2445  0.5754 -2.0709
   24PVA    O12 3426   0.139   2.509   0.362  0.0865 -0.4437  0.5387
   24PVA    H52 3427   0.057   2.554   0.397  1.2138  0.9681  0.2004
   24PVA    C26 3428   0.082   2.710   0.247  0.2344  0.8481 -0.5276
   24PVA    H53 3429   0.121   2.778   0.329 -2.4121  1.4182 -1.8670
   24PVA    H54 3430   0.089   2.745   0.153  1.9126  0.9019 -1.2444
   24PVA    C27 3431   3.250   2.708   0.276  0.0193  0.2014 -0.2680
   24PVA    H55 3432   3.197   2.641   0.203  0.1823  0.2778 -1.8495
   24PVA    O13 3433   3.217   2.664   0.408 -0.2845  0.0751  0.1437
   24PVA    H56 3434   3.145   2.593   0.394 -1.1459  1.1018  0.0942
   24PVA    C28 3435   3.179   2.845   0.253  1.0783 -0.0199  0.5663
   24PVA    H57 3436   3.216   2.908   0.338  1.6304 -1.1000  4.7025
   24PVA    H58 3437   3.213   2.882   0.162 -1.7153  1.4304  2.8818
   24PVA    C29 3438   3.020   2.835   0.252  0.4465 -0.4189 -0.8456
   24PVA    H59 3439   2.986   2.787   0.345  0.7199  0.8748 -1.7282
   24PVA    O14 3440   2.978   2.773   0.131  0.0131 -0.2559 -0.7072
   24PVA    H60 3441   3.047   2.763   0.071 -2.0134 -0.5720  2.2730
   24PVA    C30 3442   2.964   2.981   0.241  0.8768  0.4848  0.4424
   24PVA    H61 3443   2.996   3.027   0.148  2.1497 -0.1291 -0.1903
   24PVA    H62 3444   3.008   3.023   0.328  0.7523 -1.6617  1.0754
   24PVA    C31 3445   2.808   2.990   0.256 -0.2114 -0.7583  0.1391
   24PVA    H63 3446   2.778   2.920   0.334  0.9234  0.8642  0.9714
   24PVA    O15 3447   2.746   2.968   0.130 -0.7280 -0.2447  0.1535
   24PVA    H64 3448   2.818   2.907   0.093  1.3260 -1.8697 -0.5360
   24PVA    C32 3449   2.772   3.133   0.308  1.1864  1.0616  0.4394
   24PVA    H65 3450   2.779   3.194   0.222  1.3809  0.6380 -0.3425
   24PVA    H66 3451   2.851   3.179   0.382  3.6748  0.2968 -0.4208
   24PVA    C33 3452   2.621   3.124   0.372  0.5321  0.1493 -0.6477
   24PVA    H67 3453   2.622   3.061   0.466 -0.2185  1.1090  0.5466
   24PVA    O16 3454   2.529   3.065   0.278  0.1595  0.5953 -0.6640
   24PVA    H68 3455   2.580   3.002   0.220  0.8623 -1.5462 -3.9413
   24PVA    C34 3456   2.575   3.275   0.398 -0.5772 -0.0378  0.1267
   24PVA    H69 3457   2.594   0.017   0.310 -2.0951  2.1367 -0.9929
   24PVA    H70 3458   2.628   3.313   0.496  1.7102  2.0463 -0.1297
   24PVA    C35 3459   2.419   3.291   0.438  0.1498  0.0389 -0.3248
   24PVA    H71 3460   2.362   3.283   0.338 -1.5510 -2.4122 -1.1267
   24PVA    O17 3461   2.372   3.186   0.522 -0.1627 -0.2736 -0.0279
   24PVA    H72 3462   2.394   3.105   0.481  1.8225 -0.3063  1.0521
   24PVA    C36 3463   2.375   0.112   0.497 -1.2857 -1.1979  0.1140
   24PVA    H73 3464   2.415   0.105   0.600  2.6053 -1.1318  1.1660
   24PVA    H74 3465   2.414   0.194   0.436  0.8685  1.3050  2.0057
   24PVA    C37 3466   2.216   0.136   0.497 -0.8640 -1.1096 -0.3049
   24PVA    H75 3467   2.205   0.225   0.561 -2.2678 -2.0044 -1.4918
   24PVA    O18 3468   2.152   0.024   0.562 -0.0251  0.9768 -0.0196
   24PVA    H76 3469   2.204   3.256   0.562 -0.6264  0.6050  0.4229
   24PVA    C38 3470   2.157   0.167   0.357 -1.1498 -0.9760  0.4082
   24PVA    H77 3471   2.193   0.272   0.333 -0.3088  1.0901  0.5622
   24PVA    H78 3472   2.197   0.101   0.282 -1.3596 -1.2311  0.8280
   24PVA    C39 3473   2.010   0.146   0.338 -0.3872 -0.2964  0.6595
   24PVA    H79 3474   1.977   0.160   0.232  3.0189 -2.7936 -0.9966
   24PVA    C40 3475   1.935   0.239   0.441  0.3291 -1.0312 -0.2964
   24PVA    H80 3476   1.830   0.210   0.433  0.9396 -0.2945 -1.4414
   24PVA    H81 3477   1.934   0.345   0.421  0.4209  0.5172  1.5712
   24PVA    H82 3478   1.967   0.233   0.545 -0.4329  1.7116 -3.1781
   24PVA    O19 3479   1.981   0.011   0.368  0.5612 -0.2120  0.5788
   24PVA    H83 3480   2.010   0.006   0.460 -1.9310 -1.1481  2.7939
   25PVA      C 3481   0.853   1.908   3.234 -0.5720 -0.5968  0.2504
   25PVA      H 3482   0.885   1.907   3.131  2.9604 -1.2588 -1.5258
   25PVA     H1 3483   0.777   1.984   3.232 -3.9068  1.7280 -1.7096
   25PVA     H2 3484   0.937   1.937   3.293  0.6359  1.2310 -0.0906
   25PVA     C1 3485   0.808   1.766   3.288 -0.1781  0.0684 -0.5160
   25PVA     H3 3486   0.718   1.783   0.041  1.3549  3.2932  2.0215
   25PVA      O 3487   0.913   1.713   0.059 -0.0884 -0.2822  0.1542
   25PVA     H4 3488   0.896   1.620   0.081 -0.0702 -1.4236  1.2520
   25PVA     C2 3489   0.766   1.675   3.169  1.1192  0.5017 -0.4202
   25PVA     H5 3490   0.678   1.719   3.117 -1.2934  0.0943  0.4168
   25PVA     H6 3491   0.722   1.587   3.222 -2.2163  0.5137 -0.6466
   25PVA     C3 3492   0.866   1.623   3.067  1.0641  0.1936  0.1691
   25PVA     H7 3493   0.900   1.706   2.999 -0.2204  0.8529  0.5339
   25PVA     O1 3494   0.792   1.520   2.992  0.5466  0.2053 -0.1051
   25PVA     H8 3495   0.797   1.532   2.891  0.2835 -1.5100 -0.4243
   25PVA     C4 3496   0.985   1.548   3.118 -1.0569  0.5029 -0.1790
   25PVA     H9 3497   1.042   1.614   3.189  2.0601  0.8388  1.8857
   25PVA    H10 3498   0.964   1.459   3.183 -2.0400 -2.5613  3.5756
   25PVA     C5 3499   1.089   1.507   3.005 -0.0251  0.1253 -0.4325
   25PVA    H11 3500   1.042   1.485   2.907  0.6363  1.4007 -1.4555
   25PVA     O2 3501   1.169   1.609   2.971  0.0346  0.0929  0.3921
   25PVA    H12 3502   1.243   1.597   3.039 -0.8953 -3.1931 -0.2925
   25PVA     C6 3503   1.175   1.394   3.050  0.4081  0.5850 -0.5551
   25PVA    H13 3504   1.109   1.311   3.088 -1.0431  2.6611 -0.3130
   25PVA    H14 3505   1.219   1.360   2.958 -4.2170  1.8073  4.1000
   25PVA     C7 3506   1.263   1.410   3.183  0.3955 -0.6044 -0.2400
   25PVA    H15 3507   1.190   1.419   3.266 -0.3406 -2.9706  1.3752
   25PVA     O3 3508   1.345   1.525   3.181 -0.9072  0.2229 -0.3539
   25PVA    H16 3509   1.405   1.522   3.258  3.8610  2.0320 -1.3203
   25PVA     C8 3510   1.351   1.284   3.210  0.1984  0.2162  0.4721
   25PVA    H17 3511   1.305   1.185   3.195 -0.1107  0.5218 -1.6346
   25PVA    H18 3512   1.430   1.265   3.130 -1.2272  0.2023 -1.4326
   25PVA     C9 3513   1.395   1.276   0.039 -0.7184  1.1750  0.3524
   25PVA    H19 3514   1.295   1.285   0.086 -3.8056  0.4718 -3.8559
   25PVA     O4 3515   1.489   1.382   0.066  0.1957  0.1833 -0.9149
   25PVA    H20 3516   1.481   1.420   0.156 -0.5082 -1.0053 -1.4624
   25PVA    C10 3517   1.443   1.120   0.066 -0.3747 -0.7851  1.0453
   25PVA    H21 3518   1.359   1.052   0.062  0.5419 -2.0219  0.0196
   25PVA    H22 3519   1.502   1.093   3.304 -1.2876  0.7688  0.5612
   25PVA    C11 3520   1.520   1.101   0.193 -0.4493  0.0051 -0.5356
   25PVA    H23 3521   1.554   1.196   0.224 -0.7799 -1.6201  0.3743
   25PVA     O5 3522   1.444   1.027   0.294 -0.2588  0.3343 -0.7605
   25PVA    H24 3523   1.509   0.986   0.353 -3.2880 -0.6982 -2.1765
   25PVA    C12 3524   1.660   1.031   0.171 -0.6643  0.2939  0.2092
   25PVA    H25 3525   1.711   1.066   0.076 -2.2121  0.9949 -1.0083
   25PVA    H26 3526   1.629   0.932   0.136  2.4214 -1.6787  2.1379
   25PVA    C13 3527   1.753   1.008   0.293 -0.1937  0.0234  0.0652
   25PVA    H27 3528   1.838   0.945   0.269 -0.5514  2.3554  1.0650
   25PVA     O6 3529   1.696   0.959   0.404  0.2513 -0.2418 -0.5836
   25PVA    H28 3530   1.747   0.992   0.480  1.5520  2.8283  0.4233
   25PVA    C14 3531   1.805   1.148   0.334 -0.3232  1.2931 -0.2130
   25PVA    H29 3532   1.861   1.183   0.244 -1.3798 -2.3134 -2.5868
   25PVA    H30 3533   1.721   1.219   0.347  1.6471 -0.3298 -1.7630
   25PVA    C15 3534   1.901   1.147   0.455 -0.5449  0.4300  0.1611
   25PVA    H31 3535   1.982   1.075   0.432  1.1674  2.5524 -1.5691
   25PVA     O7 3536   1.831   1.120   0.579 -0.6622 -0.5493  0.4830
   25PVA    H32 3537   1.798   1.204   0.621 -0.0014 -1.6659 -1.9420
   25PVA    C16 3538   1.979   1.276   0.469 -0.5830  0.4843  0.3242
   25PVA    H33 3539   2.053   1.256   0.553  2.3035 -0.3866  0.3564
   25PVA    H34 3540   2.067   1.281   0.391 -2.4998  1.8752 -0.0553
   25PVA    C17 3541   1.910   1.420   0.490 -0.2574  0.3690 -0.1716
   25PVA    H35 3542   1.981   1.493   0.532 -0.6878 -0.5606 -0.5628
   25PVA     O8 3543   1.809   1.393   0.591 -0.6047  0.3443  0.1048
   25PVA    H36 3544   1.733   1.451   0.574  2.0856 -0.2348  0.4683
   25PVA    C18 3545   1.849   1.479   0.370  0.8179 -0.5944 -0.2573
   25PVA    H37 3546   1.823   1.410   0.294 -0.9063  0.6308 -0.1241
   25PVA    H38 3547   1.933   1.534   0.336 -0.0424  3.4759 -0.1489
   25PVA    C19 3548   1.725   1.569   0.387 -0.2925 -0.2000  0.0010
   25PVA    H39 3549   1.754   1.650   0.465 -0.4806 -1.6835  1.8907
   25PVA     O9 3550   1.623   1.499   0.441  0.6810 -0.5021 -0.9151
   25PVA    H40 3551   1.548   1.556   0.446  0.9506 -2.9719 -0.0805
   25PVA    C20 3552   1.692   1.631   0.249 -0.3524  0.1431  0.6773
   25PVA    H41 3553   1.785   1.694   0.236  3.6311 -0.7297 -0.7566
   25PVA    H42 3554   1.677   1.552   0.169  1.2464 -1.9527 -0.7258
   25PVA    C21 3555   1.567   1.721   0.243 -0.2403  1.1329 -0.2883
   25PVA    H43 3556   1.581   1.782   0.330 -0.5229 -1.2640  1.2362
   25PVA    O10 3557   1.456   1.641   0.268  0.2000  0.3070  0.0767
   25PVA    H44 3558   1.391   1.693   0.210  0.4974 -0.8408 -0.8993
   25PVA    C22 3559   1.548   1.802   0.116  1.0137 -0.1870 -0.2548
   25PVA    H45 3560   1.643   1.867   0.117 -3.1591  3.7767 -1.4564
   25PVA    H46 3561   1.557   1.720   0.035 -0.7044  0.4567 -0.5438
   25PVA    C23 3562   1.412   1.880   0.108 -0.6117  0.1463 -0.6649
   25PVA    H47 3563   1.393   1.951   0.183  2.0807 -2.2731 -1.3666
   25PVA    O11 3564   1.301   1.787   0.122 -0.0104  0.7891  0.1187
   25PVA    H48 3565   1.239   1.799   0.045 -3.1433 -1.3663 -2.0904
   25PVA    C24 3566   1.400   1.958   3.291  0.1468 -0.8847  0.2966
   25PVA    H49 3567   1.434   1.894   3.218  3.0855 -0.3709  3.1212
   25PVA    H50 3568   1.484   2.035   3.292 -1.7592  0.8746 -0.0012
   25PVA    C25 3569   1.265   2.025   3.244 -0.3015  0.2240 -0.2222
   25PVA    H51 3570   1.226   2.074   0.015 -1.6972 -1.6245  2.6384
   25PVA    O12 3571   1.181   1.913   3.222 -0.8727  0.8406  0.2627
   25PVA    H52 3572   1.130   1.937   3.136  0.1880  3.9070 -1.6223
   25PVA    C26 3573   1.280   2.107   3.107  0.0531  0.1633 -0.5207
   25PVA    H53 3574   1.351   2.184   3.129  1.0611 -0.9713  2.4648
   25PVA    H54 3575   1.323   2.041   3.035  3.7457 -0.7067  2.0397
   25PVA    C27 3576   1.146   2.153   3.043 -0.1466 -0.1419 -0.4890
   25PVA    H55 3577   1.173   2.219   2.959 -0.2321  1.1843  0.4878
   25PVA    O13 3578   1.085   2.032   3.003  0.8608 -0.5704  0.1537
   25PVA    H56 3579   1.006   2.067   2.953  2.3930  1.7541  2.1029
   25PVA    C28 3580   1.050   2.236   3.147 -0.6162 -0.4729  1.2781
   25PVA    H57 3581   1.017   2.174   3.236  0.9713 -0.5928  1.2460
   25PVA    H58 3582   1.099   2.329   3.172  1.0285 -3.1976  4.0687
   25PVA    C29 3583   0.918   2.275   3.064  0.6815  0.2118 -1.1192
   25PVA    H59 3584   0.845   2.191   3.066 -0.7326  1.6178 -1.9455
   25PVA    O14 3585   0.951   2.316   2.931 -0.8986  1.4079  0.2075
   25PVA    H60 3586   0.893   2.391   2.919 -0.8748  0.0038  1.0318
   25PVA    C30 3587   0.845   2.390   3.136 -0.3616  0.1970 -0.1278
   25PVA    H61 3588   0.904   2.482   3.145  2.1142 -1.3980 -2.3122
   25PVA    H62 3589   0.836   2.346   3.245  0.5919 -0.4398 -0.2367
   25PVA    C31 3590   0.704   2.431   3.081  0.2163 -0.8810  0.2306
   25PVA    H63 3591   0.632   2.352   3.079 -1.6326  3.3576  0.2815
   25PVA    O15 3592   0.734   2.488   2.953  0.5971 -0.1482  0.2375
   25PVA    H64 3593   0.700   2.582   2.958 -1.9650 -0.5672 -0.1129
   25PVA    C32 3594   0.665   2.543   3.177 -1.0814 -0.0287  0.0647
   25PVA    H65 3595   0.741   2.625   3.180  1.2635  0.4235  3.1289
   25PVA    H66 3596   0.665   2.494   3.275 -0.2032 -3.1585 -0.6941
   25PVA    C33 3597   0.535   2.612   3.154  0.3896  0.3933 -0.8263
   25PVA    H67 3598   0.448   2.545   3.159 -2.4466 -1.3663  1.3188
   25PVA    O16 3599   0.542   2.675   3.026  0.2786 -0.0268 -0.2215
   25PVA    H68 3600   0.476   2.743   3.031  0.4503 -2.6209  1.0802
   25PVA    C34 3601   0.519   2.731   3.254 -0.2666  0.7381  0.0784
   25PVA    H69 3602   0.611   2.787   3.248 -2.7723  4.7069 -0.4744
   25PVA    H70 3603   0.503   2.693   0.034 -1.6274 -0.7613 -1.1402
   25PVA    C35 3604   0.387   2.828   3.241  0.2486  0.1995 -0.2651
   25PVA    H71 3605   0.298   2.767   3.235 -0.3750 -1.6531 -3.7588
   25PVA    O17 3606   0.396   2.905   3.122 -0.2986 -0.4535  1.3015
   25PVA    H72 3607   0.359   2.992   3.134  3.0775 -1.4787 -0.3031
   25PVA    C36 3608   0.367   2.927   0.041 -0.7758 -0.0490  0.4198
   25PVA    H73 3609   0.443   3.008   0.035 -0.7396 -2.1358 -0.5981
   25PVA    H74 3610   0.373   2.886   0.143 -0.3344  4.3211  0.2471
   25PVA    C37 3611   0.231   3.007   0.024 -0.4632 -1.0798  0.5771
   25PVA    H75 3612   0.150   2.939   0.025  0.1388  1.5633 -0.7274
   25PVA    O18 3613   0.243   3.094   3.224  0.0825 -0.2552 -0.2234
   25PVA    H76 3614   0.219   3.180   3.263  2.6730  0.7345  1.7079
   25PVA    C38 3615   0.207   3.103   0.147  0.2035  0.9259  0.9584
   25PVA    H77 3616   0.158   3.041   0.225  0.7065 -2.4690  0.9104
   25PVA    H78 3617   0.294   3.156   0.188 -0.6736  1.5958 -0.3840
   25PVA    C39 3618   0.106   3.219   0.132  1.0990 -0.6374  0.1933
   25PVA    H79 3619   0.082   3.265   0.236 -2.3298  3.2848 -0.9481
   25PVA    C40 3620   3.280   3.164   0.074  0.4936 -0.0312 -0.2136
   25PVA    H80 3621   3.286   3.097   3.295  2.2598  0.8709 -2.6674
   25PVA    H81 3622   3.224   3.250   0.046 -2.7066 -0.9406  1.2930
   25PVA    H82 3623   3.226   3.118   0.156 -0.2584  0.8760  2.8236
   25PVA    O19 3624   0.159   3.312   0.032 -0.5354  0.1384  0.7984
   25PVA    H83 3625   0.199   0.077   0.074 -0.1224 -1.1318 -1.1248
   26PVA      C 3626   0.437   2.551   2.738  0.7283 -0.2470  0.5261
   26PVA      H 3627   0.428   2.520   2.847  4.1901 -2.5222  2.5039
   26PVA     H1 3628   0.406   2.476   2.663  0.8590  0.6059 -3.9577
   26PVA     H2 3629   0.535   2.573   2.712 -2.3556 -1.5993 -1.0777
   26PVA     C1 3630   0.336   2.675   2.710 -0.9450 -1.0721  0.3224
   26PVA     H3 3631   0.374   2.727   2.624  2.4660 -2.8538 -0.6758
   26PVA      O 3632   0.341   2.759   2.824  0.3302 -0.5619 -0.4956
   26PVA     H4 3633   0.248   2.785   2.838  1.2998 -1.1213 -1.6383
   26PVA     C2 3634   0.194   2.627   2.695  0.5538 -1.1738  0.5568
   26PVA     H5 3635   0.156   2.590   2.794 -1.6213  0.0405  0.6836
   26PVA     H6 3636   0.183   2.559   2.618 -0.3157  1.8797  0.5859
   26PVA     C3 3637   0.113   2.755   2.654  0.0452 -0.1283  0.2879
   26PVA     H7 3638   0.169   2.808   2.571 -2.3204  0.1067  0.6186
   26PVA     O1 3639   0.106   2.851   2.768  0.5799  0.5149 -0.9206
   26PVA     H8 3640   0.015   2.889   2.775  0.1893  0.4064  1.8505
   26PVA     C4 3641   3.278   2.721   2.613 -0.9653 -0.1105  0.3140
   26PVA     H9 3642   3.241   2.812   2.566 -1.2400  0.2331 -0.1307
   26PVA    H10 3643   3.290   2.648   2.532  2.6887 -3.0606 -0.4133
   26PVA     C5 3644   3.184   2.668   2.720 -0.1275  0.0821 -1.0487
   26PVA    H11 3645   3.187   2.738   2.809  0.8380  0.6838  1.5609
   26PVA     O2 3646   3.215   2.540   2.773 -0.1255 -0.4623 -0.0864
   26PVA    H12 3647   3.129   2.495   2.795 -4.1623  1.5322 -1.8593
   26PVA     C6 3648   3.037   2.682   2.664 -0.5541 -0.8925 -0.6042
   26PVA    H13 3649   3.019   2.789   2.667 -2.4096 -0.8781  1.4513
   26PVA    H14 3650   3.039   2.659   2.558 -0.0454  1.3729  0.6522
   26PVA     C7 3651   2.926   2.617   2.748  0.8233  0.5026  0.5967
   26PVA    H15 3652   2.939   2.650   2.848  1.8333  0.6200  2.7106
   26PVA     O3 3653   2.944   2.478   2.739  0.4238  0.1952  0.5164
   26PVA    H16 3654   2.850   2.449   2.756  2.9098 -0.1569  2.1944
   26PVA     C8 3655   2.788   2.662   2.701 -0.0247 -0.3179  0.5466
   26PVA    H17 3656   2.779   2.778   2.702 -4.3172 -1.4145 -0.3326
   26PVA    H18 3657   2.784   2.645   2.597  2.9777 -0.7929  3.0755
   26PVA     C9 3658   2.668   2.610   2.767  0.6459 -0.2742  0.5088
   26PVA    H19 3659   2.678   2.652   2.874  2.0249  1.7916  4.0667
   26PVA     O4 3660   2.680   2.471   2.785 -0.2296 -0.6219 -0.0921
   26PVA    H20 3661   2.592   2.429   2.804 -0.5736  1.8494 -0.5400
   26PVA    C10 3662   2.537   2.643   2.686  0.1520 -0.1342  0.4795
   26PVA    H21 3663   2.530   2.750   2.677 -0.2284 -2.7892  0.4162
   26PVA    H22 3664   2.536   2.595   2.583 -3.2510 -1.1788 -0.2146
   26PVA    C11 3665   2.409   2.597   2.767  0.3509 -0.1008 -0.3153
   26PVA    H23 3666   2.417   2.651   2.865  2.8673  0.7538 -0.8806
   26PVA     O5 3667   2.418   2.455   2.787 -0.3986  1.1564  0.3283
   26PVA    H24 3668   2.333   2.419   2.800  2.5443 -1.0093  0.5307
   26PVA    C12 3669   2.276   2.627   2.693  0.2280  0.9751  0.7107
   26PVA    H25 3670   2.272   2.546   2.618  0.2281 -1.1312 -0.5881
   26PVA    H26 3671   2.282   2.716   2.631 -1.3514 -0.0743 -3.4407
   26PVA    C13 3672   2.141   2.621   2.773  0.7107 -0.3490  0.0117
   26PVA    H27 3673   2.062   2.637   2.698 -1.3996  0.8745  1.1512
   26PVA     O6 3674   2.121   2.494   2.824  0.2734 -0.3844  0.4271
   26PVA    H28 3675   2.061   2.503   2.906  1.1421 -1.9910 -0.3294
   26PVA    C14 3676   2.136   2.717   2.892  0.1096  0.0540 -0.5308
   26PVA    H29 3677   2.160   2.807   2.845 -0.5993 -2.4012 -0.7150
   26PVA    H30 3678   2.224   2.689   2.958 -0.3040 -2.9865  1.0559
   26PVA    C15 3679   1.997   2.732   2.976  0.3124 -0.7806 -0.6271
   26PVA    H31 3680   2.004   2.804   3.054 -1.7554 -0.4627 -1.1102
   26PVA     O7 3681   1.967   2.605   3.031  0.0599 -0.2692  0.0417
   26PVA    H32 3682   1.912   2.621   3.110  0.0953  0.1282  2.3619
   26PVA    C16 3683   1.887   2.770   2.885  0.1695  0.2811  0.8543
   26PVA    H33 3684   1.846   2.675   2.841  0.5725  1.6786 -0.2586
   26PVA    H34 3685   1.935   2.815   2.797  2.6421 -1.1800  2.1932
   26PVA    C17 3686   1.790   2.861   2.956 -0.0365 -0.3218  0.0334
   26PVA    H35 3687   1.756   2.811   3.041  2.2863 -0.0189 -1.2411
   26PVA     O8 3688   1.845   2.981   2.995 -0.6283 -0.3604  0.0558
   26PVA    H36 3689   1.764   3.034   2.983 -0.8190 -1.4380  0.6972
   26PVA    C18 3690   1.661   2.877   2.876 -0.4314 -0.4025 -0.7328
   26PVA    H37 3691   1.591   2.809   2.922 -1.0643 -0.4803 -0.7936
   26PVA    H38 3692   1.669   2.826   2.780 -3.6345 -0.6470  0.9560
   26PVA    C19 3693   1.603   3.023   2.857  0.2309 -0.1205 -0.5839
   26PVA    H39 3694   1.656   3.070   2.778 -0.9473 -1.9992 -0.4408
   26PVA     O9 3695   1.610   3.091   2.977  0.0231 -0.0431 -0.0086
   26PVA    H40 3696   1.519   3.069   3.015 -1.6753 -2.9687 -1.5083
   26PVA    C20 3697   1.452   3.020   2.803  0.7520 -0.0837 -0.3257
   26PVA    H41 3698   1.396   2.961   2.883  2.4056  1.0148  1.3589
   26PVA    H42 3699   1.449   2.955   2.716  1.5365  0.3780  1.1124
   26PVA    C21 3700   1.391   3.162   2.769  0.5131 -0.3104 -0.3916
   26PVA    H43 3701   1.422   3.232   2.847 -3.6277  1.0619  0.7833
   26PVA    O10 3702   1.441   3.207   2.642  0.8169  0.8566 -0.7061
   26PVA    H44 3703   1.409   3.134   2.584  0.4252  1.5328 -0.2295
   26PVA    C22 3704   1.236   3.151   2.754  0.1194 -0.1746 -0.1367
   26PVA    H45 3705   1.215   3.108   2.655 -1.9042  3.5805  3.0473
   26PVA    H46 3706   1.181   3.087   2.825  0.4786  1.2293  1.6736
   26PVA    C23 3707   1.164   3.284   2.752  0.3508 -0.3127 -0.4188
   26PVA    H47 3708   1.228   0.046   2.699  1.1838 -0.6567 -0.3793
   26PVA    O11 3709   1.157   0.019   2.887  0.1271  0.0208  0.0828
   26PVA    H48 3710   1.062   0.012   2.925 -1.4214  1.6521  3.0480
   26PVA    C24 3711   1.029   3.272   2.676 -0.9385 -0.2323 -1.1035
   26PVA    H49 3712   0.976   3.201   2.739 -4.1017  0.9594  2.4899
   26PVA    H50 3713   1.038   3.234   2.566 -1.1744 -1.8802 -0.1895
   26PVA    C25 3714   0.935   0.081   2.679  0.2268 -0.7066  0.2842
   26PVA    H51 3715   0.927   0.108   2.784 -1.6211  2.0359 -1.8084
   26PVA    O12 3716   0.994   0.197   2.610 -0.1306 -0.3089  0.3665
   26PVA    H52 3717   1.042   0.224   2.691  0.3783  0.6201 -3.7035
   26PVA    C26 3718   0.791   0.060   2.624  0.4109 -0.0945  0.2306
   26PVA    H53 3719   0.797   0.006   2.530  1.7651  0.5706 -1.2815
   26PVA    H54 3720   0.736   0.011   2.697  0.9180 -1.8935 -2.2723
   26PVA    C27 3721   0.712   0.185   2.602  0.2439 -0.1481  0.7956
   26PVA    H55 3722   0.715   0.241   2.696 -0.6456  1.5543 -0.6447
   26PVA    O13 3723   0.767   0.268   2.504 -0.5338 -0.5471 -0.4871
   26PVA    H56 3724   0.856   0.229   2.482 -0.6757 -3.6728  1.0994
   26PVA    C28 3725   0.564   0.151   2.570 -0.3852  0.1484 -0.5701
   26PVA    H57 3726   0.563   0.125   2.463 -1.2884  0.3261  1.6013
   26PVA    H58 3727   0.533   0.070   2.638  0.8467  0.0829  0.3789
   26PVA    C29 3728   0.471   0.271   2.580  0.0411 -0.9200 -1.0113
   26PVA    H59 3729   0.500   0.353   2.520 -3.1443 -1.8672 -2.3383
   26PVA    O14 3730   0.470   0.320   2.715  0.1788  0.1265 -0.1021
   26PVA    H60 3731   0.555   0.279   2.755  1.7888  2.4828  1.6053
   26PVA    C30 3732   0.329   0.244   2.537  0.3117  0.3728 -0.1136
   26PVA    H61 3733   0.276   0.193   2.618  1.2399  0.3799 -2.0649
   26PVA    H62 3734   0.327   0.192   2.438  0.0154 -3.4291 -1.3841
   26PVA    C31 3735   0.243   0.375   2.521 -0.3408 -0.7126 -0.0929
   26PVA    H63 3736   0.290   0.446   2.458 -0.3536  0.7479  1.8390
   26PVA    O15 3737   0.218   0.424   2.649 -0.4138 -0.5328 -0.2617
   26PVA    H64 3738   0.315   0.426   2.688  3.7394  2.8512  2.3458
   26PVA    C32 3739   0.105   0.342   2.446  0.1431 -0.3942  0.1162
   26PVA    H65 3740   0.061   0.255   2.493 -0.3555 -0.5771 -0.3761
   26PVA    H66 3741   0.127   0.304   2.343 -0.5138 -0.7718 -3.2582
   26PVA    C33 3742   0.019   0.474   2.435  0.5174  0.6331 -0.0243
   26PVA    H67 3743   0.083   0.543   2.374 -0.8912  1.9485 -0.5138
   26PVA    O16 3744   3.303   0.526   2.564 -0.1002 -0.1312 -0.0815
   26PVA    H68 3745   0.083   0.519   2.602 -0.1335 -1.8871  1.1856
   26PVA    C34 3746   3.204   0.462   2.351 -0.0601 -0.3173 -0.1821
   26PVA    H69 3747   3.230   0.443   2.244 -2.1862  1.9105  0.0298
   26PVA    H70 3748   3.152   0.558   2.340 -0.8468 -1.3894 -2.6650
   26PVA    C35 3749   3.109   0.350   2.390 -0.2685 -0.5339 -0.9112
   26PVA    H71 3750   3.143   0.251   2.382  1.1887  0.5954 -1.0690
   26PVA    O17 3751   3.084   0.377   2.526  0.8445 -0.1645  0.1322
   26PVA    H72 3752   3.159   0.423   2.568 -0.6964 -1.6030 -0.3444
   26PVA    C36 3753   2.977   0.362   2.302  0.2348  0.8462 -0.1468
   26PVA    H73 3754   3.012   0.360   2.194 -1.2113 -1.0223 -2.2923
   26PVA    H74 3755   2.934   0.460   2.321  0.8818 -1.4049  1.4090
   26PVA    C37 3756   2.872   0.243   2.324  0.8519  0.3590 -0.2952
   26PVA    H75 3757   2.841   0.236   2.430  0.1721 -0.6604 -0.5939
   26PVA    O18 3758   2.939   0.117   2.292 -0.1572  0.5415  0.1707
   26PVA    H76 3759   2.918   0.102   2.192  1.2697  1.3314 -3.4996
   26PVA    C38 3760   2.748   0.260   2.230  0.3348 -0.0156  0.3208
   26PVA    H77 3761   2.780   0.256   2.132 -1.2316  2.5346  3.7187
   26PVA    H78 3762   2.702   0.357   2.237  3.5951 -1.4896 -1.6985
   26PVA    C39 3763   2.632   0.159   2.246 -0.1747 -0.4319  0.0858
   26PVA    H79 3764   2.543   0.214   2.212 -1.6471  0.6394 -1.4502
   26PVA    C40 3765   2.598   0.128   2.391  0.0826 -0.5477  0.1213
   26PVA    H80 3766   2.557   0.216   2.440 -2.5993  1.4692 -3.6431
   26PVA    H81 3767   2.687   0.087   2.443 -4.3888  0.9014  2.6593
   26PVA    H82 3768   2.529   0.046   2.377  0.1214 -2.8522 -2.2584
   26PVA    O19 3769   2.651   0.050   2.157 -0.3178 -0.3837  0.3432
   26PVA    H83 3770   2.634   0.083   2.068  1.6303 -2.6760 -0.6055
   27PVA      C 3771   2.394   0.997   0.449 -0.1537 -0.2526  0.0103
   27PVA      H 3772   2.354   0.914   0.390 -0.0919  3.5697 -1.8335
   27PVA     H1 3773   2.493   0.976   0.496  3.5438 -1.4340 -1.3661
   27PVA     H2 3774   2.329   1.039   0.527 -2.8958 -0.2252 -1.1865
   27PVA     C1 3775   2.416   1.105   0.346 -0.4300 -0.0442 -0.4575
   27PVA     H3 3776   2.467   1.186   0.407  2.2346  0.7437  1.6356
   27PVA      O 3777   2.289   1.140   0.294 -0.1156  0.5944 -0.2840
   27PVA     H4 3778   2.230   1.068   0.329 -2.4683  1.2265  1.9966
   27PVA     C2 3779   2.516   1.071   0.222  0.2968 -1.0445  0.1322
   27PVA     H5 3780   2.603   1.025   0.271  2.9963 -1.4740 -1.0765
   27PVA     H6 3781   2.483   0.997   0.153 -1.6592  0.2177 -0.3678
   27PVA     C3 3782   2.550   1.200   0.146 -0.2788  0.2702  0.0121
   27PVA     H7 3783   2.592   1.265   0.220 -0.9666  0.8630  2.6162
   27PVA     O1 3784   2.429   1.252   0.083 -0.1559  0.3691 -0.0128
   27PVA     H8 3785   2.360   1.204   0.129  2.2555 -1.0622 -1.7938
   27PVA     C4 3786   2.648   1.180   0.036 -0.1172  0.6773  0.2239
   27PVA     H9 3787   2.734   1.118   0.062 -1.1820 -1.3559 -4.3651
   27PVA    H10 3788   2.599   1.111   3.279 -2.8119 -2.4900 -0.1148
   27PVA     C5 3789   2.692   1.303   3.277 -0.1343 -1.1525 -0.7683
   27PVA    H11 3790   2.605   1.357   3.261 -3.4744 -1.5161  1.8136
   27PVA     O2 3791   2.775   1.383   0.042  0.3037  0.8185 -0.0230
   27PVA    H12 3792   2.782   1.333   0.121  0.4819 -2.6022  3.0173
   27PVA     C6 3793   2.765   1.261   3.147 -0.7218 -0.6924  0.3483
   27PVA    H13 3794   2.709   1.182   3.106 -1.8656  2.1651 -2.0947
   27PVA    H14 3795   2.856   1.197   3.174  0.9278 -1.2610  0.4531
   27PVA     C7 3796   2.797   1.375   3.047  0.0024 -0.0606  0.3086
   27PVA    H15 3797   2.855   1.338   2.953  2.9318  4.6711  0.8546
   27PVA     O3 3798   2.867   1.466   3.124  0.6618 -0.6835  0.3851
   27PVA    H16 3799   2.849   1.425   3.216 -1.8883 -2.2768  2.4529
   27PVA     C8 3800   2.663   1.442   2.977 -0.2818  0.0392  0.0421
   27PVA    H17 3801   2.613   1.360   2.928 -2.2315 -3.8612 -2.8099
   27PVA    H18 3802   2.599   1.474   3.055  0.2054 -0.3234  3.0741
   27PVA     C9 3803   2.684   1.564   2.885 -0.5328  0.2358 -1.2302
   27PVA    H19 3804   2.766   1.542   2.811 -0.4855  2.5512 -0.9232
   27PVA     O4 3805   2.726   1.671   2.964  0.2664  0.8816  0.6163
   27PVA    H20 3806   2.760   1.639   3.048  1.4848  1.2729  0.0425
   27PVA    C10 3807   2.559   1.614   2.799 -0.8660 -0.3135  0.2792
   27PVA    H21 3808   2.470   1.639   2.857 -2.1069 -0.7969  0.7547
   27PVA    H22 3809   2.586   1.714   2.754  2.2047  2.3521  1.8471
   27PVA    C11 3810   2.515   1.504   2.692  0.4358 -0.1356 -0.4375
   27PVA    H23 3811   2.451   1.432   2.736  0.9521 -2.6736  4.9277
   27PVA     O5 3812   2.618   1.425   2.639  0.0913 -0.5003 -0.3500
   27PVA    H24 3813   2.580   1.420   2.552  0.3774  0.7986 -0.5782
   27PVA    C12 3814   2.438   1.570   2.577  0.5550 -1.0078  1.1535
   27PVA    H25 3815   2.503   1.635   2.518 -2.0163  0.0506 -0.4306
   27PVA    H26 3816   2.364   1.645   2.607  2.4556  1.6154 -0.1940
   27PVA    C13 3817   2.362   1.476   2.482 -0.4579 -0.4589 -0.3417
   27PVA    H27 3818   2.290   1.414   2.535  1.6379  0.1338 -0.8114
   27PVA     O6 3819   2.471   1.403   2.423  0.1211  0.7637  0.6326
   27PVA    H28 3820   2.445   1.397   2.326  3.6826  0.2141 -0.9072
   27PVA    C14 3821   2.275   1.543   2.374  0.9787  0.5862  0.0891
   27PVA    H29 3822   2.337   1.611   2.312  2.6231  0.1069  3.0439
   27PVA    H30 3823   2.204   1.616   2.410  1.3860  4.0583 -2.7811
   27PVA    C15 3824   2.211   1.439   2.277 -0.5993  0.7767 -0.1942
   27PVA    H31 3825   2.156   1.384   2.350  0.3098 -2.5073 -4.6586
   27PVA     O7 3826   2.320   1.360   2.219 -0.4940 -0.4013  0.1036
   27PVA    H32 3827   2.283   1.320   2.140  0.0152  2.2744  0.4367
   27PVA    C16 3828   2.122   1.493   2.167 -0.6013 -0.3695  0.4614
   27PVA    H33 3829   2.167   1.576   2.119  1.5922 -3.9648  0.3215
   27PVA    H34 3830   2.036   1.545   2.211  1.7686  3.4660  0.6477
   27PVA    C17 3831   2.065   1.390   2.074 -0.1137  0.8086  0.8981
   27PVA    H35 3832   2.036   1.312   2.141  1.0414 -1.7486  2.3235
   27PVA     O8 3833   2.159   1.339   1.982 -0.6142  0.5509  0.4950
   27PVA    H36 3834   2.109   1.281   1.920  0.5880  3.9970 -0.1886
   27PVA    C18 3835   1.938   1.441   1.987 -0.2631 -0.2415  0.1910
   27PVA    H37 3836   1.977   1.475   1.896 -3.5721 -3.2996  0.2096
   27PVA    H38 3837   1.901   1.530   2.043  3.4894  0.1158  0.7256
   27PVA    C19 3838   1.830   1.330   1.972  0.1056  0.0726  0.3564
   27PVA    H39 3839   1.873   1.246   1.913 -4.2208 -1.3695 -0.6779
   27PVA     O9 3840   1.784   1.275   2.095 -0.1898 -0.2375  0.4196
   27PVA    H40 3841   1.687   1.299   2.091  0.6725  0.6344  1.3609
   27PVA    C20 3842   1.721   1.391   1.888  1.0559  0.5504  0.4371
   27PVA    H41 3843   1.695   1.482   1.936 -0.6413 -1.3144  0.7332
   27PVA    H42 3844   1.759   1.424   1.793  1.9477  2.3008 -1.1282
   27PVA    C21 3845   1.598   1.302   1.866 -0.0319 -0.1594  0.0535
   27PVA    H43 3846   1.633   1.204   1.841  1.5161  0.6095  1.5399
   27PVA    O10 3847   1.530   1.286   1.994  0.3522 -0.2027  0.2748
   27PVA    H44 3848   1.434   1.305   1.970 -1.4214  0.2591  1.4861
   27PVA    C22 3849   1.508   1.345   1.763 -0.5256  0.6612  0.3809
   27PVA    H45 3850   1.487   1.261   1.698 -1.6327 -0.0155 -2.8577
   27PVA    H46 3851   1.561   1.415   1.692 -0.2353  3.4264  0.2425
   27PVA    C23 3852   1.377   1.414   1.799 -0.3743  0.4546 -0.1659
   27PVA    H47 3853   1.382   1.509   1.855 -2.7934  0.7656  0.8716
   27PVA    O11 3854   1.311   1.317   1.882 -0.3622  0.1222 -0.1679
   27PVA    H48 3855   1.215   1.344   1.861 -0.3046  2.1752 -1.3090
   27PVA    C24 3856   1.292   1.442   1.678  0.2406 -0.9570 -0.3400
   27PVA    H49 3857   1.301   1.367   1.605  3.7830  3.0127  0.2676
   27PVA    H50 3858   1.334   1.522   1.622 -0.0086 -0.5096  0.9745
   27PVA    C25 3859   1.135   1.471   1.702 -0.5676 -0.1371  0.4354
   27PVA    H51 3860   1.121   1.572   1.750  2.4388  2.1833 -0.9881
   27PVA    O12 3861   1.079   1.368   1.790 -0.2485 -0.5474  0.5903
   27PVA    H52 3862   0.992   1.349   1.754 -1.4070  0.9538 -2.2342
   27PVA    C26 3863   1.045   1.473   1.573  0.1268 -0.3560 -0.3647
   27PVA    H53 3864   0.952   1.534   1.582 -0.2856 -0.6808  0.2177
   27PVA    H54 3865   1.117   1.510   1.502  3.0204  1.8443  0.4604
   27PVA    C27 3866   1.007   1.338   1.511  0.0302  0.2485  0.6116
   27PVA    H55 3867   1.100   1.284   1.502 -0.2927 -0.9295 -1.4180
   27PVA    O13 3868   0.930   1.254   1.606 -0.6183  0.1696  0.2752
   27PVA    H56 3869   0.848   1.247   1.564  1.4616 -0.3103  0.8902
   27PVA    C28 3870   0.933   1.348   1.383  0.2643 -0.1515 -0.3114
   27PVA    H57 3871   0.999   1.390   1.302 -2.3892  2.0084  2.2406
   27PVA    H58 3872   0.923   1.244   1.350 -1.5403 -1.5383  1.9967
   27PVA    C29 3873   0.787   1.398   1.381  0.4053 -0.2083  0.7500
   27PVA    H59 3874   0.785   1.493   1.425  2.7693 -6.3017  1.7142
   27PVA    O14 3875   0.704   1.295   1.444 -0.7378  0.4176  0.0001
   27PVA    H60 3876   0.612   1.319   1.419 -2.7784 -1.9658  1.4865
   27PVA    C30 3877   0.741   1.416   1.237  0.2585 -0.1598 -0.4427
   27PVA    H61 3878   0.747   1.330   1.173  0.5658  0.7917  0.4693
   27PVA    H62 3879   0.809   1.497   1.191 -0.4528 -0.8942 -0.7327
   27PVA    C31 3880   0.589   1.457   1.223  0.9063  0.7403 -0.0885
   27PVA    H63 3881   0.564   1.533   1.296  1.4018 -3.3101 -1.4445
   27PVA    O15 3882   0.508   1.348   1.242 -0.2987  0.0090  0.3647
   27PVA    H64 3883   0.433   1.344   1.180  2.6243  1.5501 -0.1679
   27PVA    C32 3884   0.565   1.513   1.083  0.8747  0.0848 -0.1410
   27PVA    H65 3885   0.609   1.430   1.016 -1.2170 -2.0937  0.1466
   27PVA    H66 3886   0.614   1.609   1.071 -3.6151  2.4320 -0.4729
   27PVA    C33 3887   0.414   1.535   1.056 -0.1142 -0.0872 -0.3060
   27PVA    H67 3888   0.374   1.607   1.126 -0.4856 -0.4837  2.0727
   27PVA    O16 3889   0.338   1.416   1.070  0.8236  0.0485  0.3056
   27PVA    H68 3890   0.256   1.439   1.026  4.8560  1.1718  0.8345
   27PVA    C34 3891   0.396   1.599   0.909 -0.6623  0.3348  0.4793
   27PVA    H69 3892   0.484   1.569   0.846  0.8739 -2.7614  1.2230
   27PVA    H70 3893   0.392   1.703   0.931 -2.0605  0.3222  0.4711
   27PVA    C35 3894   0.260   1.563   0.843 -0.2594 -0.2431 -1.1239
   27PVA    H71 3895   0.262   1.454   0.821  0.9759 -0.8610 -1.0265
   27PVA    O17 3896   0.147   1.589   0.921  0.1525  0.5785  0.1021
   27PVA    H72 3897   0.123   1.684   0.895  2.6080 -0.1867 -3.4098
   27PVA    C36 3898   0.250   1.640   0.711  0.2111 -0.3632 -0.1667
   27PVA    H73 3899   0.256   1.749   0.735 -1.9908  1.7073 -2.2107
   27PVA    H74 3900   0.341   1.608   0.659 -1.2865 -1.8096 -1.4778
   27PVA    C37 3901   0.128   1.601   0.623 -0.1611  0.2591  0.6173
   27PVA    H75 3902   0.033   1.594   0.681  1.3769  0.2710 -1.0171
   27PVA    O18 3903   0.152   1.468   0.578  0.8800 -0.0237 -0.0350
   27PVA    H76 3904   0.059   1.458   0.538 -1.0789  1.8084 -1.4787
   27PVA    C38 3905   0.117   1.698   0.497  0.7818  0.1564 -0.1897
   27PVA    H77 3906   0.203   1.751   0.484 -1.9558 -0.0278 -1.6716
   27PVA    H78 3907   0.049   1.774   0.541 -0.2776  3.5272 -0.5543
   27PVA    C39 3908   0.065   1.640   0.369  0.1213 -0.1259 -0.2982
   27PVA    H79 3909   0.152   1.586   0.335  0.5437  1.2897  3.1818
   27PVA    C40 3910   0.040   1.729   0.253 -1.0090 -0.5186 -0.4015
   27PVA    H80 3911   3.252   1.736   0.224  2.1282 -0.3661 -2.9133
   27PVA    H81 3912   0.094   1.685   0.164  2.2518 -0.3047 -2.8276
   27PVA    H82 3913   0.074   1.832   0.268  0.0998  1.1675  1.9787
   27PVA    O19 3914   3.272   1.544   0.379  0.2417  0.0128 -0.2839
   27PVA    H83 3915   3.252   1.518   0.291  1.9382  2.6146  4.8559
   28PVA      C 3916   1.445   0.583   2.112 -1.4974 -0.4518  0.3906
   28PVA      H 3917   1.530   0.533   2.157 -1.6134  2.1465 -0.5078
   28PVA     H1 3918   1.485   0.620   2.014  0.0632 -0.7324  2.5609
   28PVA     H2 3919   1.420   0.674   2.175 -0.0660 -3.6529 -1.0811
   28PVA     C1 3920   1.332   0.494   2.084 -0.3753 -0.0681  0.9415
   28PVA     H3 3921   1.257   0.483   2.169 -0.6367  1.6602  2.9995
   28PVA      O 3922   1.388   0.372   2.035 -0.8403  0.7444 -0.4871
   28PVA     H4 3923   1.315   0.322   2.003 -3.2761  1.4915  2.1435
   28PVA     C2 3924   1.242   0.555   1.967  0.0266 -0.1597  0.2232
   28PVA     H5 3925   1.309   0.544   1.877  1.2612 -0.4369  1.6319
   28PVA     H6 3926   1.250   0.663   1.995 -0.9083 -1.4502 -1.2616
   28PVA     C3 3927   1.106   0.495   1.959  0.3446  0.1023  0.3789
   28PVA     H7 3928   1.055   0.533   2.045  0.1780  4.3312  0.3447
   28PVA     O1 3929   1.119   0.357   1.942 -0.3101 -0.2136  0.0963
   28PVA     H8 3930   1.071   0.324   1.867  2.9924 -0.0329 -0.9140
   28PVA     C4 3931   1.027   0.560   1.839  0.2705  0.2465 -1.0560
   28PVA     H9 3932   1.100   0.555   1.754  1.7188 -2.9277  1.1914
   28PVA    H10 3933   0.981   0.661   1.860  1.2159 -3.2090  0.7555
   28PVA     C5 3934   0.899   0.475   1.792  0.0075 -0.9376 -0.6304
   28PVA    H11 3935   0.833   0.453   1.881  0.5413 -0.0305  1.9871
   28PVA     O2 3936   0.939   0.346   1.727  1.0051 -0.5339 -0.2458
   28PVA    H12 3937   0.858   0.335   1.666 -0.9989  0.3399  0.7367
   28PVA     C6 3938   0.814   0.546   1.692 -0.2729  0.1500 -0.3700
   28PVA    H13 3939   0.794   0.636   1.743 -0.6521 -2.1713  1.0100
   28PVA    H14 3940   0.872   0.581   1.605  0.0377 -1.3029 -1.2491
   28PVA     C7 3941   0.681   0.477   1.650 -0.0137  0.2281  0.1893
   28PVA    H15 3942   0.628   0.447   1.737  1.8173 -3.9158 -1.8608
   28PVA     O3 3943   0.704   0.359   1.571  0.1461 -0.2334  0.8587
   28PVA    H16 3944   0.614   0.351   1.530  1.8912 -0.5496  1.4593
   28PVA     C8 3945   0.582   0.562   1.566 -0.0125 -0.0413  0.5789
   28PVA    H17 3946   0.571   0.666   1.604  1.4907  0.2073 -0.9927
   28PVA    H18 3947   0.620   0.575   1.465 -1.0728  1.0282  3.7996
   28PVA     C9 3948   0.433   0.511   1.557  0.6668  0.0470  1.0217
   28PVA    H19 3949   0.386   0.525   1.655 -1.8709  0.8069  1.1763
   28PVA     O4 3950   0.430   0.368   1.526 -0.9282 -0.2885  0.1060
   28PVA    H20 3951   0.330   0.366   1.529 -0.7934 -1.4131  2.5066
   28PVA    C10 3952   0.355   0.583   1.449 -0.4921  0.2000 -0.0133
   28PVA    H21 3953   0.366   0.687   1.448  0.9933 -4.5642  0.8235
   28PVA    H22 3954   0.394   0.549   1.348 -0.6742 -1.5571  0.9651
   28PVA    C11 3955   0.202   0.563   1.438  0.1294 -0.6238 -1.3935
   28PVA    H23 3956   0.156   0.607   1.525  3.0451  0.8115  2.0022
   28PVA     O5 3957   0.178   0.424   1.437 -0.1107  0.7486 -0.5714
   28PVA    H24 3958   0.085   0.431   1.416  2.6531 -1.2267  1.5408
   28PVA    C12 3959   0.135   0.618   1.307 -0.0081  0.4886 -0.1623
   28PVA    H25 3960   0.169   0.561   1.221  4.2729  0.2802  4.4169
   28PVA    H26 3961   0.163   0.722   1.284  2.7976  0.6879  1.3144
   28PVA    C13 3962   3.290   0.610   1.312 -0.3271  0.5939  0.2077
   28PVA    H27 3963   3.263   0.662   1.400  1.0917 -0.1671  0.5379
   28PVA     O6 3964   3.259   0.475   1.329  0.2693  0.0388  0.2292
   28PVA    H28 3965   3.175   0.474   1.288  2.1564  1.5917  2.9445
   28PVA    C14 3966   3.229   0.665   1.182 -0.5470  0.6670  0.8752
   28PVA    H29 3967   3.291   0.624   1.092  2.6752  0.2500  1.5669
   28PVA    H30 3968   3.251   0.769   1.162 -0.0731  6.3061  1.1343
   28PVA    C15 3969   3.072   0.642   1.189 -0.0390  1.3881  0.6503
   28PVA    H31 3970   3.054   0.530   1.185 -2.4125 -0.4123 -2.5314
   28PVA     O7 3971   3.007   0.702   1.305  0.4683 -0.0792 -0.1906
   28PVA    H32 3972   3.058   0.777   1.342  1.2407  3.7387  0.5816
   28PVA    C16 3973   3.016   0.706   1.060 -0.2661 -0.1767 -0.4682
   28PVA    H33 3974   3.068   0.672   0.974  2.7111 -2.6723 -0.1107
   28PVA    H34 3975   3.024   0.812   1.081 -3.2246 -0.4334  0.2550
   28PVA    C17 3976   2.870   0.660   1.038  0.2350 -0.0839 -0.9292
   28PVA    H35 3977   2.833   0.652   1.151 -2.2600  0.4160 -0.4139
   28PVA     O8 3978   2.867   0.538   0.984  0.3207  0.6158 -0.0551
   28PVA    H36 3979   2.876   0.569   0.892  0.2822 -0.4359  0.9481
   28PVA    C18 3980   2.796   0.749   0.935  0.2332 -0.9423 -0.2157
   28PVA    H37 3981   2.769   0.850   0.964  1.2715  3.7231 -0.7996
   28PVA    H38 3982   2.695   0.708   0.909 -0.9832  1.4416  0.7371
   28PVA    C19 3983   2.866   0.765   0.794 -0.1975 -0.2664  0.1735
   28PVA    H39 3984   2.966   0.805   0.800  0.7521  3.3280 -0.5417
   28PVA     O9 3985   2.862   0.640   0.725 -0.4027 -0.1565  0.5759
   28PVA    H40 3986   2.817   0.655   0.642  1.9133  3.8855 -1.4984
   28PVA    C20 3987   2.790   0.875   0.707 -0.9559  0.0592  0.2771
   28PVA    H41 3988   2.798   0.956   0.779 -1.7613  1.9978 -0.4947
   28PVA    H42 3989   2.692   0.859   0.681  1.2060  2.3449  0.0389
   28PVA    C21 3990   2.861   0.901   0.567 -0.0315 -0.6021  0.1079
   28PVA    H43 3991   2.970   0.912   0.590 -0.4207  1.6562  0.1767
   28PVA    O10 3992   2.852   0.789   0.480 -0.2832  0.2096 -0.2626
   28PVA    H44 3993   2.839   0.833   0.391  1.8643  0.9429 -0.5336
   28PVA    C22 3994   2.803   1.014   0.490  0.3266  1.0570 -0.3442
   28PVA    H45 3995   2.692   1.008   0.478 -1.9459 -0.5623  1.0301
   28PVA    H46 3996   2.800   1.106   0.543 -4.5593 -2.0314 -2.4863
   28PVA    C23 3997   2.861   1.042   0.347  0.0163 -0.0467  0.0510
   28PVA    H47 3998   2.811   1.129   0.318  2.4451  3.2487 -1.3834
   28PVA    O11 3999   2.833   0.941   0.250 -0.3094 -0.7146 -0.6120
   28PVA    H48 4000   2.880   0.950   0.164  2.7210 -1.5093 -2.1453
   28PVA    C24 4001   3.008   1.075   0.343 -1.2580  0.6385  0.6564
   28PVA    H49 4002   3.072   0.983   0.338  1.2496  0.3576  0.1229
   28PVA    H50 4003   3.031   1.121   0.442 -1.9397 -1.3857  1.0627
   28PVA    C25 4004   3.049   1.154   0.219  0.6843 -0.5837  0.2622
   28PVA    H51 4005   3.039   1.099   0.124  0.2546 -2.5490  0.5523
   28PVA    O12 4006   2.974   1.268   0.234  0.5543 -0.8248 -0.3867
   28PVA    H52 4007   3.030   1.343   0.212  2.4590 -0.3186  4.2687
   28PVA    C26 4008   3.192   1.192   0.234 -0.3739  0.4991  0.1503
   28PVA    H53 4009   3.214   1.233   0.336  0.1005 -1.1159  1.3994
   28PVA    H54 4010   3.246   1.094   0.228  0.0773 -5.8222  2.5351
   28PVA    C27 4011   3.238   1.277   0.104  0.5692  0.3951  0.3665
   28PVA    H55 4012   3.196   1.230   0.015  1.9832 -0.4088  0.6265
   28PVA    O13 4013   3.184   1.408   0.132  0.5281  0.2939 -0.3613
   28PVA    H56 4014   3.196   1.464   0.054 -0.8111  1.8643  2.0541
   28PVA    C28 4015   0.080   1.287   0.093 -0.3670 -0.3460 -0.5421
   28PVA    H57 4016   0.121   1.308   0.194 -1.5131 -0.5344 -0.5549
   28PVA    H58 4017   0.109   1.191   0.050 -3.6070  1.3396 -2.3579
   28PVA    C29 4018   0.122   1.395   3.315  0.0778 -0.0288 -0.1295
   28PVA    H59 4019   0.099   1.495   0.049  1.8889 -0.2888  1.9392
   28PVA    O14 4020   0.063   1.390   3.189  0.5346  0.0535  0.3470
   28PVA    H60 4021   0.106   1.467   3.148 -2.9895  2.1678  2.1418
   28PVA    C30 4022   0.276   1.387   3.299 -0.1850 -0.0229 -0.1601
   28PVA    H61 4023   0.281   1.288   3.253 -4.1305  1.7941 -1.0808
   28PVA    H62 4024   0.337   1.377   0.075  0.2748 -0.2640  0.9548
   28PVA    C31 4025   0.352   1.495   3.211 -0.3329 -0.3960 -0.4621
   28PVA    H63 4026   0.409   1.557   3.279  0.0776  0.4859 -1.0918
   28PVA    O15 4027   0.260   1.587   3.153  0.2220 -0.3748 -0.0292
   28PVA    H64 4028   0.251   1.661   3.218 -1.2537 -0.6488  1.2703
   28PVA    C32 4029   0.447   1.447   3.096  0.9514 -0.2834 -0.6611
   28PVA    H65 4030   0.490   1.352   3.134 -0.9754  0.7401 -2.2213
   28PVA    H66 4031   0.523   1.528   3.079 -1.1789 -0.0446 -1.6043
   28PVA    C33 4032   0.380   1.400   2.965 -0.2896 -0.3207  0.1986
   28PVA    H67 4033   0.320   1.485   2.928 -1.7892  0.3543  1.4067
   28PVA    O16 4034   0.295   1.293   2.991  0.6192  0.7966  0.5593
   28PVA    H68 4035   0.271   1.320   3.081  0.8288  0.1868  1.4315
   28PVA    C34 4036   0.505   1.371   2.872  0.6756  0.1973  0.7069
   28PVA    H69 4037   0.562   1.297   2.937  0.2464  0.4707  0.8448
   28PVA    H70 4038   0.576   1.457   2.841  1.1313 -0.1306 -1.6931
   28PVA    C35 4039   0.463   1.322   2.736  0.5202 -0.1584  0.3076
   28PVA    H71 4040   0.421   1.226   2.749 -0.0702  0.4653  1.6799
   28PVA    O17 4041   0.386   1.416   2.663  0.4818  0.1876 -1.0795
   28PVA    H72 4042   0.292   1.417   2.695 -0.7771 -0.1184 -1.0697
   28PVA    C36 4043   0.588   1.277   2.649  0.1240 -0.4308 -0.2483
   28PVA    H73 4044   0.667   1.352   2.640 -2.0463  1.9569 -2.6894
   28PVA    H74 4045   0.643   1.192   2.692  3.7434 -0.1721 -1.7321
   28PVA    C37 4046   0.549   1.234   2.497 -0.4755  0.5910 -0.0514
   28PVA    H75 4047   0.469   1.158   2.523 -0.8742  0.5316  2.3828
   28PVA    O18 4048   0.489   1.347   2.430 -0.1697  0.4615 -1.6806
   28PVA    H76 4049   0.440   1.393   2.507  0.2645 -1.6723  3.1731
   28PVA    C38 4050   0.659   1.159   2.422  0.1844 -0.6493 -0.0457
   28PVA    H77 4051   0.720   1.095   2.489  0.3001  1.8155 -0.7472
   28PVA    H78 4052   0.731   1.241   2.401  1.5871 -2.3892 -1.9615
   28PVA    C39 4053   0.603   1.077   2.300  0.1105 -0.8403 -0.5212
   28PVA    H79 4054   0.536   1.001   2.329  0.5059  0.5391 -0.3392
   28PVA    C40 4055   0.693   1.000   2.211  0.3456 -0.2420 -0.0450
   28PVA    H80 4056   0.766   1.067   2.170 -0.8308 -2.0653  3.3020
   28PVA    H81 4057   0.634   0.952   2.129 -2.7012  1.5970 -0.4853
   28PVA    H82 4058   0.754   0.923   2.261 -0.3830  1.2167  0.2227
   28PVA    O19 4059   0.527   1.163   2.226 -0.0093 -0.3787  0.0006
   28PVA    H83 4060   0.493   1.233   2.290  0.0310  0.7134 -0.8189
   29PVA      C 4061   2.484   0.705   1.895 -0.4658 -0.0135  0.3715
   29PVA      H 4062   2.494   0.597   1.898  1.1753 -0.4773  0.4744
   29PVA     H1 4063   2.565   0.752   1.833  0.1455  2.0846  3.4572
   29PVA     H2 4064   2.499   0.744   1.994 -2.1897 -1.3470 -0.0941
   29PVA     C1 4065   2.346   0.742   1.850 -0.1811 -0.4248  0.4489
   29PVA     H3 4066   2.327   0.844   1.893  1.6342 -1.8238  0.2759
   29PVA      O 4067   2.260   0.655   1.911  0.2611 -0.2054  0.1104
   29PVA     H4 4068   2.181   0.652   1.852 -1.0402 -2.7124  0.4576
   29PVA     C2 4069   2.312   0.755   1.701  0.9006 -0.1719 -0.6076
   29PVA     H5 4070   2.353   0.667   1.654  4.9844 -1.1381 -0.2854
   29PVA     H6 4071   2.363   0.842   1.659  0.4313 -2.9004 -3.2422
   29PVA     C3 4072   2.159   0.780   1.673  0.5295 -0.6699 -0.2300
   29PVA     H7 4073   2.138   0.880   1.714  1.6260  4.0070 -0.4178
   29PVA     O1 4074   2.074   0.674   1.725  0.2282 -0.0576  0.1139
   29PVA     H8 4075   2.003   0.652   1.660 -0.3805 -1.1624  1.5268
   29PVA     C4 4076   2.131   0.786   1.525 -0.7402  0.0502  0.6604
   29PVA     H9 4077   2.207   0.846   1.465  0.9110 -0.5988  1.7787
   29PVA    H10 4078   2.132   0.684   1.485  0.1060 -2.4024  0.6124
   29PVA     C5 4079   1.984   0.828   1.492  0.1176 -0.1836  0.5403
   29PVA    H11 4080   1.961   0.923   1.536 -1.6741 -2.9658 -1.5516
   29PVA     O2 4081   1.899   0.721   1.535 -0.0528 -0.0448  0.2163
   29PVA    H12 4082   1.823   0.726   1.484  1.4763 -1.8864 -2.8101
   29PVA     C6 4083   1.967   0.857   1.350 -0.1834  0.0298  0.3174
   29PVA    H13 4084   2.048   0.931   1.326  0.5268  0.7398  1.1553
   29PVA    H14 4085   1.993   0.762   1.293 -2.5634  4.8547 -1.5348
   29PVA     C7 4086   1.822   0.905   1.300 -0.2607  0.4323  0.5162
   29PVA    H15 4087   1.789   0.989   1.361  0.5682  2.9335 -1.4725
   29PVA     O3 4088   1.732   0.802   1.340 -0.2960 -0.0157 -0.0001
   29PVA    H16 4089   1.647   0.813   1.294  2.2937 -1.6446  0.2025
   29PVA     C8 4090   1.809   0.937   1.143 -0.7987  0.7493  0.6946
   29PVA    H17 4091   1.871   1.023   1.140  1.0620 -1.2066 -0.7957
   29PVA    H18 4092   1.840   0.864   1.073 -0.8397 -2.6271 -1.2394
   29PVA     C9 4093   1.676   0.996   1.099  1.0004  0.3572 -0.4762
   29PVA    H19 4094   1.661   1.099   1.133 -3.5527 -1.2285  0.1668
   29PVA     O4 4095   1.566   0.917   1.153  0.0389  0.1904 -0.0564
   29PVA    H20 4096   1.494   0.925   1.094 -1.4295 -3.5416 -1.7009
   29PVA    C10 4097   1.670   1.010   0.944  0.3999 -0.1037 -0.6636
   29PVA    H21 4098   1.756   1.070   0.913 -0.1290  3.0862 -0.6946
   29PVA    H22 4099   1.672   0.910   0.901 -1.1406  1.9301 -1.5705
   29PVA    C11 4100   1.531   1.075   0.907 -0.9309  0.3695  0.4197
   29PVA    H23 4101   1.512   1.169   0.958 -1.9611  2.6767  1.5061
   29PVA     O5 4102   1.421   0.992   0.936  0.4009 -0.4552 -0.2819
   29PVA    H24 4103   1.363   1.017   0.861  1.1302  0.1720  0.3001
   29PVA    C12 4104   1.522   1.107   0.750  0.1311 -0.4005 -0.3247
   29PVA    H25 4105   1.523   1.022   0.682 -0.8200  1.1816 -1.5150
   29PVA    H26 4106   1.600   1.177   0.725 -1.5329  1.7883 -2.8307
   29PVA    C13 4107   1.390   1.179   0.710 -0.0715  0.2764 -0.4831
   29PVA    H27 4108   1.359   1.252   0.782 -3.4375  2.1253 -0.0140
   29PVA     O6 4109   1.285   1.086   0.708 -0.0326 -0.3163  0.0004
   29PVA    H28 4110   1.205   1.143   0.736 -0.1056 -0.1212  0.0444
   29PVA    C14 4111   1.398   1.250   0.565  0.1059 -0.4826 -0.6144
   29PVA    H29 4112   1.433   1.176   0.502  1.0266 -0.1091  0.0288
   29PVA    H30 4113   1.476   1.326   0.584 -1.9035 -0.7060  1.2341
   29PVA    C15 4114   1.259   1.312   0.515 -0.2391 -0.6520 -0.4236
   29PVA    H31 4115   1.173   1.248   0.505  0.3581  0.1761 -0.9436
   29PVA     O7 4116   1.223   1.407   0.621  0.5313  1.2137  0.1263
   29PVA    H32 4117   1.157   1.461   0.576  0.9689 -3.7166  1.3254
   29PVA    C16 4118   1.269   1.389   0.380 -0.0603  0.4605  0.0655
   29PVA    H33 4119   1.309   1.312   0.307  1.7811  0.3787 -3.4835
   29PVA    H34 4120   1.344   1.469   0.391 -1.0421  1.6245  1.9938
   29PVA    C17 4121   1.130   1.440   0.326 -0.2007 -0.4059  0.0044
   29PVA    H35 4122   1.152   1.501   0.239 -1.0332  0.0870  2.9808
   29PVA     O8 4123   1.063   1.513   0.429  0.2548  0.4297 -0.0886
   29PVA    H36 4124   0.982   1.544   0.386 -2.3577 -0.3018 -4.3489
   29PVA    C18 4125   1.033   1.317   0.286  0.0766  0.1548 -0.7820
   29PVA    H37 4126   1.032   1.246   0.368 -2.5577  0.3740 -0.9256
   29PVA    H38 4127   1.072   1.275   0.192 -1.8953 -0.1720  0.4277
   29PVA    C19 4128   0.886   1.364   0.260  0.9053  0.2187 -0.6003
   29PVA    H39 4129   0.856   1.413   0.357  1.3417  0.8279  2.8933
   29PVA     O9 4130   0.875   1.460   0.157 -0.1308 -0.2464 -0.2882
   29PVA    H40 4131   0.806   1.415   0.098 -1.0120  0.8531  0.6157
   29PVA    C20 4132   0.801   1.239   0.230  0.2143 -0.0804  0.6827
   29PVA    H41 4133   0.811   1.172   0.322  1.5287 -1.8632  2.8716
   29PVA    H42 4134   0.844   1.184   0.147  0.9251  0.8651  1.5222
   29PVA    C21 4135   0.656   1.260   0.183  0.0877  0.1669  0.5210
   29PVA    H43 4136   0.595   1.317   0.255  0.6649  0.9301  1.7578
   29PVA    O10 4137   0.646   1.335   0.055 -0.0658  0.1052 -0.2633
   29PVA    H44 4138   0.636   1.258   3.309  3.0478 -0.7555 -1.3406
   29PVA    C22 4139   0.591   1.119   0.169  0.0157  0.7000  0.0562
   29PVA    H45 4140   0.607   1.068   0.265  0.5312  1.3505 -0.5123
   29PVA    H46 4141   0.476   1.135   0.169  1.5206  1.0728  2.3222
   29PVA    C23 4142   0.637   1.025   0.056  0.1333  0.2019  0.7967
   29PVA    H47 4143   0.737   0.991   0.081  1.1715  0.8259  1.3517
   29PVA    O11 4144   0.635   1.088   3.241  0.0147 -0.1506 -0.1813
   29PVA    H48 4145   0.550   1.069   3.197  0.3331 -2.2246 -1.0811
   29PVA    C24 4146   0.552   0.894   0.046 -0.3098  0.4686 -0.3069
   29PVA    H49 4147   0.564   0.827   0.139 -1.2390 -1.2311  4.4390
   29PVA    H50 4148   0.584   0.834   3.276  2.0882 -5.0352  0.6695
   29PVA    C25 4149   0.397   0.910   0.020  0.0342 -0.5127  0.0553
   29PVA    H51 4150   0.347   0.945   0.104 -2.0498  0.8869 -1.4397
   29PVA    O12 4151   0.365   0.995   3.225 -0.4666 -0.5387 -0.5013
   29PVA    H52 4152   0.269   1.013   3.235  1.8211  1.3639 -0.0345
   29PVA    C26 4153   0.326   0.774   3.301  0.3739  0.5415 -0.0740
   29PVA    H53 4154   0.259   0.781   3.210 -0.2104 -1.1977  1.1626
   29PVA    H54 4155   0.407   0.694   3.296  0.5588 -0.6338 -0.6212
   29PVA    C27 4156   0.232   0.746   0.104 -0.1259 -0.0760  0.1082
   29PVA    H55 4157   0.286   0.734   0.204  0.5571 -1.7988  3.9294
   29PVA    O13 4158   0.128   0.845   0.120 -0.3837  0.7440  0.2587
   29PVA    H56 4159   0.169   0.919   0.158  1.1484  0.3174 -3.0849
   29PVA    C28 4160   0.155   0.621   0.072 -0.4425 -0.0783  0.4102
   29PVA    H57 4161   0.119   0.630   3.286 -0.9725  2.8774  0.7850
   29PVA    H58 4162   0.234   0.550   0.050 -0.0498  3.5319 -0.4114
   29PVA    C29 4163   0.045   0.574   0.167  0.3404  0.0435  0.3989
   29PVA    H59 4164   3.285   0.655   0.187 -1.2538 -1.9897 -0.2516
   29PVA    O14 4165   0.106   0.530   0.290 -0.4105 -0.0732 -0.4155
   29PVA    H60 4166   0.106   0.430   0.288 -2.1924 -2.1299 -1.6696
   29PVA    C30 4167   3.260   0.464   0.111 -0.1438  0.1432 -0.2085
   29PVA    H61 4168   3.228   0.496   0.016 -0.6645 -3.0807 -2.4105
   29PVA    H62 4169   3.168   0.463   0.171  2.0553 -1.2896 -0.4964
   29PVA    C31 4170   0.012   0.329   0.094  0.0731 -0.1374 -0.3172
   29PVA    H63 4171   0.114   0.338   0.049  1.1335  0.8882 -0.4033
   29PVA    O15 4172   0.043   0.267   0.226 -0.2623 -0.0789 -0.7284
   29PVA    H64 4173   3.294   0.192   0.228 -0.3739  2.2703 -0.7060
   29PVA    C32 4174   3.226   0.243   0.016  0.3196 -0.1328  0.7301
   29PVA    H65 4175   3.278   0.152   3.309  1.7009  1.2719  2.3989
   29PVA    H66 4176   3.205   0.275   3.235 -0.3179 -1.2248 -3.0678
   29PVA    C33 4177   3.098   0.202   0.093  0.6893 -0.4754 -0.6095
   29PVA    H67 4178   3.058   0.300   0.115  1.0606 -0.2732 -1.2536
   29PVA    O16 4179   3.121   0.125   0.213 -0.0367 -0.3461 -0.1768
   29PVA    H68 4180   3.061   0.170   0.281  0.6017  1.2360  0.9152
   29PVA    C34 4181   3.004   0.130   3.314 -0.2613 -0.0802 -0.2949
   29PVA    H69 4182   3.025   0.020   3.315 -1.0663 -0.6365 -3.0814
   29PVA    H70 4183   3.021   0.158   3.206 -0.8353  2.1191 -0.6233
   29PVA    C35 4184   2.856   0.149   0.035 -0.3652  0.2046 -0.7511
   29PVA    H71 4185   2.848   0.145   0.143 -2.5309  0.3409 -0.8537
   29PVA    O17 4186   2.825   0.287   0.013 -0.0493  0.1950 -0.6620
   29PVA    H72 4187   2.736   0.287   3.279 -1.3586 -0.3140 -2.7478
   29PVA    C36 4188   2.752   0.059   3.288 -0.3051  0.0567 -0.4650
   29PVA    H73 4189   2.760   0.067   3.175  0.3662 -0.6671  0.3233
   29PVA    H74 4190   2.762   3.272   0.006 -0.3608 -2.1509  3.8340
   29PVA    C37 4191   2.606   0.104   0.008  0.0219  0.3798  0.1487
   29PVA    H75 4192   2.610   0.130   0.116 -0.6366  2.1675  2.8299
   29PVA    O18 4193   2.559   0.214   3.244  0.3619 -0.2296  1.0643
   29PVA    H76 4194   2.459   0.200   3.247 -2.8050  1.8104 -0.9430
   29PVA    C38 4195   2.505   3.302   0.000  0.8629 -0.0382 -0.6754
   29PVA    H77 4196   2.548   3.217   0.046 -1.2314  2.6417 -0.0604
   29PVA    H78 4197   2.499   3.264   3.216  0.8763  1.0072 -0.1681
   29PVA    C39 4198   2.362   0.021   0.033 -0.9044 -0.8209 -1.6314
   29PVA    H79 4199   2.346   0.079   0.130  0.2058 -1.8545  0.9188
   29PVA    C40 4200   2.283   3.209   0.050 -0.3875  0.3315  1.1752
   29PVA    H80 4201   2.304   3.160   0.144 -2.0088 -1.1928 -3.0820
   29PVA    H81 4202   2.301   3.138   3.289 -3.8236 -1.6639  0.7625
   29PVA    H82 4203   2.179   3.239   0.047  1.2561  1.3651 -1.7716
   29PVA    O19 4204   2.306   0.109   3.240  0.0492 -0.4455  0.0661
   29PVA    H83 4205   2.209   0.102   3.238 -1.9434 -2.5637 -0.3476
   30PVA      C 4206   1.208   1.152   1.225  0.0178 -0.7541 -0.3054
   30PVA      H 4207   1.189   1.064   1.289  1.1213  4.6722 -2.2497
   30PVA     H1 4208   1.317   1.173   1.230  2.3947 -4.2496 -2.7051
   30PVA     H2 4209   1.153   1.230   1.279  0.0632 -2.1394  0.5866
   30PVA     C1 4210   1.159   1.145   1.080  0.8083  0.0293  0.5369
   30PVA     H3 4211   1.177   1.045   1.033 -3.0199  0.4477 -0.7464
   30PVA      O 4212   1.242   1.230   1.009  0.6336 -0.1295 -0.1774
   30PVA     H4 4213   1.187   1.251   0.928 -1.7394  1.3983 -1.5435
   30PVA     C2 4214   1.013   1.200   1.064 -0.3624  0.1606  0.1096
   30PVA     H5 4215   1.003   1.301   1.108  1.0432  0.3182 -0.5198
   30PVA     H6 4216   0.947   1.144   1.128  0.8484  0.1892  0.6997
   30PVA     C3 4217   0.963   1.200   0.912  0.5090  0.1070 -0.3148
   30PVA     H7 4218   0.963   1.092   0.889  1.1563 -2.9841  2.6600
   30PVA     O1 4219   1.059   1.261   0.825 -0.5681 -0.2375  0.1829
   30PVA     H8 4220   0.999   1.299   0.751  1.9585 -2.3369  0.4648
   30PVA     C4 4221   0.827   1.262   0.903 -0.1192 -0.4582 -0.1674
   30PVA     H9 4222   0.757   1.196   0.961 -2.1796  0.7556 -1.3372
   30PVA    H10 4223   0.818   1.366   0.947  1.8630  1.1701  2.2091
   30PVA     C5 4224   0.773   1.262   0.757 -1.2318  0.2266 -0.4810
   30PVA    H11 4225   0.810   1.168   0.700  1.9054  0.1006 -0.1516
   30PVA     O2 4226   0.836   1.366   0.690  0.6745 -0.0965  0.2221
   30PVA    H12 4227   0.763   1.398   0.632  0.4772  1.4024 -1.4323
   30PVA     C6 4228   0.611   1.278   0.742 -0.3673  0.9506 -0.1645
   30PVA    H13 4229   0.572   1.194   0.797 -0.9528 -1.0083  0.8822
   30PVA    H14 4230   0.567   1.363   0.791 -0.0320 -0.5685 -0.3750
   30PVA     C7 4231   0.558   1.270   0.604 -0.0038 -0.2687  0.4759
   30PVA    H15 4232   0.606   1.184   0.557  2.0755  0.4497  1.3763
   30PVA     O3 4233   0.593   1.388   0.531  0.0721 -0.0657  0.3213
   30PVA    H16 4234   0.521   1.434   0.486 -1.1385  0.6896 -0.5320
   30PVA     C8 4235   0.412   1.242   0.618 -0.6336 -1.0108 -0.4335
   30PVA    H17 4236   0.401   1.158   0.688 -2.3980  0.6288  1.6786
   30PVA    H18 4237   0.360   1.328   0.660 -3.3096 -4.5729  0.0675
   30PVA     C9 4238   0.348   1.191   0.484  0.0030 -0.4693  0.7573
   30PVA    H19 4239   0.424   1.120   0.428  1.0826 -1.4024 -4.5158
   30PVA     O4 4240   0.322   1.299   0.398  0.7555 -0.2264 -0.1965
   30PVA    H20 4241   0.258   1.363   0.437 -2.1004 -1.0761  2.6203
   30PVA    C10 4242   0.218   1.123   0.511  1.3726 -1.2713  0.1485
   30PVA    H21 4243   0.228   1.062   0.599 -3.4406  0.0738  0.6913
   30PVA    H22 4244   0.146   1.188   0.534 -0.8718  1.3791  0.4726
   30PVA    C11 4245   0.179   1.041   0.387  0.5863 -0.5542  0.7710
   30PVA    H23 4246   0.154   1.122   0.307  1.6906  0.8920  0.4214
   30PVA     O5 4247   0.281   0.957   0.342 -0.2437  0.9181 -0.4143
   30PVA    H24 4248   0.256   0.871   0.396 -5.6765 -0.1031  2.2982
   30PVA    C12 4249   0.058   0.951   0.427  0.0397  0.0992 -0.2504
   30PVA    H25 4250   0.013   0.902   0.343  2.6061  0.6478 -1.3146
   30PVA    H26 4251   3.291   1.020   0.469 -0.5074 -0.4123  2.6011
   30PVA    C13 4252   0.085   0.838   0.524 -0.0852 -0.9723  0.7233
   30PVA    H27 4253   0.125   0.885   0.619 -0.7870 -0.4119  2.0004
   30PVA     O6 4254   0.185   0.758   0.470  0.1994 -0.1642  0.3244
   30PVA    H28 4255   0.155   0.693   0.408  4.2536  1.8047 -3.6845
   30PVA    C14 4256   3.268   0.754   0.546 -0.5160 -0.5182  0.1735
   30PVA    H29 4257   3.188   0.826   0.558  3.4802 -1.3567 -3.5184
   30PVA    H30 4258   3.240   0.701   0.455 -2.5053  0.6090 -0.9107
   30PVA    C15 4259   3.273   0.645   0.649  0.3971  0.5053  0.8791
   30PVA    H31 4260   3.165   0.634   0.668  3.2723  1.0762  2.0007
   30PVA     O7 4261   3.310   0.521   0.598  0.5381  0.1014  0.5961
   30PVA    H32 4262   0.085   0.540   0.579  0.4342 -0.9979 -1.8549
   30PVA    C16 4263   0.033   0.677   0.785 -0.1825  0.6077  0.2625
   30PVA    H33 4264   3.284   0.654   0.863  3.7022  1.2983  0.8234
   30PVA    H34 4265   0.055   0.785   0.784 -0.0337  1.8712 -0.4415
   30PVA    C17 4266   0.170   0.597   0.802  0.4468 -0.4609  0.3614
   30PVA    H35 4267   0.142   0.491   0.831  0.3737 -0.1124 -1.1200
   30PVA     O8 4268   0.242   0.597   0.686  0.8561  0.2752 -0.9585
   30PVA    H36 4269   0.262   0.690   0.666  1.5595  4.0256  0.0653
   30PVA    C18 4270   0.261   0.633   0.917 -0.7999 -0.6311 -0.2968
   30PVA    H37 4271   0.286   0.740   0.913  0.6031 -2.9208 -0.2503
   30PVA    H38 4272   0.201   0.622   1.002  0.2317 -1.6900 -1.5629
   30PVA    C19 4273   0.404   0.565   0.926  0.3737  0.4417 -0.4708
   30PVA    H39 4274   0.479   0.632   0.878  0.8496 -0.6392  0.4944
   30PVA     O9 4275   0.399   0.446   0.853 -0.3916 -0.4539 -0.3944
   30PVA    H40 4276   0.362   0.471   0.769 -0.9965 -0.5964  2.2415
   30PVA    C20 4277   0.454   0.533   1.078 -0.2136 -0.3878  0.1004
   30PVA    H41 4278   0.452   0.627   1.141  0.5037 -1.0763  1.6087
   30PVA    H42 4279   0.391   0.452   1.126  0.9825  0.0727  0.8434
   30PVA    C21 4280   0.606   0.488   1.058 -0.1674  0.2863  0.8645
   30PVA    H43 4281   0.655   0.575   1.020 -0.7727  1.4131  2.8243
   30PVA    O10 4282   0.618   0.371   0.965 -0.1778  0.4659 -0.2279
   30PVA    H44 4283   0.546   0.389   0.898  0.8273 -0.9008 -2.3898
   30PVA    C22 4284   0.685   0.460   1.184 -0.2591 -0.5673 -0.4837
   30PVA    H45 4285   0.643   0.530   1.255 -0.1572  0.1928  3.7673
   30PVA    H46 4286   0.656   0.359   1.219  2.6467 -1.7545 -2.2465
   30PVA    C23 4287   0.834   0.480   1.178 -0.5746 -0.1342  0.9386
   30PVA    H47 4288   0.852   0.588   1.152  1.3363  1.9618  2.7684
   30PVA    O11 4289   0.882   0.396   1.069 -0.8889  0.0922  0.3095
   30PVA    H48 4290   0.802   0.367   1.029  1.7856 -0.0916 -2.8842
   30PVA    C24 4291   0.908   0.449   1.312 -0.1959  0.7004  0.2788
   30PVA    H49 4292   0.866   0.358   1.362 -1.7792 -0.2294  0.3338
   30PVA    H50 4293   0.897   0.538   1.384  2.9596  0.2212  4.5875
   30PVA    C25 4294   1.060   0.431   1.299 -0.1307 -0.4342 -0.6249
   30PVA    H51 4295   1.085   0.519   1.240 -1.9044  3.5084  0.5307
   30PVA    O12 4296   1.085   0.305   1.245 -0.6546 -0.2565  0.3289
   30PVA    H52 4297   1.029   0.315   1.163 -0.4841  0.0059 -4.5556
   30PVA    C26 4298   1.135   0.454   1.437  0.1033 -0.4684 -0.6718
   30PVA    H53 4299   1.114   0.547   1.481  0.6143  1.2511  1.6928
   30PVA    H54 4300   1.102   0.388   1.513  0.9260 -2.1415 -1.1854
   30PVA    C27 4301   1.289   0.462   1.432 -0.0700 -0.9856 -0.1436
   30PVA    H55 4302   1.337   0.381   1.373  0.2752  1.9331 -1.2295
   30PVA    O13 4303   1.343   0.589   1.379  0.3222  0.1039  0.0595
   30PVA    H56 4304   1.434   0.603   1.417 -1.6105 -2.9354  0.3711
   30PVA    C28 4305   1.355   0.443   1.576 -0.1806 -0.4109 -0.8062
   30PVA    H57 4306   1.310   0.352   1.628 -1.7604  1.5338  0.4338
   30PVA    H58 4307   1.334   0.531   1.634  2.4660  4.1476  1.4098
   30PVA    C29 4308   1.505   0.427   1.583 -0.1286 -1.1618 -0.3593
   30PVA    H59 4309   1.526   0.346   1.510 -1.2623 -2.2219 -1.2546
   30PVA    O14 4310   1.569   0.544   1.535  0.4747 -0.7905  0.2161
   30PVA    H60 4311   1.568   0.605   1.612  0.1564 -1.2377  0.7693
   30PVA    C30 4312   1.566   0.382   1.718  0.3187 -0.3761 -0.7139
   30PVA    H61 4313   1.563   0.466   1.781 -1.4650 -0.7883  0.6472
   30PVA    H62 4314   1.499   0.306   1.763 -1.1822  0.5406  0.4994
   30PVA    C31 4315   1.723   0.339   1.723 -0.0405  0.2139  0.4210
   30PVA    H63 4316   1.782   0.414   1.684 -1.2868  0.7974  0.9501
   30PVA    O15 4317   1.726   0.222   1.649  0.2105 -0.1290  0.1158
   30PVA    H64 4318   1.706   0.239   1.556  0.9240 -0.5982 -2.3470
   30PVA    C32 4319   1.770   0.293   1.858  0.4388 -0.1822 -0.5571
   30PVA    H65 4320   1.838   0.211   1.856 -0.1761 -0.3652  1.5127
   30PVA    H66 4321   1.683   0.257   1.918  1.8259 -1.6886  2.0444
   30PVA    C33 4322   1.834   0.401   1.947 -0.7836 -0.1389  0.5772
   30PVA    H67 4323   1.764   0.485   1.937  4.5163 -3.2028 -3.7692
   30PVA    O16 4324   1.965   0.427   1.898 -0.0574 -0.0093  0.3881
   30PVA    H68 4325   1.987   0.355   1.833  1.4309  0.9677  0.1821
   30PVA    C34 4326   1.846   0.359   2.092 -0.8685 -0.3547 -0.2315
   30PVA    H69 4327   1.927   0.288   2.096  0.6650  3.1334 -1.9992
   30PVA    H70 4328   1.751   0.313   2.113  1.8334  0.7929 -0.9901
   30PVA    C35 4329   1.877   0.469   2.191  0.6021  0.2668  0.4554
   30PVA    H71 4330   1.800   0.547   2.184  0.5647 -0.6673  0.0027
   30PVA    O17 4331   2.004   0.526   2.160  0.3850 -0.1081  0.0252
   30PVA    H72 4332   2.000   0.515   2.061 -3.2728  0.6615 -2.0423
   30PVA    C36 4333   1.879   0.427   2.341 -0.0170 -0.0981  0.5156
   30PVA    H73 4334   1.963   0.356   2.344 -0.7804 -1.0267  0.2494
   30PVA    H74 4335   1.784   0.369   2.355 -1.2877 -2.4784  2.2414
   30PVA    C37 4336   1.882   0.544   2.440  0.2525 -1.1719 -0.9754
   30PVA    H75 4337   1.794   0.614   2.421 -1.0903 -0.3806 -4.6001
   30PVA    O18 4338   2.001   0.622   2.427 -0.0591  0.4678  0.0059
   30PVA    H76 4339   2.027   0.609   2.337  0.5387  1.7971  1.7347
   30PVA    C38 4340   1.881   0.490   2.584  0.8546  0.2158 -0.2031
   30PVA    H77 4341   1.980   0.450   2.605 -1.8437  1.5197  1.2134
   30PVA    H78 4342   1.824   0.398   2.587  1.5556  0.5925 -2.3743
   30PVA    C39 4343   1.849   0.600   2.697 -0.3685  0.0396 -0.4155
   30PVA    H79 4344   1.859   0.541   2.790  1.6199  0.5485  0.6344
   30PVA    C40 4345   1.713   0.671   2.687 -0.6892 -0.2091 -0.4268
   30PVA    H80 4346   1.684   0.689   2.585 -2.5208  2.1394 -0.0018
   30PVA    H81 4347   1.702   0.760   2.747 -2.5709 -1.3455  1.0770
   30PVA    H82 4348   1.648   0.596   2.729  1.1786 -3.5973 -0.6453
   30PVA    O19 4349   1.954   0.697   2.706 -0.0518  0.5650  0.5490
   30PVA    H83 4350   1.958   0.753   2.620  0.0246 -1.3357 -4.9517
   3.31335   3.31407   3.31623
