# Supplementary material for: Evidence of the Giant Barocaloric Effect in the PVA-Slime System by Molecular Dynamics Simulations
Source: ACS Omega. 2025 Aug 23;10(35):39580–8. doi: 10.1021/acsomega.5c02475 (PMC12423886; doi:10.1021/acsomega.5c02475)
Supplement: Supplementary file 1 [file ao5c02475_si_001.zip › SI_paper/PVA-pure/PVA_GMX.top]

; PVA_GMX.top created by acpype (v: 2022.7.21) on Mon Sep 25 22:42:54 2023

[ defaults ]
; nbfunc        comb-rule       gen-pairs       fudgeLJ fudgeQQ
1               2               yes             0.5     0.8333333333

; Include PVA_GMX.itp topology
#include "PVA_GMX.itp"

; Ligand position restraints
;#ifdef POSRES_LIG
;#include "posre_PVA.itp"
;#endif

[ system ]
 PVA

[ molecules ]
; Compound        nmols
 PVA              30    
